# Supplementary material for: Genome of Tripterygium wilfordii and identification of cytochrome P450 involved in triptolide biosynthesis
Source: Nat Commun. 2020 Feb 20;11:971. doi: 10.1038/s41467-020-14776-1 (PMC7033203; doi:10.1038/s41467-020-14776-1)
Supplement: Supplementary file 5 — Supplementary Data 1-13 [file 41467_2020_14776_MOESM5_ESM.xlsx]

## Sheet: Supplementary Data 1
Supplementary Data 1 | Summary of T.wilfordii pseudomolecules.
Chromosome	Length (bp)	Number of annotated genes
Chr01	11016521	1035
Chr02	11945821	1015
Chr03	13910903	1431
Chr04	16150200	1648
Chr05	12930616	784
Chr06	12771694	1461
Chr07	16303030	1433
Chr08	12714130	1035
Chr09	15110745	1488
Chr10	11131776	971
Chr11	14493617	1087
Chr12	12951216	1153
Chr13	17056903	1709
Chr14	13510903	1279
Chr15	14114071	1387
Chr16	10826392	958
Chr17	13787613	1106
Chr18	13229198	1168
Chr19	14821013	932
Chr20	11194490	784
Chr21	18553726	1804
Chr22	13967119	1559
Chr23	12591514	1070
Unlocated	33450017	24
Total	348533228	28321

## Sheet: Supplementary Data 2
Supplementary Data 2 | Gennomic location of genes involved in triptolide biosynthesis in T. wilfordii.
Symbol	Gene ID	Genomic location
ACAT	TW025077.1	Chr10	2260803	2267393
	TW024523.1	Chr22	1215693	1220966
CMK	TW021748.1	Chr02	8787526	8790293
	TW013910.1	Chr22	12014863	12019136
CPS	TW010739.1	Chr02	4232782	4234987
	TW023867.1	Chr21	2214266	2217601
	TW032221.1	Chr19	5556145	5557482
	TW023853.1	Chr21	1958926	1963535
DXS	TW006278.1	Chr05	471757	475254
	TW012478.1	Chr13	4357925	4361290
FPS	TW001817.1	Chr21	11992762	11996127
	TW004801.1	Chr21	11497268	11500883
GPS	TW007487.1	Chr01	8386611	8395033
	TW029911.1	Chr14	2996474	3004438
HDR	TW010180.1	Chr02	1115143	1118805
	TW005049.1	Chr07	14737631	14741640
HDS	TW014055.1	Chr02	8005019	8012075
	TW019187.1	Chr07	1575357	1587319
HMGR	TW027293.1	Chr11	14362982	14365355
	TW003170.1	Chr12	3267821	3270597
HMGS	TW031662.1	Chr15	2245204	2250439
	TW000414.1	Chr20	2297429	2302668
IDI	TW029745.1	Chr10	4462407	4466508
	TW024713.1	Chr22	129327	134002
MCT	TW031000.1	Chr04	5238733	5243941
	TW011900.1	Chr23	1725387	1729476
MS	TW026987.1	Chr17	4568032	4571693
	TW023854.1	Chr21	1971984	1974655
MVD	TW023960.1	Chr09	3736448	3742022
	TW001485.1	Chr21	17003542	17008032
MVK	TW015762.1	Chr06	8900298	8904514
	TW019597.1	Chr12	12290383	12294435
PMK	TW031844.1	Chr15	3351214	3356369
	TW021225.1	Chr20	712179	717444
CYP450	TW006625.1	Chr14	3643518	3646028
	TW009876.1	Chr19	1312030	1313732
	TW011445.1	Chr12	109761	112160
	TW012149.1	Chr15	4760002	4761750
	TW012756.1	Chr07	68002	71322
	TW016590.1	Chr11	12595524	12598957
	TW017431.1	Chr03	10857394	10859552
	TW017699.1	Chr21	15851872	15853515
	TW013472.1	Chr21	15865528	15867171
	TW018099.1	Chr22	5167837	5170263
	TW019296.1	Chr07	2605109	2607015
	TW023804.1	Chr21	1594774	1596776
	TW031838.1	Chr15	3277412	3278338

## Sheet: Supplementary Data 3
Supplementary Data 3 | Correlation analysis of genes and metabolites involved in triptolide biosynthetic pathway in induction experiment.
Name A	cor	Name B	pvalue	REF1	REF2
0.43_381.0802m/z	0.889456	0.55_364.0989n	4.01969e-06	compound	compound
0.43_381.0802m/z	0.928442	0.63_365.1058m/z	2.12894e-07	compound	compound
0.43_381.0802m/z	-0.84494	0.67_380.2318m/z	3.79615e-05	compound	compound
0.43_381.0802m/z	-0.749968	0.87_360.2520m/z	0.000820427	compound	compound
0.43_381.0802m/z	-0.87332	0.92_362.2689m/z	9.97891e-06	compound	compound
0.43_381.0802m/z	-0.844755	1.00_376.2839m/z	3.82596e-05	compound	compound
0.43_381.0802m/z	-0.727714	1.11_344.2587m/z	0.00139619	compound	compound
0.43_381.0802m/z	-0.776872	1.13_302.1858m/z	0.000399753	compound	compound
0.43_381.0802m/z	-0.827777	1.20_376.2847m/z	7.54305e-05	compound	compound
0.43_381.0802m/z	-0.747082	10.44_296.1653m/z	0.000881593	compound	compound
0.43_381.0802m/z	-0.743259	10.44_304.1566m/z	0.000968341	compound	compound
0.43_381.0802m/z	-0.768372	10.45_320.1047n	0.000506768	compound	compound
0.43_381.0802m/z	-0.738199	10.68_303.2352m/z	0.0010938	compound	compound
0.43_381.0802m/z	-0.87274	10.99_327.1603m/z	1.02863e-05	compound	compound
0.43_381.0802m/z	-0.930809	10.99_337.2746m/z	1.69318e-07	compound	compound
0.43_381.0802m/z	-0.865869	11.02_364.2207n	1.45838e-05	compound	compound
0.43_381.0802m/z	-0.871612	11.04_360.2302n	1.09081e-05	compound	compound
0.43_381.0802m/z	-0.870716	11.06_300.1735n	1.14236e-05	compound	compound
0.43_381.0802m/z	-0.811046	11.06_380.2058m/z	0.000137675	compound	compound
0.43_381.0802m/z	-0.908108	11.21_319.1950m/z	1.16023e-06	compound	compound
0.43_381.0802m/z	-0.848671	12.83_327.1955m/z	3.23466e-05	compound	compound
0.43_381.0802m/z	-0.874245	12.84_330.2231n	9.50385e-06	compound	compound
0.43_381.0802m/z	-0.802258	15.20_295.6423n	0.000184582	compound	compound
0.43_381.0802m/z	-0.85636	2.25_331.6822n	2.2941e-05	compound	compound
0.43_381.0802m/z	-0.849595	2.25_362.6605m/z	3.10692e-05	compound	compound
0.43_381.0802m/z	-0.886482	2.27_360.1561n	4.80109e-06	compound	compound
0.43_381.0802m/z	-0.846724	2.87_321.6527m/z	3.51832e-05	compound	compound
0.43_381.0802m/z	-0.83132	21.13_357.1485n	6.58704e-05	compound	compound
0.43_381.0802m/z	-0.841062	4.53_378.2070m/z	4.46403e-05	compound	compound
0.43_381.0802m/z	-0.841937	4.54_356.2225m/z	4.30518e-05	compound	compound
0.43_381.0802m/z	-0.741163	5.99_316.2004n	0.00101879	compound	compound
0.43_381.0802m/z	-0.864339	6.04_346.2127n	1.57217e-05	compound	compound
0.43_381.0802m/z	-0.846119	6.24_355.2151n	3.61049e-05	compound	compound
0.43_381.0802m/z	-0.74591	6.60_346.2111n	0.000907491	compound	compound
0.43_381.0802m/z	-0.840567	6.71_311.1641m/z	4.55591e-05	compound	compound
0.43_381.0802m/z	-0.845557	6.72_384.1267n	3.69806e-05	compound	compound
0.43_381.0802m/z	-0.8162	7.79_342.1836n	0.000115113	compound	compound
0.43_381.0802m/z	-0.823302	7.79_377.1655n	8.91344e-05	compound	compound
0.43_381.0802m/z	-0.810692	8.14_297.1698m/z	0.000139347	compound	compound
0.43_381.0802m/z	-0.738497	8.31_312.1660n	0.00108606	compound	compound
0.43_381.0802m/z	-0.796304	8.31_330.6638n	0.000223359	compound	compound
0.43_381.0802m/z	-0.805928	8.31_332.1522m/z	0.000163599	compound	compound
0.43_381.0802m/z	-0.710977	8.31_334.1340m/z	0.00201761	compound	compound
0.43_381.0802m/z	-0.796765	8.31_345.1747m/z	0.000220134	compound	compound
0.43_381.0802m/z	-0.77183	8.31_350.1592m/z	0.000460689	compound	compound
0.43_381.0802m/z	-0.77447	8.32_296.1419n	0.000427899	compound	compound
0.43_381.0802m/z	-0.807089	8.32_310.1489n	0.000157386	compound	compound
0.43_381.0802m/z	-0.792956	8.32_352.6657m/z	0.000247976	compound	compound
0.43_381.0802m/z	-0.778301	8.32_361.6717m/z	0.000383751	compound	compound
0.43_381.0802m/z	-0.705302	8.32_397.1326m/z	0.00227319	compound	compound
0.43_381.0802m/z	-0.796903	8.33_341.1578m/z	0.000219174	compound	compound
0.43_381.0802m/z	-0.753477	8.33_389.1259m/z	0.000750774	compound	compound
0.43_381.0802m/z	-0.707283	8.68_297.1666m/z	0.00218115	compound	compound
0.43_381.0802m/z	-0.705656	8.70_299.6568m/z	0.00225651	compound	compound
0.43_381.0802m/z	-0.935678	9.00_335.2585m/z	1.02933e-07	compound	compound
0.43_381.0802m/z	-0.874171	9.17_317.1798m/z	9.54118e-06	compound	compound
0.43_381.0802m/z	-0.727941	TW001375.1	0.00138899	compound	GENE
0.43_381.0802m/z	-0.740896	TW001817.1	0.00102538	compound	GENE
0.43_381.0802m/z	-0.757777	TW003466.1	0.000672116	compound	GENE
0.43_381.0802m/z	-0.773094	TW004209.1	0.00044474	compound	GENE
0.43_381.0802m/z	-0.849823	TW005897.1	3.07602e-05	compound	GENE
0.43_381.0802m/z	-0.74132	TW006625.1	0.00101495	compound	GENE
0.43_381.0802m/z	-0.756936	TW007194.1	0.000686937	compound	GENE
0.43_381.0802m/z	-0.878463	TW007215.1	7.57292e-06	compound	GENE
0.43_381.0802m/z	-0.741693	TW007590.1	0.00100585	compound	GENE
0.43_381.0802m/z	-0.791894	TW007676.1	0.000256233	compound	GENE
0.43_381.0802m/z	-0.759262	TW008248.1	0.000646574	compound	GENE
0.43_381.0802m/z	-0.702	TW009876.1	0.00243358	compound	GENE
0.43_381.0802m/z	-0.772779	TW009877.1	0.000448682	compound	GENE
0.43_381.0802m/z	-0.729885	TW009879.1	0.00132856	compound	GENE
0.43_381.0802m/z	-0.882977	TW011779.1	5.88305e-06	compound	GENE
0.43_381.0802m/z	-0.748282	TW012031.1	0.000855734	compound	GENE
0.43_381.0802m/z	-0.707218	TW012580.1	0.00218412	compound	GENE
0.43_381.0802m/z	-0.745861	TW012756.1	0.000908575	compound	GENE
0.43_381.0802m/z	-0.719194	TW014288.1	0.00168932	compound	GENE
0.43_381.0802m/z	-0.743645	TW016207.1	0.000959293	compound	GENE
0.43_381.0802m/z	-0.80063	TW016447.1	0.000194582	compound	GENE
0.43_381.0802m/z	-0.724234	TW016512.1	0.00151043	compound	GENE
0.43_381.0802m/z	-0.711262	TW016802.1	0.00200539	compound	GENE
0.43_381.0802m/z	-0.81155	TW018099.1	0.000135315	compound	GENE
0.43_381.0802m/z	-0.780437	TW018897.1	0.000360822	compound	GENE
0.43_381.0802m/z	-0.747645	TW019071.1	0.000869381	compound	GENE
0.43_381.0802m/z	-0.700351	TW022162.1	0.00251701	compound	GENE
0.43_381.0802m/z	-0.727227	TW023094.1	0.00141175	compound	GENE
0.43_381.0802m/z	-0.705035	TW023853.1	0.00228584	compound	GENE
0.43_381.0802m/z	-0.791167	TW024973.1	0.000262023	compound	GENE
0.43_381.0802m/z	-0.803389	TW026750.1	0.000177892	compound	GENE
0.43_381.0802m/z	-0.733529	TW028590.1	0.00122108	compound	GENE
0.43_381.0802m/z	-0.761192	TW028754.1	0.000614586	compound	GENE
0.43_381.0802m/z	-0.729805	TW030259.1	0.00133102	compound	GENE
0.43_381.0802m/z	-0.717506	TW031254.1	0.00175294	compound	GENE
0.43_381.0802m/z	-0.707409	TW031911.1	0.00217541	compound	GENE
0.43_381.0802m/z	-0.860101	TW032031.1	1.92709e-05	compound	GENE
0.55_364.0989n	0.985726	0.63_365.1058m/z	3.11706e-12	compound	compound
0.55_364.0989n	-0.702175	0.87_360.2520m/z	0.00242486	compound	compound
0.55_364.0989n	-0.704431	0.92_362.2689m/z	0.00231465	compound	compound
0.55_364.0989n	-0.70233	10.99_327.1603m/z	0.00241713	compound	compound
0.55_364.0989n	-0.777987	10.99_337.2746m/z	0.000387225	compound	compound
0.55_364.0989n	-0.703203	11.02_364.2207n	0.0023741	compound	compound
0.55_364.0989n	-0.757781	11.21_319.1950m/z	0.00067205	compound	compound
0.55_364.0989n	-0.701864	12.84_330.2231n	0.00244036	compound	compound
0.55_364.0989n	-0.705566	2.25_331.6822n	0.00226072	compound	compound
0.55_364.0989n	-0.767754	2.27_360.1561n	0.000515382	compound	compound
0.55_364.0989n	-0.813634	9.00_335.2585m/z	0.000125926	compound	compound
0.55_364.0989n	-0.750223	9.17_317.1798m/z	0.000815196	compound	compound
0.55_364.0989n	-0.751285	TW001375.1	0.00079369	compound	GENE
0.55_364.0989n	-0.70681	TW001539.1	0.00220283	compound	GENE
0.55_364.0989n	-0.80434	TW002108.1	0.000172422	compound	GENE
0.55_364.0989n	-0.795197	TW003048.1	0.000231259	compound	GENE
0.55_364.0989n	-0.796083	TW003466.1	0.000224919	compound	GENE
0.55_364.0989n	-0.713704	TW004466.1	0.00190336	compound	GENE
0.55_364.0989n	-0.747803	TW005897.1	0.000865972	compound	GENE
0.55_364.0989n	-0.705654	TW007194.1	0.00225659	compound	GENE
0.55_364.0989n	-0.789385	TW007215.1	0.000276661	compound	GENE
0.55_364.0989n	-0.798105	TW008248.1	0.000210979	compound	GENE
0.55_364.0989n	-0.725479	TW008687.1	0.00146874	compound	GENE
0.55_364.0989n	-0.70794	TW008688.1	0.0021513	compound	GENE
0.55_364.0989n	-0.706071	TW008689.1	0.00223707	compound	GENE
0.55_364.0989n	-0.790964	TW009876.1	0.00026366	compound	GENE
0.55_364.0989n	-0.801636	TW009877.1	0.000188352	compound	GENE
0.55_364.0989n	-0.800376	TW009878.1	0.000196182	compound	GENE
0.55_364.0989n	-0.819179	TW009879.1	0.000103539	compound	GENE
0.55_364.0989n	-0.723357	TW010737.1	0.00154039	compound	GENE
0.55_364.0989n	-0.813381	TW011779.1	0.000127036	compound	GENE
0.55_364.0989n	-0.83612	TW016447.1	5.45485e-05	compound	GENE
0.55_364.0989n	-0.718332	TW016512.1	0.00172157	compound	GENE
0.55_364.0989n	-0.768829	TW021699.1	0.000500466	compound	GENE
0.55_364.0989n	-0.706894	TW023453.1	0.00219898	compound	GENE
0.55_364.0989n	-0.720056	TW024973.1	0.00165755	compound	GENE
0.55_364.0989n	-0.827332	TW025723.1	7.67083e-05	compound	GENE
0.55_364.0989n	-0.756803	TW028590.1	0.000689299	compound	GENE
0.55_364.0989n	-0.749711	TW028754.1	0.000825731	compound	GENE
0.55_364.0989n	-0.786315	TW030756.1	0.000303479	compound	GENE
0.62_308.0851n	-0.75127	0.66_320.1413n	0.00079398	compound	compound
0.62_308.0851n	0.833803	0.67_380.2318m/z	5.979e-05	compound	compound
0.62_308.0851n	0.781377	0.72_357.9934n	0.000351086	compound	compound
0.62_308.0851n	0.73812	0.92_362.2689m/z	0.00109585	compound	compound
0.62_308.0851n	0.930698	0.98_351.2626n	1.7117e-07	compound	compound
0.62_308.0851n	0.920554	0.99_309.1947n	4.33317e-07	compound	compound
0.62_308.0851n	0.787648	1.00_376.2839m/z	0.000291579	compound	compound
0.62_308.0851n	0.925811	1.00_389.2772m/z	2.72164e-07	compound	compound
0.62_308.0851n	0.793381	1.11_344.2587m/z	0.00024473	compound	compound
0.62_308.0851n	0.919458	1.13_302.1858m/z	4.75521e-07	compound	compound
0.62_308.0851n	0.740237	1.20_376.2847m/z	0.00104176	compound	compound
0.62_308.0851n	0.824879	1.49_371.3059m/z	8.40864e-05	compound	compound
0.62_308.0851n	0.810387	1.61_332.2567m/z	0.000140806	compound	compound
0.62_308.0851n	0.928182	10.44_296.1653m/z	2.18209e-07	compound	compound
0.62_308.0851n	0.930092	10.44_304.1566m/z	1.81639e-07	compound	compound
0.62_308.0851n	0.907811	10.45_320.1047n	1.18574e-06	compound	compound
0.62_308.0851n	0.92384	10.68_303.2352m/z	3.25269e-07	compound	compound
0.62_308.0851n	0.966964	10.75_297.1635m/z	1.05521e-09	compound	compound
0.62_308.0851n	0.763395	10.99_327.1603m/z	0.000579659	compound	compound
0.62_308.0851n	0.718155	11.04_360.2302n	0.00172822	compound	compound
0.62_308.0851n	0.710748	11.06_300.1735n	0.00202745	compound	compound
0.62_308.0851n	0.936133	11.40_318.6462m/z	9.80681e-08	compound	compound
0.62_308.0851n	0.954761	11.41_376.2005n	9.22306e-09	compound	compound
0.62_308.0851n	0.94155	11.42_298.1351m/z	5.35067e-08	compound	compound
0.62_308.0851n	0.933427	11.43_308.1389n	1.30161e-07	compound	compound
0.62_308.0851n	0.903645	12.79_301.2121m/z	1.59751e-06	compound	compound
0.62_308.0851n	-0.944391	12.79_379.1568m/z	3.80413e-08	compound	compound
0.62_308.0851n	0.747929	12.83_327.1955m/z	0.000863266	compound	compound
0.62_308.0851n	0.771458	12.84_330.2231n	0.000465473	compound	compound
0.62_308.0851n	0.937859	14.31_295.6433n	8.13275e-08	compound	compound
0.62_308.0851n	0.922197	14.33_388.1984n	3.75994e-07	compound	compound
0.62_308.0851n	0.902476	15.20_295.6423n	1.73262e-06	compound	compound
0.62_308.0851n	0.959339	16.67_314.1890m/z	4.42395e-09	compound	compound
0.62_308.0851n	0.940688	19.46_304.1761m/z	5.91449e-08	compound	compound
0.62_308.0851n	0.953957	19.54_331.1375m/z	1.04119e-08	compound	compound
0.62_308.0851n	-0.882829	19.55_323.2254m/z	5.93298e-06	compound	compound
0.62_308.0851n	0.958063	19.55_337.6469n	5.47358e-09	compound	compound
0.62_308.0851n	-0.753076	19.71_319.1938m/z	0.000758475	compound	compound
0.62_308.0851n	-0.840559	19.80_362.0707m/z	4.55729e-05	compound	compound
0.62_308.0851n	0.801504	2.25_331.6822n	0.000189158	compound	compound
0.62_308.0851n	0.809014	2.25_362.6605m/z	0.000147524	compound	compound
0.62_308.0851n	0.738998	2.27_360.1561n	0.00107316	compound	compound
0.62_308.0851n	0.946231	2.76_328.6594m/z	3.02073e-08	compound	compound
0.62_308.0851n	0.8387	2.87_321.6527m/z	4.91691e-05	compound	compound
0.62_308.0851n	-0.884024	20.38_399.2044m/z	5.54008e-06	compound	compound
0.62_308.0851n	-0.785589	20.72_301.1990m/z	0.000310119	compound	compound
0.62_308.0851n	-0.704347	20.99_314.1678n	0.00231869	compound	compound
0.62_308.0851n	0.874209	21.13_357.1485n	9.52241e-06	compound	compound
0.62_308.0851n	-0.846932	21.28_312.3285m/z	3.48706e-05	compound	compound
0.62_308.0851n	-0.926108	21.38_316.0669n	2.64848e-07	compound	compound
0.62_308.0851n	-0.877367	21.46_375.7441m/z	8.03952e-06	compound	compound
0.62_308.0851n	-0.744685	21.58_319.1937m/z	0.0009352	compound	compound
0.62_308.0851n	0.882445	21.62_345.6770m/z	6.064e-06	compound	compound
0.62_308.0851n	-0.833459	21.69_395.7416n	6.06035e-05	compound	compound
0.62_308.0851n	-0.83762	21.73_298.2382n	5.13646e-05	compound	compound
0.62_308.0851n	-0.909797	22.11_337.3344n	1.02366e-06	compound	compound
0.62_308.0851n	-0.867282	22.11_397.3732m/z	1.35951e-05	compound	compound
0.62_308.0851n	-0.83744	22.14_321.5337m/z	5.17383e-05	compound	compound
0.62_308.0851n	-0.912129	22.14_338.5713m/z	8.57551e-07	compound	compound
0.62_308.0851n	-0.914106	22.14_357.3120m/z	7.35264e-07	compound	compound
0.62_308.0851n	-0.864985	22.17_338.4153m/z	1.52322e-05	compound	compound
0.62_308.0851n	-0.867183	22.21_335.2930n	1.36619e-05	compound	compound
0.62_308.0851n	-0.912128	22.22_320.3078n	8.57615e-07	compound	compound
0.62_308.0851n	-0.911951	22.23_360.3188m/z	8.69373e-07	compound	compound
0.62_308.0851n	-0.912293	22.39_349.3193m/z	8.46831e-07	compound	compound
0.62_308.0851n	-0.863389	22.56_296.0761n	1.64653e-05	compound	compound
0.62_308.0851n	-0.846157	22.56_317.0517m/z	3.60469e-05	compound	compound
0.62_308.0851n	-0.876754	22.56_376.0316n	8.31096e-06	compound	compound
0.62_308.0851n	-0.879193	22.56_388.1048n	7.27446e-06	compound	compound
0.62_308.0851n	-0.842916	22.57_309.0327m/z	4.13342e-05	compound	compound
0.62_308.0851n	-0.85489	22.58_326.9674m/z	2.45356e-05	compound	compound
0.62_308.0851n	0.951184	22.59_345.2642n	1.55612e-08	compound	compound
0.62_308.0851n	-0.746315	22.76_317.1785m/z	0.000898469	compound	compound
0.62_308.0851n	-0.793261	22.76_324.3212m/z	0.000245643	compound	compound
0.62_308.0851n	-0.742685	22.78_312.3269m/z	0.000981947	compound	compound
0.62_308.0851n	0.906692	22.83_326.2502n	1.28637e-06	compound	compound
0.62_308.0851n	-0.703358	22.83_387.2079n	0.00236656	compound	compound
0.62_308.0851n	-0.828004	22.86_399.2116m/z	7.47854e-05	compound	compound
0.62_308.0851n	-0.901662	22.88_340.3553m/z	1.83237e-06	compound	compound
0.62_308.0851n	0.837174	4.53_378.2070m/z	5.22943e-05	compound	compound
0.62_308.0851n	0.828214	4.54_356.2225m/z	7.41922e-05	compound	compound
0.62_308.0851n	0.868082	5.92_307.6540m/z	1.30601e-05	compound	compound
0.62_308.0851n	0.886892	5.99_316.2004n	4.68634e-06	compound	compound
0.62_308.0851n	0.771951	6.04_346.2127n	0.000459145	compound	compound
0.62_308.0851n	0.833887	6.24_355.2151n	5.95928e-05	compound	compound
0.62_308.0851n	0.908882	6.57_314.1691m/z	1.09581e-06	compound	compound
0.62_308.0851n	0.89742	6.57_352.1633n	2.43421e-06	compound	compound
0.62_308.0851n	0.922972	6.60_346.2111n	3.51291e-07	compound	compound
0.62_308.0851n	0.947808	6.61_297.1723m/z	2.4628e-08	compound	compound
0.62_308.0851n	0.824919	6.71_311.1641m/z	8.39615e-05	compound	compound
0.62_308.0851n	0.812381	6.72_384.1267n	0.000131504	compound	compound
0.62_308.0851n	0.918779	7.20_328.1677n	5.0338e-07	compound	compound
0.62_308.0851n	0.890433	7.79_342.1836n	3.78755e-06	compound	compound
0.62_308.0851n	0.875577	7.79_377.1655n	8.85375e-06	compound	compound
0.62_308.0851n	0.91847	7.89_392.6598n	5.16464e-07	compound	compound
0.62_308.0851n	0.922599	7.91_397.6656m/z	3.6302e-07	compound	compound
0.62_308.0851n	0.891787	8.14_297.1698m/z	3.48473e-06	compound	compound
0.62_308.0851n	0.969633	8.20_392.6572n	5.89301e-10	compound	compound
0.62_308.0851n	0.961807	8.30_326.0841n	2.87316e-09	compound	compound
0.62_308.0851n	0.959099	8.30_398.1577n	4.60706e-09	compound	compound
0.62_308.0851n	0.96826	8.31_298.0877n	8.00194e-10	compound	compound
0.62_308.0851n	0.891854	8.31_308.0736n	3.47031e-06	compound	compound
0.62_308.0851n	0.940868	8.31_312.1660n	5.7925e-08	compound	compound
0.62_308.0851n	0.902565	8.31_330.6638n	1.72202e-06	compound	compound
0.62_308.0851n	0.892313	8.31_332.1522m/z	3.37268e-06	compound	compound
0.62_308.0851n	0.952561	8.31_334.1340m/z	1.2784e-08	compound	compound
0.62_308.0851n	0.900559	8.31_345.1747m/z	1.97524e-06	compound	compound
0.62_308.0851n	0.961527	8.31_350.1186n	3.0216e-09	compound	compound
0.62_308.0851n	0.922507	8.31_350.1592m/z	3.65964e-07	compound	compound
0.62_308.0851n	0.960693	8.31_398.1411m/z	3.50338e-09	compound	compound
0.62_308.0851n	0.91992	8.32_296.1419n	4.57308e-07	compound	compound
0.62_308.0851n	0.8862	8.32_310.1489n	4.88149e-06	compound	compound
0.62_308.0851n	0.905021	8.32_352.6657m/z	1.44993e-06	compound	compound
0.62_308.0851n	0.917347	8.32_361.6717m/z	5.66642e-07	compound	compound
0.62_308.0851n	0.957172	8.32_397.1326m/z	6.32716e-09	compound	compound
0.62_308.0851n	0.901352	8.33_341.1578m/z	1.87163e-06	compound	compound
0.62_308.0851n	0.932188	8.33_389.1259m/z	1.4761e-07	compound	compound
0.62_308.0851n	0.79076	8.68_297.1666m/z	0.000265313	compound	compound
0.62_308.0851n	0.947763	8.70_299.6568m/z	2.47735e-08	compound	compound
0.62_308.0851n	0.962591	8.82_296.1658m/z	2.48995e-09	compound	compound
0.62_308.0851n	0.957804	8.82_311.1309n	5.71136e-09	compound	compound
0.62_308.0851n	0.962128	8.84_304.1563m/z	2.71067e-09	compound	compound
0.62_308.0851n	0.965566	8.84_331.0920m/z	1.40525e-09	compound	compound
0.62_308.0851n	0.945783	9.49_317.1132n	3.1973e-08	compound	compound
0.62_308.0851n	0.951856	TW000278.1	1.4148e-08	compound	GENE
0.62_308.0851n	0.96845	TW000402.1	7.67592e-10	compound	GENE
0.62_308.0851n	0.955144	TW000403.1	8.69854e-09	compound	GENE
0.62_308.0851n	0.873162	TW000427.1	1.00619e-05	compound	GENE
0.62_308.0851n	0.870625	TW000428.1	1.1477e-05	compound	GENE
0.62_308.0851n	0.968451	TW001897.1	7.67383e-10	compound	GENE
0.62_308.0851n	0.959453	TW002056.1	4.33965e-09	compound	GENE
0.62_308.0851n	0.827889	TW003465.1	7.51119e-05	compound	GENE
0.62_308.0851n	0.891025	TW003821.1	3.65261e-06	compound	GENE
0.62_308.0851n	0.854967	TW004209.1	2.44498e-05	compound	GENE
0.62_308.0851n	0.922373	TW004265.1	3.7028e-07	compound	GENE
0.62_308.0851n	0.87389	TW004583.1	9.68417e-06	compound	GENE
0.62_308.0851n	0.937427	TW004801.1	8.52665e-08	compound	GENE
0.62_308.0851n	0.860807	TW006625.1	1.86373e-05	compound	GENE
0.62_308.0851n	0.840019	TW007033.1	4.65935e-05	compound	GENE
0.62_308.0851n	0.831893	TW007243.1	6.4422e-05	compound	GENE
0.62_308.0851n	0.955909	TW007346.1	7.72748e-09	compound	GENE
0.62_308.0851n	0.908449	TW007347.1	1.13145e-06	compound	GENE
0.62_308.0851n	0.760719	TW007676.1	0.000622307	compound	GENE
0.62_308.0851n	0.907187	TW010575.1	1.24102e-06	compound	GENE
0.62_308.0851n	0.906628	TW011445.1	1.29227e-06	compound	GENE
0.62_308.0851n	0.907187	TW011596.1	1.24102e-06	compound	GENE
0.62_308.0851n	0.735624	TW012031.1	0.00116256	compound	GENE
0.62_308.0851n	0.957835	TW012149.1	5.68218e-09	compound	GENE
0.62_308.0851n	0.837594	TW012580.1	5.14184e-05	compound	GENE
0.62_308.0851n	0.948447	TW012737.1	2.2632e-08	compound	GENE
0.62_308.0851n	0.864008	TW012756.1	1.59775e-05	compound	GENE
0.62_308.0851n	0.897978	TW013165.1	2.34654e-06	compound	GENE
0.62_308.0851n	0.950806	TW013213.1	1.64082e-08	compound	GENE
0.62_308.0851n	0.95917	TW013471.1	4.55264e-09	compound	GENE
0.62_308.0851n	0.96188	TW013472.1	2.83543e-09	compound	GENE
0.62_308.0851n	0.855946	TW013615.1	2.33808e-05	compound	GENE
0.62_308.0851n	0.870625	TW014468.1	1.1477e-05	compound	GENE
0.62_308.0851n	0.830431	TW016207.1	6.81685e-05	compound	GENE
0.62_308.0851n	0.865226	TW016590.1	1.50532e-05	compound	GENE
0.62_308.0851n	0.721838	TW016802.1	0.00159345	compound	GENE
0.62_308.0851n	0.728155	TW017401.1	0.00138225	compound	GENE
0.62_308.0851n	0.881269	TW017431.1	6.48047e-06	compound	GENE
0.62_308.0851n	0.828632	TW017592.1	7.30232e-05	compound	GENE
0.62_308.0851n	0.95672	TW017699.1	6.80086e-09	compound	GENE
0.62_308.0851n	0.803494	TW018099.1	0.000177282	compound	GENE
0.62_308.0851n	0.70954	TW018897.1	0.00208	compound	GENE
0.62_308.0851n	0.980905	TW019296.1	2.35978e-11	compound	GENE
0.62_308.0851n	0.956593	TW021717.1	6.93909e-09	compound	GENE
0.62_308.0851n	0.924919	TW021718.1	2.9521e-07	compound	GENE
0.62_308.0851n	0.955419	TW021787.1	8.33878e-09	compound	GENE
0.62_308.0851n	0.780068	TW022082.1	0.000364701	compound	GENE
0.62_308.0851n	0.925209	TW022084.1	2.87545e-07	compound	GENE
0.62_308.0851n	0.926304	TW022141.1	2.60117e-07	compound	GENE
0.62_308.0851n	0.94777	TW022162.1	2.47507e-08	compound	GENE
0.62_308.0851n	0.987173	TW023804.1	1.48104e-12	compound	GENE
0.62_308.0851n	0.937932	TW023853.1	8.06814e-08	compound	GENE
0.62_308.0851n	0.736645	TW023854.1	0.00113487	compound	GENE
0.62_308.0851n	0.874192	TW023867.1	9.53058e-06	compound	GENE
0.62_308.0851n	0.920874	TW025154.1	4.2159e-07	compound	GENE
0.62_308.0851n	0.877908	TW025753.1	7.8061e-06	compound	GENE
0.62_308.0851n	0.824492	TW026750.1	8.53033e-05	compound	GENE
0.62_308.0851n	0.908189	TW027428.1	1.15334e-06	compound	GENE
0.62_308.0851n	0.896133	TW028588.1	2.64679e-06	compound	GENE
0.62_308.0851n	0.945539	TW028667.1	3.29729e-08	compound	GENE
0.62_308.0851n	0.904526	TW030084.1	1.50156e-06	compound	GENE
0.62_308.0851n	0.935458	TW031838.1	1.05367e-07	compound	GENE
0.62_308.0851n	0.947832	TW031911.1	2.45507e-08	compound	GENE
0.62_308.0851n	0.702902	TW031972.1	0.00238886	compound	GENE
0.62_308.0851n	0.963708	TW032015.1	2.0198e-09	compound	GENE
0.62_308.0851n	0.831559	TW032031.1	6.52621e-05	compound	GENE
0.62_308.0851n	0.984129	TW032059.1	6.52256e-12	compound	GENE
0.63_365.1058m/z	-0.708827	0.87_360.2520m/z	0.00211153	compound	compound
0.63_365.1058m/z	-0.751336	0.92_362.2689m/z	0.000792655	compound	compound
0.63_365.1058m/z	-0.702048	1.00_376.2839m/z	0.00243119	compound	compound
0.63_365.1058m/z	-0.750764	10.99_327.1603m/z	0.00080418	compound	compound
0.63_365.1058m/z	-0.823425	10.99_337.2746m/z	8.87306e-05	compound	compound
0.63_365.1058m/z	-0.740248	11.02_364.2207n	0.0010415	compound	compound
0.63_365.1058m/z	-0.736725	11.04_360.2302n	0.00113274	compound	compound
0.63_365.1058m/z	-0.73836	11.06_300.1735n	0.0010896	compound	compound
0.63_365.1058m/z	-0.799999	11.21_319.1950m/z	0.000198576	compound	compound
0.63_365.1058m/z	-0.706798	12.83_327.1955m/z	0.00220339	compound	compound
0.63_365.1058m/z	-0.75305	12.84_330.2231n	0.000758972	compound	compound
0.63_365.1058m/z	-0.769293	2.25_331.6822n	0.000494132	compound	compound
0.63_365.1058m/z	-0.763891	2.25_362.6605m/z	0.000572039	compound	compound
0.63_365.1058m/z	-0.815965	2.27_360.1561n	0.000116071	compound	compound
0.63_365.1058m/z	-0.715132	2.87_321.6527m/z	0.00184566	compound	compound
0.63_365.1058m/z	-0.746407	6.04_346.2127n	0.000896435	compound	compound
0.63_365.1058m/z	-0.710625	6.72_384.1267n	0.00203272	compound	compound
0.63_365.1058m/z	-0.85391	9.00_335.2585m/z	2.56491e-05	compound	compound
0.63_365.1058m/z	-0.785905	9.17_317.1798m/z	0.000307215	compound	compound
0.63_365.1058m/z	-0.783191	TW001375.1	0.000332928	compound	GENE
0.63_365.1058m/z	-0.727689	TW001539.1	0.001397	compound	GENE
0.63_365.1058m/z	-0.701227	TW001817.1	0.0024724	compound	GENE
0.63_365.1058m/z	-0.799902	TW002108.1	0.000199198	compound	GENE
0.63_365.1058m/z	-0.78672	TW003048.1	0.000299823	compound	GENE
0.63_365.1058m/z	-0.809256	TW003466.1	0.000146318	compound	GENE
0.63_365.1058m/z	-0.719196	TW003467.1	0.00168925	compound	GENE
0.63_365.1058m/z	-0.802806	TW005897.1	0.000181316	compound	GENE
0.63_365.1058m/z	-0.753735	TW007194.1	0.000745851	compound	GENE
0.63_365.1058m/z	-0.842052	TW007215.1	4.28473e-05	compound	GENE
0.63_365.1058m/z	-0.742868	TW007590.1	0.000977604	compound	GENE
0.63_365.1058m/z	-0.715408	TW007676.1	0.00183469	compound	GENE
0.63_365.1058m/z	-0.815798	TW008248.1	0.000116752	compound	GENE
0.63_365.1058m/z	-0.722035	TW008687.1	0.00158648	compound	GENE
0.63_365.1058m/z	-0.791978	TW009876.1	0.000255575	compound	GENE
0.63_365.1058m/z	-0.821648	TW009877.1	9.46985e-05	compound	GENE
0.63_365.1058m/z	-0.787055	TW009878.1	0.000296821	compound	GENE
0.63_365.1058m/z	-0.818411	TW009879.1	0.000106425	compound	GENE
0.63_365.1058m/z	-0.722277	TW010737.1	0.00157797	compound	GENE
0.63_365.1058m/z	-0.852363	TW011779.1	2.7493e-05	compound	GENE
0.63_365.1058m/z	-0.716046	TW014288.1	0.00180951	compound	GENE
0.63_365.1058m/z	-0.836792	TW016447.1	5.31017e-05	compound	GENE
0.63_365.1058m/z	-0.748338	TW016512.1	0.00085453	compound	GENE
0.63_365.1058m/z	-0.727765	TW018099.1	0.00139459	compound	GENE
0.63_365.1058m/z	-0.719739	TW018897.1	0.00166917	compound	GENE
0.63_365.1058m/z	-0.751162	TW019071.1	0.000796152	compound	GENE
0.63_365.1058m/z	-0.776092	TW021699.1	0.000408719	compound	GENE
0.63_365.1058m/z	-0.715966	TW023094.1	0.00181266	compound	GENE
0.63_365.1058m/z	-0.708687	TW023453.1	0.00211776	compound	GENE
0.63_365.1058m/z	-0.762048	TW024973.1	0.000600819	compound	GENE
0.63_365.1058m/z	-0.718029	TW025321.1	0.00173299	compound	GENE
0.63_365.1058m/z	-0.805015	TW025723.1	0.000168625	compound	GENE
0.63_365.1058m/z	-0.709016	TW027512.1	0.00210311	compound	GENE
0.63_365.1058m/z	-0.777166	TW028590.1	0.000396424	compound	GENE
0.63_365.1058m/z	-0.781642	TW028754.1	0.000348388	compound	GENE
0.63_365.1058m/z	-0.702402	TW030259.1	0.00241359	compound	GENE
0.63_365.1058m/z	-0.77748	TW030756.1	0.000392884	compound	GENE
0.63_365.1058m/z	-0.700307	TW031254.1	0.00251931	compound	GENE
0.63_365.1058m/z	-0.750088	TW032031.1	0.000817954	compound	GENE
0.66_320.1413n	-0.706571	10.68_303.2352m/z	0.00221386	compound	compound
0.66_320.1413n	-0.745617	10.75_297.1635m/z	0.000914058	compound	compound
0.66_320.1413n	-0.740571	11.40_318.6462m/z	0.00103344	compound	compound
0.66_320.1413n	-0.785735	11.41_376.2005n	0.000308772	compound	compound
0.66_320.1413n	-0.755328	11.42_298.1351m/z	0.000716025	compound	compound
0.66_320.1413n	-0.760238	11.43_308.1389n	0.000630225	compound	compound
0.66_320.1413n	-0.753489	12.79_301.2121m/z	0.000750536	compound	compound
0.66_320.1413n	0.758724	12.79_379.1568m/z	0.000655732	compound	compound
0.66_320.1413n	-0.740111	14.31_295.6433n	0.00104492	compound	compound
0.66_320.1413n	-0.725399	14.33_388.1984n	0.00147138	compound	compound
0.66_320.1413n	-0.72832	16.67_314.1890m/z	0.00137704	compound	compound
0.66_320.1413n	-0.711018	19.46_304.1761m/z	0.00201582	compound	compound
0.66_320.1413n	-0.729786	19.54_331.1375m/z	0.00133159	compound	compound
0.66_320.1413n	0.812791	19.55_323.2254m/z	0.000129657	compound	compound
0.66_320.1413n	-0.734175	19.55_337.6469n	0.00120279	compound	compound
0.66_320.1413n	0.824349	19.80_362.0707m/z	8.57558e-05	compound	compound
0.66_320.1413n	-0.717593	2.76_328.6594m/z	0.0017496	compound	compound
0.66_320.1413n	0.705065	21.28_312.3285m/z	0.00228439	compound	compound
0.66_320.1413n	0.799646	21.38_316.0669n	0.000200842	compound	compound
0.66_320.1413n	0.844814	21.46_375.7441m/z	3.8164e-05	compound	compound
0.66_320.1413n	-0.735651	21.62_345.6770m/z	0.00116183	compound	compound
0.66_320.1413n	0.747521	22.11_337.3344n	0.000872059	compound	compound
0.66_320.1413n	0.734004	22.11_397.3732m/z	0.0012076	compound	compound
0.66_320.1413n	0.714283	22.14_321.5337m/z	0.00187979	compound	compound
0.66_320.1413n	0.75758	22.14_338.5713m/z	0.000675568	compound	compound
0.66_320.1413n	0.754747	22.14_357.3120m/z	0.000726792	compound	compound
0.66_320.1413n	0.702797	22.21_335.2930n	0.00239403	compound	compound
0.66_320.1413n	0.751461	22.22_320.3078n	0.00079017	compound	compound
0.66_320.1413n	0.766178	22.23_360.3188m/z	0.000537905	compound	compound
0.66_320.1413n	0.749023	22.39_349.3193m/z	0.000840061	compound	compound
0.66_320.1413n	-0.767517	22.59_345.2642n	0.00051872	compound	compound
0.66_320.1413n	0.757567	22.76_324.3212m/z	0.000675793	compound	compound
0.66_320.1413n	-0.726231	22.83_326.2502n	0.00144398	compound	compound
0.66_320.1413n	0.719817	22.86_399.2116m/z	0.0016663	compound	compound
0.66_320.1413n	0.74795	22.88_340.3553m/z	0.000862812	compound	compound
0.66_320.1413n	-0.707529	5.92_307.6540m/z	0.00216995	compound	compound
0.66_320.1413n	-0.715666	6.57_352.1633n	0.00182449	compound	compound
0.66_320.1413n	-0.739351	7.89_392.6598n	0.00106412	compound	compound
0.66_320.1413n	-0.750153	7.91_397.6656m/z	0.000816622	compound	compound
0.66_320.1413n	-0.766105	8.20_392.6572n	0.000538972	compound	compound
0.66_320.1413n	-0.729156	8.30_326.0841n	0.00135097	compound	compound
0.66_320.1413n	-0.728039	8.30_398.1577n	0.00138589	compound	compound
0.66_320.1413n	-0.737428	8.31_298.0877n	0.00111402	compound	compound
0.66_320.1413n	-0.707337	8.31_312.1660n	0.00217866	compound	compound
0.66_320.1413n	-0.722494	8.31_334.1340m/z	0.00157036	compound	compound
0.66_320.1413n	-0.730694	8.31_350.1186n	0.00130406	compound	compound
0.66_320.1413n	-0.72862	8.31_398.1411m/z	0.00136764	compound	compound
0.66_320.1413n	-0.726403	8.32_397.1326m/z	0.00143838	compound	compound
0.66_320.1413n	-0.704517	8.33_389.1259m/z	0.00231049	compound	compound
0.66_320.1413n	-0.730384	8.82_296.1658m/z	0.00131342	compound	compound
0.66_320.1413n	-0.737368	8.82_311.1309n	0.00111561	compound	compound
0.66_320.1413n	-0.731846	8.84_304.1563m/z	0.00126979	compound	compound
0.66_320.1413n	-0.734274	8.84_331.0920m/z	0.0012	compound	compound
0.66_320.1413n	-0.759677	9.49_317.1132n	0.000639586	compound	compound
0.66_320.1413n	-0.75009	TW000278.1	0.000817913	compound	GENE
0.66_320.1413n	-0.75566	TW000402.1	0.000709945	compound	GENE
0.66_320.1413n	-0.744209	TW000403.1	0.000946176	compound	GENE
0.66_320.1413n	-0.752798	TW001897.1	0.000763848	compound	GENE
0.66_320.1413n	-0.759955	TW002056.1	0.000634938	compound	GENE
0.66_320.1413n	-0.708264	TW004265.1	0.00213671	compound	GENE
0.66_320.1413n	-0.730433	TW004801.1	0.00131192	compound	GENE
0.66_320.1413n	-0.753202	TW007346.1	0.000756057	compound	GENE
0.66_320.1413n	-0.711722	TW007347.1	0.00198587	compound	GENE
0.66_320.1413n	-0.739585	TW012149.1	0.00105817	compound	GENE
0.66_320.1413n	-0.748211	TW012737.1	0.00085723	compound	GENE
0.66_320.1413n	-0.702497	TW013165.1	0.00240885	compound	GENE
0.66_320.1413n	-0.714022	TW013213.1	0.00189039	compound	GENE
0.66_320.1413n	-0.748973	TW013471.1	0.000841099	compound	GENE
0.66_320.1413n	-0.750469	TW013472.1	0.00081016	compound	GENE
0.66_320.1413n	-0.745071	TW017699.1	0.00092641	compound	GENE
0.66_320.1413n	-0.760226	TW019296.1	0.000630424	compound	GENE
0.66_320.1413n	-0.75408	TW021717.1	0.000739297	compound	GENE
0.66_320.1413n	-0.744414	TW021718.1	0.000941441	compound	GENE
0.66_320.1413n	-0.747911	TW021787.1	0.000863648	compound	GENE
0.66_320.1413n	-0.732341	TW022084.1	0.00125531	compound	GENE
0.66_320.1413n	-0.711148	TW022141.1	0.00201027	compound	GENE
0.66_320.1413n	-0.723083	TW022162.1	0.00154987	compound	GENE
0.66_320.1413n	-0.768176	TW023804.1	0.000509483	compound	GENE
0.66_320.1413n	-0.735424	TW023853.1	0.00116805	compound	GENE
0.66_320.1413n	-0.706419	TW028588.1	0.00222092	compound	GENE
0.66_320.1413n	-0.727848	TW028667.1	0.00139194	compound	GENE
0.66_320.1413n	-0.716107	TW030084.1	0.00180712	compound	GENE
0.66_320.1413n	-0.722281	TW031838.1	0.00157783	compound	GENE
0.66_320.1413n	-0.720892	TW031911.1	0.00162724	compound	GENE
0.66_320.1413n	-0.755821	TW032015.1	0.000707016	compound	GENE
0.66_320.1413n	-0.769141	TW032059.1	0.000496205	compound	GENE
0.67_380.2318m/z	0.969142	0.92_362.2689m/z	6.58441e-10	compound	compound
0.67_380.2318m/z	0.978457	1.00_376.2839m/z	5.45488e-11	compound	compound
0.67_380.2318m/z	0.900432	1.11_344.2587m/z	1.99225e-06	compound	compound
0.67_380.2318m/z	0.967642	1.13_302.1858m/z	9.14278e-10	compound	compound
0.67_380.2318m/z	0.958768	1.20_376.2847m/z	4.87056e-09	compound	compound
0.67_380.2318m/z	0.887754	1.61_332.2567m/z	4.45241e-06	compound	compound
0.67_380.2318m/z	0.933868	10.44_296.1653m/z	1.24401e-07	compound	compound
0.67_380.2318m/z	0.936802	10.44_304.1566m/z	9.12621e-08	compound	compound
0.67_380.2318m/z	0.951961	10.45_320.1047n	1.39378e-08	compound	compound
0.67_380.2318m/z	0.952544	10.68_303.2352m/z	1.2816e-08	compound	compound
0.67_380.2318m/z	0.798025	10.75_297.1635m/z	0.000211514	compound	compound
0.67_380.2318m/z	0.990686	10.99_327.1603m/z	1.58984e-13	compound	compound
0.67_380.2318m/z	0.953156	10.99_337.2746m/z	1.17212e-08	compound	compound
0.67_380.2318m/z	0.955673	11.02_364.2207n	8.01692e-09	compound	compound
0.67_380.2318m/z	0.97672	11.04_360.2302n	9.34435e-11	compound	compound
0.67_380.2318m/z	0.974496	11.06_300.1735n	1.75948e-10	compound	compound
0.67_380.2318m/z	0.916496	11.06_380.2058m/z	6.07355e-07	compound	compound
0.67_380.2318m/z	0.947869	11.21_319.1950m/z	2.44314e-08	compound	compound
0.67_380.2318m/z	0.714742	11.40_318.6462m/z	0.0018613	compound	compound
0.67_380.2318m/z	0.749763	11.41_376.2005n	0.000824656	compound	compound
0.67_380.2318m/z	0.730355	11.42_298.1351m/z	0.00131429	compound	compound
0.67_380.2318m/z	0.707013	11.43_308.1389n	0.0021935	compound	compound
0.67_380.2318m/z	0.755203	12.79_301.2121m/z	0.000718331	compound	compound
0.67_380.2318m/z	-0.754202	12.79_379.1568m/z	0.000736998	compound	compound
0.67_380.2318m/z	0.985104	12.83_327.1955m/z	4.19575e-12	compound	compound
0.67_380.2318m/z	0.988081	12.84_330.2231n	8.87956e-13	compound	compound
0.67_380.2318m/z	0.819743	14.31_295.6433n	0.000101463	compound	compound
0.67_380.2318m/z	0.754919	14.33_388.1984n	0.000723586	compound	compound
0.67_380.2318m/z	0.98521	15.20_295.6423n	3.99236e-12	compound	compound
0.67_380.2318m/z	0.798954	16.67_314.1890m/z	0.000205341	compound	compound
0.67_380.2318m/z	0.84753	19.46_304.1761m/z	3.3984e-05	compound	compound
0.67_380.2318m/z	0.855004	19.54_331.1375m/z	2.44082e-05	compound	compound
0.67_380.2318m/z	0.871666	19.55_337.6469n	1.08775e-05	compound	compound
0.67_380.2318m/z	0.958911	2.25_331.6822n	4.75523e-09	compound	compound
0.67_380.2318m/z	0.953461	2.25_362.6605m/z	1.12066e-08	compound	compound
0.67_380.2318m/z	0.944587	2.27_360.1561n	3.713e-08	compound	compound
0.67_380.2318m/z	0.782608	2.76_328.6594m/z	0.00033868	compound	compound
0.67_380.2318m/z	0.990162	2.87_321.6527m/z	2.33147e-13	compound	compound
0.67_380.2318m/z	0.983197	21.13_357.1485n	9.69957e-12	compound	compound
0.67_380.2318m/z	-0.72581	21.38_316.0669n	0.0014578	compound	compound
0.67_380.2318m/z	0.844144	22.59_345.2642n	3.92595e-05	compound	compound
0.67_380.2318m/z	0.996545	4.53_378.2070m/z	0	compound	compound
0.67_380.2318m/z	0.995755	4.54_356.2225m/z	6.66134e-16	compound	compound
0.67_380.2318m/z	0.866223	5.92_307.6540m/z	1.43302e-05	compound	compound
0.67_380.2318m/z	0.940644	5.99_316.2004n	5.94446e-08	compound	compound
0.67_380.2318m/z	0.98739	6.04_346.2127n	1.31495e-12	compound	compound
0.67_380.2318m/z	0.998113	6.24_355.2151n	0	compound	compound
0.67_380.2318m/z	0.761894	6.57_314.1691m/z	0.000603281	compound	compound
0.67_380.2318m/z	0.930536	6.60_346.2111n	1.73921e-07	compound	compound
0.67_380.2318m/z	0.850354	6.61_297.1723m/z	3.00518e-05	compound	compound
0.67_380.2318m/z	0.993919	6.71_311.1641m/z	7.99361e-15	compound	compound
0.67_380.2318m/z	0.991617	6.72_384.1267n	7.63833e-14	compound	compound
0.67_380.2318m/z	0.825498	7.20_328.1677n	8.21702e-05	compound	compound
0.67_380.2318m/z	0.982425	7.79_342.1836n	1.32574e-11	compound	compound
0.67_380.2318m/z	0.986453	7.79_377.1655n	2.16671e-12	compound	compound
0.67_380.2318m/z	0.986208	8.14_297.1698m/z	2.45404e-12	compound	compound
0.67_380.2318m/z	0.815038	8.20_392.6572n	0.000119908	compound	compound
0.67_380.2318m/z	0.922242	8.30_326.0841n	3.74528e-07	compound	compound
0.67_380.2318m/z	0.925171	8.30_398.1577n	2.88548e-07	compound	compound
0.67_380.2318m/z	0.904996	8.31_298.0877n	1.45248e-06	compound	compound
0.67_380.2318m/z	0.885417	8.31_308.0736n	5.11029e-06	compound	compound
0.67_380.2318m/z	0.955247	8.31_312.1660n	8.56285e-09	compound	compound
0.67_380.2318m/z	0.982771	8.31_330.6638n	1.15481e-11	compound	compound
0.67_380.2318m/z	0.987145	8.31_332.1522m/z	1.50369e-12	compound	compound
0.67_380.2318m/z	0.938932	8.31_334.1340m/z	7.22035e-08	compound	compound
0.67_380.2318m/z	0.980199	8.31_345.1747m/z	3.03746e-11	compound	compound
0.67_380.2318m/z	0.922396	8.31_350.1186n	3.69519e-07	compound	compound
0.67_380.2318m/z	0.970341	8.31_350.1592m/z	5.00472e-10	compound	compound
0.67_380.2318m/z	0.929381	8.31_398.1411m/z	1.94589e-07	compound	compound
0.67_380.2318m/z	0.973479	8.32_296.1419n	2.30729e-10	compound	compound
0.67_380.2318m/z	0.985653	8.32_310.1489n	3.23075e-12	compound	compound
0.67_380.2318m/z	0.98147	8.32_352.6657m/z	1.91545e-11	compound	compound
0.67_380.2318m/z	0.971953	8.32_361.6717m/z	3.39948e-10	compound	compound
0.67_380.2318m/z	0.934287	8.32_397.1326m/z	1.19122e-07	compound	compound
0.67_380.2318m/z	0.982705	8.33_341.1578m/z	1.18585e-11	compound	compound
0.67_380.2318m/z	0.96086	8.33_389.1259m/z	3.40165e-09	compound	compound
0.67_380.2318m/z	0.75171	8.68_297.1666m/z	0.000785211	compound	compound
0.67_380.2318m/z	0.907412	8.70_299.6568m/z	1.22084e-06	compound	compound
0.67_380.2318m/z	0.876863	8.82_296.1658m/z	8.26211e-06	compound	compound
0.67_380.2318m/z	0.876073	8.82_311.1309n	8.62165e-06	compound	compound
0.67_380.2318m/z	0.877263	8.84_304.1563m/z	8.08512e-06	compound	compound
0.67_380.2318m/z	0.851441	8.84_331.0920m/z	2.86427e-05	compound	compound
0.67_380.2318m/z	0.896381	9.00_335.2585m/z	2.60466e-06	compound	compound
0.67_380.2318m/z	0.876446	9.17_317.1798m/z	8.45009e-06	compound	compound
0.67_380.2318m/z	0.831139	9.49_317.1132n	6.6333e-05	compound	compound
0.67_380.2318m/z	0.770905	TW000278.1	0.000472667	compound	GENE
0.67_380.2318m/z	0.787365	TW000402.1	0.000294071	compound	GENE
0.67_380.2318m/z	0.829132	TW000403.1	7.16455e-05	compound	GENE
0.67_380.2318m/z	0.722343	TW001817.1	0.00157567	compound	GENE
0.67_380.2318m/z	0.73293	TW001897.1	0.00123823	compound	GENE
0.67_380.2318m/z	0.742801	TW002056.1	0.000979199	compound	GENE
0.67_380.2318m/z	0.778883	TW003465.1	0.000377389	compound	GENE
0.67_380.2318m/z	0.868452	TW004209.1	1.28193e-05	compound	GENE
0.67_380.2318m/z	0.740383	TW004265.1	0.00103811	compound	GENE
0.67_380.2318m/z	0.739299	TW004583.1	0.00106546	compound	GENE
0.67_380.2318m/z	0.776955	TW004801.1	0.000398813	compound	GENE
0.67_380.2318m/z	0.758741	TW005897.1	0.000655449	compound	GENE
0.67_380.2318m/z	0.827087	TW006625.1	7.74198e-05	compound	GENE
0.67_380.2318m/z	0.77711	TW007033.1	0.000397053	compound	GENE
0.67_380.2318m/z	0.825916	TW007215.1	8.08983e-05	compound	GENE
0.67_380.2318m/z	0.772404	TW007243.1	0.000453393	compound	GENE
0.67_380.2318m/z	0.726463	TW007346.1	0.00143644	compound	GENE
0.67_380.2318m/z	0.734018	TW007590.1	0.00120719	compound	GENE
0.67_380.2318m/z	0.784665	TW007676.1	0.000318755	compound	GENE
0.67_380.2318m/z	0.798442	TW011445.1	0.000208728	compound	GENE
0.67_380.2318m/z	0.822824	TW011779.1	9.07131e-05	compound	GENE
0.67_380.2318m/z	0.755913	TW012031.1	0.00070534	compound	GENE
0.67_380.2318m/z	0.893648	TW012149.1	3.10214e-06	compound	GENE
0.67_380.2318m/z	0.797978	TW012580.1	0.000211833	compound	GENE
0.67_380.2318m/z	0.704563	TW012737.1	0.00230833	compound	GENE
0.67_380.2318m/z	0.854272	TW012756.1	2.52328e-05	compound	GENE
0.67_380.2318m/z	0.740706	TW013213.1	0.00103008	compound	GENE
0.67_380.2318m/z	0.825578	TW013471.1	8.19256e-05	compound	GENE
0.67_380.2318m/z	0.827024	TW013472.1	7.76048e-05	compound	GENE
0.67_380.2318m/z	0.784767	TW013615.1	0.000317788	compound	GENE
0.67_380.2318m/z	0.709474	TW014288.1	0.00208288	compound	GENE
0.67_380.2318m/z	0.843109	TW016207.1	4.10018e-05	compound	GENE
0.67_380.2318m/z	0.745544	TW016590.1	0.000915693	compound	GENE
0.67_380.2318m/z	0.769803	TW016802.1	0.000487259	compound	GENE
0.67_380.2318m/z	0.783602	TW017431.1	0.000328929	compound	GENE
0.67_380.2318m/z	0.832673	TW017699.1	6.24966e-05	compound	GENE
0.67_380.2318m/z	0.847093	TW018099.1	3.46289e-05	compound	GENE
0.67_380.2318m/z	0.74792	TW018897.1	0.000863468	compound	GENE
0.67_380.2318m/z	0.777097	TW019296.1	0.000397196	compound	GENE
0.67_380.2318m/z	0.784422	TW021717.1	0.000321055	compound	GENE
0.67_380.2318m/z	0.721065	TW021718.1	0.001621	compound	GENE
0.67_380.2318m/z	0.728086	TW022141.1	0.00138443	compound	GENE
0.67_380.2318m/z	0.879395	TW022162.1	7.19387e-06	compound	GENE
0.67_380.2318m/z	0.704176	TW023094.1	0.00232689	compound	GENE
0.67_380.2318m/z	0.801166	TW023804.1	0.00019124	compound	GENE
0.67_380.2318m/z	0.864861	TW023853.1	1.53257e-05	compound	GENE
0.67_380.2318m/z	0.711563	TW023854.1	0.00199258	compound	GENE
0.67_380.2318m/z	0.767542	TW024973.1	0.00051837	compound	GENE
0.67_380.2318m/z	0.761779	TW025154.1	0.000605119	compound	GENE
0.67_380.2318m/z	0.851675	TW026750.1	2.8348e-05	compound	GENE
0.67_380.2318m/z	0.731857	TW027428.1	0.00126947	compound	GENE
0.67_380.2318m/z	0.813553	TW028667.1	0.000126279	compound	GENE
0.67_380.2318m/z	0.739314	TW030259.1	0.00106506	compound	GENE
0.67_380.2318m/z	0.736449	TW031254.1	0.00114014	compound	GENE
0.67_380.2318m/z	0.792366	TW031838.1	0.000252536	compound	GENE
0.67_380.2318m/z	0.881944	TW031911.1	6.23857e-06	compound	GENE
0.67_380.2318m/z	0.710867	TW031972.1	0.0020223	compound	GENE
0.67_380.2318m/z	0.708791	TW032015.1	0.00211312	compound	GENE
0.67_380.2318m/z	0.891174	TW032031.1	3.61912e-06	compound	GENE
0.67_380.2318m/z	0.814029	TW032059.1	0.000124206	compound	GENE
0.72_357.9934n	0.874346	0.98_351.2626n	9.45322e-06	compound	compound
0.72_357.9934n	0.881724	0.99_309.1947n	6.31659e-06	compound	compound
0.72_357.9934n	0.877675	1.00_389.2772m/z	7.90611e-06	compound	compound
0.72_357.9934n	0.897296	1.49_371.3059m/z	2.45408e-06	compound	compound
0.72_357.9934n	0.77172	10.75_297.1635m/z	0.000462102	compound	compound
0.72_357.9934n	0.742765	11.40_318.6462m/z	0.000980052	compound	compound
0.72_357.9934n	0.780906	11.41_376.2005n	0.000355932	compound	compound
0.72_357.9934n	0.748914	11.42_298.1351m/z	0.000842348	compound	compound
0.72_357.9934n	0.771349	11.43_308.1389n	0.000466883	compound	compound
0.72_357.9934n	0.757784	12.79_301.2121m/z	0.000671994	compound	compound
0.72_357.9934n	-0.753234	12.79_379.1568m/z	0.000755423	compound	compound
0.72_357.9934n	0.716543	14.31_295.6433n	0.00179006	compound	compound
0.72_357.9934n	0.770463	14.33_388.1984n	0.000478468	compound	compound
0.72_357.9934n	0.813177	16.67_314.1890m/z	0.000127934	compound	compound
0.72_357.9934n	0.746283	19.46_304.1761m/z	0.000899192	compound	compound
0.72_357.9934n	0.752015	19.54_331.1375m/z	0.000779181	compound	compound
0.72_357.9934n	-0.813867	19.55_323.2254m/z	0.000124908	compound	compound
0.72_357.9934n	0.736526	19.55_337.6469n	0.00113807	compound	compound
0.72_357.9934n	-0.750589	19.80_362.0707m/z	0.000807731	compound	compound
0.72_357.9934n	0.80197	2.76_328.6594m/z	0.000186318	compound	compound
0.72_357.9934n	-0.797285	20.38_399.2044m/z	0.000216543	compound	compound
0.72_357.9934n	-0.715127	20.72_301.1990m/z	0.00184587	compound	compound
0.72_357.9934n	-0.833561	21.28_312.3285m/z	6.03615e-05	compound	compound
0.72_357.9934n	-0.728062	21.38_316.0669n	0.00138516	compound	compound
0.72_357.9934n	-0.817198	21.46_375.7441m/z	0.00011112	compound	compound
0.72_357.9934n	0.819615	21.62_345.6770m/z	0.000101931	compound	compound
0.72_357.9934n	-0.789233	21.69_395.7416n	0.000277944	compound	compound
0.72_357.9934n	-0.780036	21.73_298.2382n	0.000365034	compound	compound
0.72_357.9934n	-0.849027	22.11_337.3344n	3.18495e-05	compound	compound
0.72_357.9934n	-0.835044	22.11_397.3732m/z	5.69341e-05	compound	compound
0.72_357.9934n	-0.766222	22.14_321.5337m/z	0.000537264	compound	compound
0.72_357.9934n	-0.844519	22.14_338.5713m/z	3.86435e-05	compound	compound
0.72_357.9934n	-0.845643	22.14_357.3120m/z	3.68455e-05	compound	compound
0.72_357.9934n	-0.811374	22.17_338.4153m/z	0.000136136	compound	compound
0.72_357.9934n	-0.758066	22.21_335.2930n	0.000667078	compound	compound
0.72_357.9934n	-0.850978	22.22_320.3078n	2.92368e-05	compound	compound
0.72_357.9934n	-0.840192	22.23_360.3188m/z	4.62659e-05	compound	compound
0.72_357.9934n	-0.851979	22.39_349.3193m/z	2.79667e-05	compound	compound
0.72_357.9934n	-0.836674	22.56_296.0761n	5.33528e-05	compound	compound
0.72_357.9934n	-0.819832	22.56_317.0517m/z	0.000101137	compound	compound
0.72_357.9934n	-0.840415	22.56_376.0316n	4.58446e-05	compound	compound
0.72_357.9934n	-0.846715	22.56_388.1048n	3.51968e-05	compound	compound
0.72_357.9934n	-0.817268	22.57_309.0327m/z	0.000110846	compound	compound
0.72_357.9934n	-0.80565	22.58_326.9674m/z	0.000165114	compound	compound
0.72_357.9934n	0.729086	22.59_345.2642n	0.00135314	compound	compound
0.72_357.9934n	-0.720685	22.76_324.3212m/z	0.0016347	compound	compound
0.72_357.9934n	0.776803	22.83_326.2502n	0.000400539	compound	compound
0.72_357.9934n	-0.843087	22.88_340.3553m/z	4.10401e-05	compound	compound
0.72_357.9934n	0.717275	6.57_314.1691m/z	0.00176178	compound	compound
0.72_357.9934n	0.811342	6.57_352.1633n	0.000136283	compound	compound
0.72_357.9934n	0.708308	6.61_297.1723m/z	0.00213473	compound	compound
0.72_357.9934n	0.746405	7.20_328.1677n	0.000896475	compound	compound
0.72_357.9934n	0.87078	7.89_392.6598n	1.13862e-05	compound	compound
0.72_357.9934n	0.875066	7.91_397.6656m/z	9.0987e-06	compound	compound
0.72_357.9934n	0.78639	8.20_392.6572n	0.000302795	compound	compound
0.72_357.9934n	0.72565	8.82_296.1658m/z	0.00146309	compound	compound
0.72_357.9934n	0.725861	8.82_311.1309n	0.00145613	compound	compound
0.72_357.9934n	0.726837	8.84_304.1563m/z	0.0014243	compound	compound
0.72_357.9934n	0.757615	8.84_331.0920m/z	0.000674943	compound	compound
0.72_357.9934n	0.720605	TW000278.1	0.00163759	compound	GENE
0.72_357.9934n	0.807058	TW000402.1	0.000157553	compound	GENE
0.72_357.9934n	0.754459	TW000403.1	0.000732169	compound	GENE
0.72_357.9934n	0.795607	TW000427.1	0.000228308	compound	GENE
0.72_357.9934n	0.792896	TW000428.1	0.000248432	compound	GENE
0.72_357.9934n	0.795245	TW001897.1	0.000230918	compound	GENE
0.72_357.9934n	0.768821	TW002056.1	0.000500578	compound	GENE
0.72_357.9934n	0.806283	TW003821.1	0.000161677	compound	GENE
0.72_357.9934n	0.785917	TW004265.1	0.000307103	compound	GENE
0.72_357.9934n	0.756762	TW004801.1	0.000690037	compound	GENE
0.72_357.9934n	0.768671	TW007346.1	0.000502633	compound	GENE
0.72_357.9934n	0.783647	TW007347.1	0.000328487	compound	GENE
0.72_357.9934n	0.844367	TW010575.1	3.8892e-05	compound	GENE
0.72_357.9934n	0.703721	TW011445.1	0.00234888	compound	GENE
0.72_357.9934n	0.844367	TW011596.1	3.8892e-05	compound	GENE
0.72_357.9934n	0.783506	TW012737.1	0.000329852	compound	GENE
0.72_357.9934n	0.801285	TW013165.1	0.000190509	compound	GENE
0.72_357.9934n	0.82544	TW013213.1	8.23502e-05	compound	GENE
0.72_357.9934n	0.762619	TW013471.1	0.000591777	compound	GENE
0.72_357.9934n	0.763566	TW013472.1	0.000577018	compound	GENE
0.72_357.9934n	0.792896	TW014468.1	0.000248432	compound	GENE
0.72_357.9934n	0.705353	TW017592.1	0.00227077	compound	GENE
0.72_357.9934n	0.753862	TW017699.1	0.000743432	compound	GENE
0.72_357.9934n	0.807735	TW019296.1	0.000154018	compound	GENE
0.72_357.9934n	0.710505	TW021717.1	0.00203792	compound	GENE
0.72_357.9934n	0.829132	TW021787.1	7.16468e-05	compound	GENE
0.72_357.9934n	0.810767	TW022084.1	0.000138993	compound	GENE
0.72_357.9934n	0.751371	TW022141.1	0.000791964	compound	GENE
0.72_357.9934n	0.793668	TW023804.1	0.000242557	compound	GENE
0.72_357.9934n	0.795013	TW023867.1	0.000232602	compound	GENE
0.72_357.9934n	0.771263	TW025154.1	0.000468002	compound	GENE
0.72_357.9934n	0.79723	TW025753.1	0.000216921	compound	GENE
0.72_357.9934n	0.727398	TW027428.1	0.00140629	compound	GENE
0.72_357.9934n	0.812278	TW028588.1	0.000131971	compound	GENE
0.72_357.9934n	0.775801	TW028667.1	0.000412115	compound	GENE
0.72_357.9934n	0.80193	TW030084.1	0.000186562	compound	GENE
0.72_357.9934n	0.756326	TW031838.1	0.000697858	compound	GENE
0.72_357.9934n	0.831773	TW032015.1	6.47241e-05	compound	GENE
0.72_357.9934n	0.780674	TW032059.1	0.000358345	compound	GENE
0.87_360.2520m/z	0.839145	0.92_362.2689m/z	4.82877e-05	compound	compound
0.87_360.2520m/z	0.806005	1.00_376.2839m/z	0.00016318	compound	compound
0.87_360.2520m/z	0.812918	1.11_344.2587m/z	0.000129086	compound	compound
0.87_360.2520m/z	0.834412	1.20_376.2847m/z	5.83744e-05	compound	compound
0.87_360.2520m/z	0.747537	10.99_327.1603m/z	0.000871708	compound	compound
0.87_360.2520m/z	0.756624	10.99_337.2746m/z	0.000692511	compound	compound
0.87_360.2520m/z	0.763609	11.02_364.2207n	0.000576356	compound	compound
0.87_360.2520m/z	0.76208	11.04_360.2302n	0.000600301	compound	compound
0.87_360.2520m/z	0.760737	11.06_300.1735n	0.000622004	compound	compound
0.87_360.2520m/z	0.772658	11.06_380.2058m/z	0.0004502	compound	compound
0.87_360.2520m/z	0.720878	11.21_319.1950m/z	0.00162771	compound	compound
0.87_360.2520m/z	0.75088	12.83_327.1955m/z	0.000801824	compound	compound
0.87_360.2520m/z	0.739409	12.84_330.2231n	0.00106266	compound	compound
0.87_360.2520m/z	0.770463	2.25_331.6822n	0.000478478	compound	compound
0.87_360.2520m/z	0.76925	2.25_362.6605m/z	0.000494714	compound	compound
0.87_360.2520m/z	0.80957	2.27_360.1561n	0.000144774	compound	compound
0.87_360.2520m/z	0.747432	2.87_321.6527m/z	0.000873994	compound	compound
0.87_360.2520m/z	0.712363	4.53_378.2070m/z	0.00195888	compound	compound
0.87_360.2520m/z	0.707592	4.54_356.2225m/z	0.00216708	compound	compound
0.87_360.2520m/z	0.742537	6.04_346.2127n	0.000985494	compound	compound
0.87_360.2520m/z	0.706846	6.24_355.2151n	0.00220118	compound	compound
0.87_360.2520m/z	0.722847	6.71_311.1641m/z	0.00155807	compound	compound
0.87_360.2520m/z	0.727115	6.72_384.1267n	0.00141534	compound	compound
0.87_360.2520m/z	0.714022	7.79_342.1836n	0.00189038	compound	compound
0.87_360.2520m/z	0.728393	7.79_377.1655n	0.00137475	compound	compound
0.87_360.2520m/z	0.720458	TW000125.1	0.00164289	compound	GENE
0.87_360.2520m/z	0.739895	TW001375.1	0.00105036	compound	GENE
0.87_360.2520m/z	0.71744	TW001539.1	0.00175545	compound	GENE
0.87_360.2520m/z	0.724282	TW001817.1	0.00150884	compound	GENE
0.87_360.2520m/z	0.709313	TW002108.1	0.00209	compound	GENE
0.87_360.2520m/z	0.726171	TW003467.1	0.00144597	compound	GENE
0.87_360.2520m/z	0.753424	TW005897.1	0.000751792	compound	GENE
0.87_360.2520m/z	0.740077	TW007194.1	0.00104579	compound	GENE
0.87_360.2520m/z	0.77627	TW007215.1	0.000406657	compound	GENE
0.87_360.2520m/z	0.710617	TW007454.1	0.00203308	compound	GENE
0.87_360.2520m/z	0.711672	TW007590.1	0.00198797	compound	GENE
0.87_360.2520m/z	0.741607	TW007676.1	0.00100793	compound	GENE
0.87_360.2520m/z	0.74068	TW008248.1	0.00103072	compound	GENE
0.87_360.2520m/z	0.714113	TW009876.1	0.00188671	compound	GENE
0.87_360.2520m/z	0.75888	TW009877.1	0.000653068	compound	GENE
0.87_360.2520m/z	0.708748	TW009879.1	0.00211506	compound	GENE
0.87_360.2520m/z	0.822071	TW011779.1	9.32486e-05	compound	GENE
0.87_360.2520m/z	0.723844	TW012031.1	0.00152372	compound	GENE
0.87_360.2520m/z	0.717634	TW013028.1	0.00174802	compound	GENE
0.87_360.2520m/z	0.72583	TW016447.1	0.00145713	compound	GENE
0.87_360.2520m/z	0.736124	TW016512.1	0.00114893	compound	GENE
0.87_360.2520m/z	0.701364	TW016686.1	0.00246549	compound	GENE
0.87_360.2520m/z	0.722418	TW018099.1	0.00157302	compound	GENE
0.87_360.2520m/z	0.732514	TW018897.1	0.00125029	compound	GENE
0.87_360.2520m/z	0.705278	TW020143.1	0.00227431	compound	GENE
0.87_360.2520m/z	0.709202	TW021699.1	0.00209489	compound	GENE
0.87_360.2520m/z	0.715248	TW022140.1	0.00184105	compound	GENE
0.87_360.2520m/z	0.774383	TW023094.1	0.000428954	compound	GENE
0.87_360.2520m/z	0.76824	TW024973.1	0.00050859	compound	GENE
0.87_360.2520m/z	0.710022	TW025321.1	0.00205891	compound	GENE
0.87_360.2520m/z	0.738528	TW026750.1	0.00108526	compound	GENE
0.87_360.2520m/z	0.714794	TW027427.1	0.00185919	compound	GENE
0.87_360.2520m/z	0.715782	TW027512.1	0.00181989	compound	GENE
0.87_360.2520m/z	0.719528	TW028590.1	0.00167693	compound	GENE
0.87_360.2520m/z	0.742858	TW028754.1	0.000977842	compound	GENE
0.87_360.2520m/z	0.730082	TW030259.1	0.00132258	compound	GENE
0.87_360.2520m/z	0.736436	TW032031.1	0.00114051	compound	GENE
0.92_362.2689m/z	0.99515	1.00_376.2839m/z	1.77636e-15	compound	compound
0.92_362.2689m/z	0.941093	1.11_344.2587m/z	5.64319e-08	compound	compound
0.92_362.2689m/z	0.904521	1.13_302.1858m/z	1.5021e-06	compound	compound
0.92_362.2689m/z	0.993694	1.20_376.2847m/z	1.04361e-14	compound	compound
0.92_362.2689m/z	0.874917	1.61_332.2567m/z	9.17134e-06	compound	compound
0.92_362.2689m/z	0.869934	10.44_296.1653m/z	1.18904e-05	compound	compound
0.92_362.2689m/z	0.865122	10.44_304.1566m/z	1.51301e-05	compound	compound
0.92_362.2689m/z	0.881037	10.45_320.1047n	6.56526e-06	compound	compound
0.92_362.2689m/z	0.901117	10.68_303.2352m/z	1.9018e-06	compound	compound
0.92_362.2689m/z	0.731821	10.75_297.1635m/z	0.00127054	compound	compound
0.92_362.2689m/z	0.979842	10.99_327.1603m/z	3.43907e-11	compound	compound
0.92_362.2689m/z	0.958999	10.99_337.2746m/z	4.68575e-09	compound	compound
0.92_362.2689m/z	0.971121	11.02_364.2207n	4.16176e-10	compound	compound
0.92_362.2689m/z	0.982625	11.04_360.2302n	1.22464e-11	compound	compound
0.92_362.2689m/z	0.980321	11.06_300.1735n	2.90914e-11	compound	compound
0.92_362.2689m/z	0.953173	11.06_380.2058m/z	1.16921e-08	compound	compound
0.92_362.2689m/z	0.944504	11.21_319.1950m/z	3.75117e-08	compound	compound
0.92_362.2689m/z	0.983061	12.83_327.1955m/z	1.02609e-11	compound	compound
0.92_362.2689m/z	0.973806	12.84_330.2231n	2.11708e-10	compound	compound
0.92_362.2689m/z	0.769927	14.31_295.6433n	0.0004856	compound	compound
0.92_362.2689m/z	0.713076	14.33_388.1984n	0.0019292	compound	compound
0.92_362.2689m/z	0.940036	15.20_295.6423n	6.37334e-08	compound	compound
0.92_362.2689m/z	0.710788	16.67_314.1890m/z	0.0020257	compound	compound
0.92_362.2689m/z	0.766248	19.46_304.1761m/z	0.000536892	compound	compound
0.92_362.2689m/z	0.774308	19.54_331.1375m/z	0.000429851	compound	compound
0.92_362.2689m/z	0.797461	19.55_337.6469n	0.000215335	compound	compound
0.92_362.2689m/z	0.957277	2.25_331.6822n	6.22079e-09	compound	compound
0.92_362.2689m/z	0.952225	2.25_362.6605m/z	1.34202e-08	compound	compound
0.92_362.2689m/z	0.962597	2.27_360.1561n	2.48714e-09	compound	compound
0.92_362.2689m/z	0.711662	2.76_328.6594m/z	0.00198838	compound	compound
0.92_362.2689m/z	0.978256	2.87_321.6527m/z	5.81908e-11	compound	compound
0.92_362.2689m/z	0.940694	21.13_357.1485n	5.90993e-08	compound	compound
0.92_362.2689m/z	0.769449	22.59_345.2642n	0.00049203	compound	compound
0.92_362.2689m/z	0.969097	4.53_378.2070m/z	6.65129e-10	compound	compound
0.92_362.2689m/z	0.966826	4.54_356.2225m/z	1.08598e-09	compound	compound
0.92_362.2689m/z	0.786614	5.92_307.6540m/z	0.000300774	compound	compound
0.92_362.2689m/z	0.875993	5.99_316.2004n	8.65892e-06	compound	compound
0.92_362.2689m/z	0.974741	6.04_346.2127n	1.64557e-10	compound	compound
0.92_362.2689m/z	0.969183	6.24_355.2151n	6.52373e-10	compound	compound
0.92_362.2689m/z	0.741701	6.57_314.1691m/z	0.00100564	compound	compound
0.92_362.2689m/z	0.873076	6.60_346.2111n	1.01072e-05	compound	compound
0.92_362.2689m/z	0.808387	6.61_297.1723m/z	0.000150678	compound	compound
0.92_362.2689m/z	0.970401	6.71_311.1641m/z	4.9358e-10	compound	compound
0.92_362.2689m/z	0.969581	6.72_384.1267n	5.96277e-10	compound	compound
0.92_362.2689m/z	0.75899	7.20_328.1677n	0.000651191	compound	compound
0.92_362.2689m/z	0.953609	7.79_342.1836n	1.09646e-08	compound	compound
0.92_362.2689m/z	0.963286	7.79_377.1655n	2.18771e-09	compound	compound
0.92_362.2689m/z	0.944638	8.14_297.1698m/z	3.68975e-08	compound	compound
0.92_362.2689m/z	0.742521	8.20_392.6572n	0.000985863	compound	compound
0.92_362.2689m/z	0.859889	8.30_326.0841n	1.94648e-05	compound	compound
0.92_362.2689m/z	0.863723	8.30_398.1577n	1.62011e-05	compound	compound
0.92_362.2689m/z	0.840059	8.31_298.0877n	4.65181e-05	compound	compound
0.92_362.2689m/z	0.840336	8.31_308.0736n	4.59936e-05	compound	compound
0.92_362.2689m/z	0.900449	8.31_312.1660n	1.98991e-06	compound	compound
0.92_362.2689m/z	0.934572	8.31_330.6638n	1.15633e-07	compound	compound
0.92_362.2689m/z	0.940281	8.31_332.1522m/z	6.19748e-08	compound	compound
0.92_362.2689m/z	0.879788	8.31_334.1340m/z	7.0392e-06	compound	compound
0.92_362.2689m/z	0.926046	8.31_345.1747m/z	2.66369e-07	compound	compound
0.92_362.2689m/z	0.859431	8.31_350.1186n	1.98898e-05	compound	compound
0.92_362.2689m/z	0.915415	8.31_350.1592m/z	6.62637e-07	compound	compound
0.92_362.2689m/z	0.868842	8.31_398.1411m/z	1.25691e-05	compound	compound
0.92_362.2689m/z	0.921923	8.32_296.1419n	3.85093e-07	compound	compound
0.92_362.2689m/z	0.937952	8.32_310.1489n	8.05013e-08	compound	compound
0.92_362.2689m/z	0.931439	8.32_352.6657m/z	1.5908e-07	compound	compound
0.92_362.2689m/z	0.917194	8.32_361.6717m/z	5.738e-07	compound	compound
0.92_362.2689m/z	0.875026	8.32_397.1326m/z	9.11803e-06	compound	compound
0.92_362.2689m/z	0.933403	8.33_341.1578m/z	1.30489e-07	compound	compound
0.92_362.2689m/z	0.906087	8.33_389.1259m/z	1.34367e-06	compound	compound
0.92_362.2689m/z	0.752193	8.68_297.1666m/z	0.000775668	compound	compound
0.92_362.2689m/z	0.83992	8.70_299.6568m/z	4.67839e-05	compound	compound
0.92_362.2689m/z	0.809224	8.82_296.1658m/z	0.00014648	compound	compound
0.92_362.2689m/z	0.802585	8.82_311.1309n	0.000182628	compound	compound
0.92_362.2689m/z	0.806812	8.84_304.1563m/z	0.000158851	compound	compound
0.92_362.2689m/z	0.780535	8.84_331.0920m/z	0.000359795	compound	compound
0.92_362.2689m/z	0.890942	9.00_335.2585m/z	3.67115e-06	compound	compound
0.92_362.2689m/z	0.852463	9.17_317.1798m/z	2.73694e-05	compound	compound
0.92_362.2689m/z	0.768803	9.49_317.1132n	0.000500818	compound	compound
0.92_362.2689m/z	0.724284	TW000278.1	0.00150876	compound	GENE
0.92_362.2689m/z	0.71947	TW000402.1	0.00167909	compound	GENE
0.92_362.2689m/z	0.771043	TW000403.1	0.000470866	compound	GENE
0.92_362.2689m/z	0.755185	TW001817.1	0.000718673	compound	GENE
0.92_362.2689m/z	0.76782	TW003465.1	0.000514456	compound	GENE
0.92_362.2689m/z	0.838579	TW004209.1	4.94111e-05	compound	GENE
0.92_362.2689m/z	0.724543	TW004583.1	0.00150002	compound	GENE
0.92_362.2689m/z	0.734896	TW004801.1	0.00118261	compound	GENE
0.92_362.2689m/z	0.798451	TW005897.1	0.000208665	compound	GENE
0.92_362.2689m/z	0.814891	TW006625.1	0.000120528	compound	GENE
0.92_362.2689m/z	0.76236	TW007033.1	0.000595858	compound	GENE
0.92_362.2689m/z	0.853842	TW007215.1	2.57269e-05	compound	GENE
0.92_362.2689m/z	0.753854	TW007243.1	0.000743581	compound	GENE
0.92_362.2689m/z	0.768192	TW007590.1	0.000509255	compound	GENE
0.92_362.2689m/z	0.806696	TW007676.1	0.000159468	compound	GENE
0.92_362.2689m/z	0.765273	TW011445.1	0.0005512	compound	GENE
0.92_362.2689m/z	0.879262	TW011779.1	7.24711e-06	compound	GENE
0.92_362.2689m/z	0.776817	TW012031.1	0.000400385	compound	GENE
0.92_362.2689m/z	0.835146	TW012149.1	5.67045e-05	compound	GENE
0.92_362.2689m/z	0.791744	TW012580.1	0.00025742	compound	GENE
0.92_362.2689m/z	0.820117	TW012756.1	0.000100103	compound	GENE
0.92_362.2689m/z	0.765197	TW013471.1	0.000552328	compound	GENE
0.92_362.2689m/z	0.76569	TW013472.1	0.000545044	compound	GENE
0.92_362.2689m/z	0.762982	TW013615.1	0.000586078	compound	GENE
0.92_362.2689m/z	0.730698	TW014288.1	0.00130394	compound	GENE
0.92_362.2689m/z	0.83155	TW016207.1	6.52858e-05	compound	GENE
0.92_362.2689m/z	0.731128	TW016590.1	0.00129106	compound	GENE
0.92_362.2689m/z	0.77247	TW016802.1	0.000452558	compound	GENE
0.92_362.2689m/z	0.760076	TW017431.1	0.000632923	compound	GENE
0.92_362.2689m/z	0.773236	TW017699.1	0.000442986	compound	GENE
0.92_362.2689m/z	0.849584	TW018099.1	3.10846e-05	compound	GENE
0.92_362.2689m/z	0.769479	TW018897.1	0.00049162	compound	GENE
0.92_362.2689m/z	0.708371	TW020618.1	0.00213189	compound	GENE
0.92_362.2689m/z	0.736375	TW021717.1	0.00114215	compound	GENE
0.92_362.2689m/z	0.832148	TW022162.1	6.3787e-05	compound	GENE
0.92_362.2689m/z	0.76637	TW023094.1	0.00053512	compound	GENE
0.92_362.2689m/z	0.726142	TW023804.1	0.0014469	compound	GENE
0.92_362.2689m/z	0.812787	TW023853.1	0.000129673	compound	GENE
0.92_362.2689m/z	0.724682	TW023854.1	0.00149532	compound	GENE
0.92_362.2689m/z	0.81437	TW024973.1	0.000122742	compound	GENE
0.92_362.2689m/z	0.714	TW025154.1	0.00189129	compound	GENE
0.92_362.2689m/z	0.856014	TW026750.1	2.33085e-05	compound	GENE
0.92_362.2689m/z	0.702691	TW027072.1	0.0023993	compound	GENE
0.92_362.2689m/z	0.746024	TW028667.1	0.000904939	compound	GENE
0.92_362.2689m/z	0.770413	TW030259.1	0.000479141	compound	GENE
0.92_362.2689m/z	0.751569	TW031254.1	0.000788008	compound	GENE
0.92_362.2689m/z	0.74577	TW031838.1	0.000910616	compound	GENE
0.92_362.2689m/z	0.831344	TW031911.1	6.58099e-05	compound	GENE
0.92_362.2689m/z	0.732376	TW031972.1	0.00125429	compound	GENE
0.92_362.2689m/z	0.890409	TW032031.1	3.79311e-06	compound	GENE
0.92_362.2689m/z	0.736184	TW032059.1	0.00114732	compound	GENE
0.98_351.2626n	0.998305	0.99_309.1947n	0	compound	compound
0.98_351.2626n	0.99867	1.00_389.2772m/z	0	compound	compound
0.98_351.2626n	0.813066	1.13_302.1858m/z	0.000128429	compound	compound
0.98_351.2626n	0.866791	1.49_371.3059m/z	1.39316e-05	compound	compound
0.98_351.2626n	0.858519	10.44_296.1653m/z	2.07574e-05	compound	compound
0.98_351.2626n	0.850528	10.44_304.1566m/z	2.98222e-05	compound	compound
0.98_351.2626n	0.813396	10.45_320.1047n	0.000126969	compound	compound
0.98_351.2626n	0.802958	10.68_303.2352m/z	0.000180417	compound	compound
0.98_351.2626n	0.930889	10.75_297.1635m/z	1.67983e-07	compound	compound
0.98_351.2626n	0.906321	11.40_318.6462m/z	1.3212e-06	compound	compound
0.98_351.2626n	0.940456	11.41_376.2005n	6.07445e-08	compound	compound
0.98_351.2626n	0.916646	11.42_298.1351m/z	6.00017e-07	compound	compound
0.98_351.2626n	0.922876	11.43_308.1389n	3.54268e-07	compound	compound
0.98_351.2626n	0.869751	12.79_301.2121m/z	1.20019e-05	compound	compound
0.98_351.2626n	-0.847556	12.79_379.1568m/z	3.39457e-05	compound	compound
0.98_351.2626n	0.893636	14.31_295.6433n	3.10441e-06	compound	compound
0.98_351.2626n	0.914211	14.33_388.1984n	7.292e-07	compound	compound
0.98_351.2626n	0.778882	15.20_295.6423n	0.000377399	compound	compound
0.98_351.2626n	0.950569	16.67_314.1890m/z	1.69587e-08	compound	compound
0.98_351.2626n	0.912125	19.46_304.1761m/z	8.57861e-07	compound	compound
0.98_351.2626n	0.914901	19.54_331.1375m/z	6.90369e-07	compound	compound
0.98_351.2626n	-0.8368	19.55_323.2254m/z	5.30853e-05	compound	compound
0.98_351.2626n	0.906344	19.55_337.6469n	1.31907e-06	compound	compound
0.98_351.2626n	-0.828188	19.71_319.1938m/z	7.42655e-05	compound	compound
0.98_351.2626n	-0.84855	19.80_362.0707m/z	3.25171e-05	compound	compound
0.98_351.2626n	0.702681	2.25_331.6822n	0.00239978	compound	compound
0.98_351.2626n	0.717352	2.25_362.6605m/z	0.00175881	compound	compound
0.98_351.2626n	0.959449	2.76_328.6594m/z	4.34269e-09	compound	compound
0.98_351.2626n	0.714642	2.87_321.6527m/z	0.0018653	compound	compound
0.98_351.2626n	-0.817841	20.38_399.2044m/z	0.000108612	compound	compound
0.98_351.2626n	-0.849899	20.72_301.1990m/z	3.06584e-05	compound	compound
0.98_351.2626n	-0.73229	20.99_314.1678n	0.00125679	compound	compound
0.98_351.2626n	-0.768714	21.12_269.6331m/z	0.000502038	compound	compound
0.98_351.2626n	0.76319	21.13_357.1485n	0.000582851	compound	compound
0.98_351.2626n	-0.826038	21.28_312.3285m/z	8.05304e-05	compound	compound
0.98_351.2626n	-0.892918	21.38_316.0669n	3.24761e-06	compound	compound
0.98_351.2626n	-0.860008	21.46_375.7441m/z	1.93562e-05	compound	compound
0.98_351.2626n	-0.818018	21.58_319.1937m/z	0.000107929	compound	compound
0.98_351.2626n	0.886897	21.62_345.6770m/z	4.68487e-06	compound	compound
0.98_351.2626n	-0.875492	21.69_395.7416n	8.8944e-06	compound	compound
0.98_351.2626n	-0.82336	21.73_298.2382n	8.8946e-05	compound	compound
0.98_351.2626n	-0.898573	22.11_337.3344n	2.25608e-06	compound	compound
0.98_351.2626n	-0.844005	22.11_397.3732m/z	3.94899e-05	compound	compound
0.98_351.2626n	-0.845544	22.14_321.5337m/z	3.70006e-05	compound	compound
0.98_351.2626n	-0.903907	22.14_338.5713m/z	1.56842e-06	compound	compound
0.98_351.2626n	-0.90604	22.14_357.3120m/z	1.34821e-06	compound	compound
0.98_351.2626n	-0.886462	22.17_338.4153m/z	4.80681e-06	compound	compound
0.98_351.2626n	-0.814451	22.21_335.2930n	0.000122395	compound	compound
0.98_351.2626n	-0.904175	22.22_320.3078n	1.53918e-06	compound	compound
0.98_351.2626n	-0.898868	22.23_360.3188m/z	2.2124e-06	compound	compound
0.98_351.2626n	-0.893871	22.39_349.3193m/z	3.05861e-06	compound	compound
0.98_351.2626n	-0.841252	22.56_296.0761n	4.42912e-05	compound	compound
0.98_351.2626n	-0.82766	22.56_317.0517m/z	7.57645e-05	compound	compound
0.98_351.2626n	-0.861373	22.56_376.0316n	1.8142e-05	compound	compound
0.98_351.2626n	-0.856245	22.56_388.1048n	2.3062e-05	compound	compound
0.98_351.2626n	-0.830656	22.57_309.0327m/z	6.75793e-05	compound	compound
0.98_351.2626n	-0.852963	22.58_326.9674m/z	2.67645e-05	compound	compound
0.98_351.2626n	0.881556	22.59_345.2642n	6.37654e-06	compound	compound
0.98_351.2626n	-0.820796	22.76_317.1785m/z	9.76759e-05	compound	compound
0.98_351.2626n	-0.705733	22.76_324.3212m/z	0.00225287	compound	compound
0.98_351.2626n	0.887017	22.83_326.2502n	4.65184e-06	compound	compound
0.98_351.2626n	-0.781858	22.83_387.2079n	0.0003462	compound	compound
0.98_351.2626n	-0.76968	22.86_399.2116m/z	0.000488916	compound	compound
0.98_351.2626n	-0.880951	22.88_340.3553m/z	6.59707e-06	compound	compound
0.98_351.2626n	0.781043	5.92_307.6540m/z	0.000354517	compound	compound
0.98_351.2626n	0.775058	5.99_316.2004n	0.000420868	compound	compound
0.98_351.2626n	0.944144	6.57_314.1691m/z	3.9211e-08	compound	compound
0.98_351.2626n	0.946015	6.57_352.1633n	3.10481e-08	compound	compound
0.98_351.2626n	0.860538	6.60_346.2111n	1.88765e-05	compound	compound
0.98_351.2626n	0.941784	6.61_297.1723m/z	5.20545e-08	compound	compound
0.98_351.2626n	0.923661	7.20_328.1677n	3.30508e-07	compound	compound
0.98_351.2626n	0.77288	7.79_342.1836n	0.000447416	compound	compound
0.98_351.2626n	0.745733	7.79_377.1655n	0.000911448	compound	compound
0.98_351.2626n	0.941677	7.89_392.6598n	5.27163e-08	compound	compound
0.98_351.2626n	0.938641	7.91_397.6656m/z	7.45897e-08	compound	compound
0.98_351.2626n	0.776127	8.14_297.1698m/z	0.000408317	compound	compound
0.98_351.2626n	0.935487	8.20_392.6572n	1.05038e-07	compound	compound
0.98_351.2626n	0.867148	8.30_326.0841n	1.36864e-05	compound	compound
0.98_351.2626n	0.864849	8.30_398.1577n	1.53341e-05	compound	compound
0.98_351.2626n	0.87923	8.31_298.0877n	7.25978e-06	compound	compound
0.98_351.2626n	0.802418	8.31_308.0736n	0.000183625	compound	compound
0.98_351.2626n	0.827339	8.31_312.1660n	7.66874e-05	compound	compound
0.98_351.2626n	0.769662	8.31_330.6638n	0.000489154	compound	compound
0.98_351.2626n	0.754831	8.31_332.1522m/z	0.000725221	compound	compound
0.98_351.2626n	0.847658	8.31_334.1340m/z	3.37969e-05	compound	compound
0.98_351.2626n	0.77299	8.31_345.1747m/z	0.000446044	compound	compound
0.98_351.2626n	0.866951	8.31_350.1186n	1.38214e-05	compound	compound
0.98_351.2626n	0.801919	8.31_350.1592m/z	0.000186631	compound	compound
0.98_351.2626n	0.862877	8.31_398.1411m/z	1.68781e-05	compound	compound
0.98_351.2626n	0.794681	8.32_296.1419n	0.000235026	compound	compound
0.98_351.2626n	0.747936	8.32_310.1489n	0.000863123	compound	compound
0.98_351.2626n	0.774052	8.32_352.6657m/z	0.000432957	compound	compound
0.98_351.2626n	0.795042	8.32_361.6717m/z	0.000232391	compound	compound
0.98_351.2626n	0.856594	8.32_397.1326m/z	2.26955e-05	compound	compound
0.98_351.2626n	0.768857	8.33_341.1578m/z	0.00050008	compound	compound
0.98_351.2626n	0.81661	8.33_389.1259m/z	0.000113459	compound	compound
0.98_351.2626n	0.84348	8.68_297.1666m/z	4.03702e-05	compound	compound
0.98_351.2626n	0.893421	8.70_299.6568m/z	3.14666e-06	compound	compound
0.98_351.2626n	0.920936	8.82_296.1658m/z	4.1938e-07	compound	compound
0.98_351.2626n	0.911211	8.82_311.1309n	9.19995e-07	compound	compound
0.98_351.2626n	0.919125	8.84_304.1563m/z	4.8898e-07	compound	compound
0.98_351.2626n	0.938002	8.84_331.0920m/z	8.00606e-08	compound	compound
0.98_351.2626n	0.862356	9.49_317.1132n	1.73069e-05	compound	compound
0.98_351.2626n	0.90926	TW000278.1	1.06551e-06	compound	GENE
0.98_351.2626n	0.959507	TW000402.1	4.2996e-09	compound	GENE
0.98_351.2626n	0.93999	TW000403.1	6.40666e-08	compound	GENE
0.98_351.2626n	0.846345	TW000427.1	3.57579e-05	compound	GENE
0.98_351.2626n	0.843105	TW000428.1	4.10089e-05	compound	GENE
0.98_351.2626n	0.925868	TW001897.1	2.70761e-07	compound	GENE
0.98_351.2626n	0.924946	TW002056.1	2.94489e-07	compound	GENE
0.98_351.2626n	0.725616	TW002645.1	0.00146421	compound	GENE
0.98_351.2626n	0.861693	TW003465.1	1.78665e-05	compound	GENE
0.98_351.2626n	0.868773	TW003821.1	1.26131e-05	compound	GENE
0.98_351.2626n	0.838774	TW004209.1	4.90214e-05	compound	GENE
0.98_351.2626n	0.947827	TW004265.1	2.45677e-08	compound	GENE
0.98_351.2626n	0.850363	TW004583.1	3.00391e-05	compound	GENE
0.98_351.2626n	0.942175	TW004801.1	4.97119e-08	compound	GENE
0.98_351.2626n	0.857131	TW006625.1	2.21401e-05	compound	GENE
0.98_351.2626n	0.856408	TW007033.1	2.28906e-05	compound	GENE
0.98_351.2626n	0.853501	TW007243.1	2.61256e-05	compound	GENE
0.98_351.2626n	0.907431	TW007346.1	1.21917e-06	compound	GENE
0.98_351.2626n	0.876367	TW007347.1	8.48622e-06	compound	GENE
0.98_351.2626n	0.756977	TW007676.1	0.000686206	compound	GENE
0.98_351.2626n	0.933961	TW010575.1	1.23211e-07	compound	GENE
0.98_351.2626n	0.912148	TW011445.1	8.56305e-07	compound	GENE
0.98_351.2626n	0.933961	TW011596.1	1.23211e-07	compound	GENE
0.98_351.2626n	0.73113	TW012031.1	0.00129101	compound	GENE
0.98_351.2626n	0.899918	TW012149.1	2.06247e-06	compound	GENE
0.98_351.2626n	0.846721	TW012580.1	3.51865e-05	compound	GENE
0.98_351.2626n	0.922029	TW012737.1	3.81551e-07	compound	GENE
0.98_351.2626n	0.856935	TW012756.1	2.23417e-05	compound	GENE
0.98_351.2626n	0.875177	TW013165.1	9.04493e-06	compound	GENE
0.98_351.2626n	0.950282	TW013213.1	1.76478e-08	compound	GENE
0.98_351.2626n	0.94307	TW013471.1	4.46738e-08	compound	GENE
0.98_351.2626n	0.944334	TW013472.1	3.83073e-08	compound	GENE
0.98_351.2626n	0.875309	TW013615.1	8.98144e-06	compound	GENE
0.98_351.2626n	0.843105	TW014468.1	4.10089e-05	compound	GENE
0.98_351.2626n	0.823163	TW016207.1	8.95903e-05	compound	GENE
0.98_351.2626n	0.881201	TW016590.1	6.50532e-06	compound	GENE
0.98_351.2626n	0.70344	TW016686.1	0.00236254	compound	GENE
0.98_351.2626n	0.733887	TW016802.1	0.00121091	compound	GENE
0.98_351.2626n	0.807367	TW017401.1	0.000155932	compound	GENE
0.98_351.2626n	0.89297	TW017431.1	3.23721e-06	compound	GENE
0.98_351.2626n	0.854276	TW017592.1	2.52281e-05	compound	GENE
0.98_351.2626n	0.9393	TW017699.1	6.92821e-08	compound	GENE
0.98_351.2626n	0.782795	TW018099.1	0.000336824	compound	GENE
0.98_351.2626n	0.727537	TW018897.1	0.00140182	compound	GENE
0.98_351.2626n	0.951165	TW019296.1	1.56028e-08	compound	GENE
0.98_351.2626n	0.904911	TW021717.1	1.46124e-06	compound	GENE
0.98_351.2626n	0.873031	TW021718.1	1.01314e-05	compound	GENE
0.98_351.2626n	0.928786	TW021787.1	2.0603e-07	compound	GENE
0.98_351.2626n	0.797564	TW022082.1	0.000214638	compound	GENE
0.98_351.2626n	0.940806	TW022084.1	5.83405e-08	compound	GENE
0.98_351.2626n	0.919219	TW022141.1	4.85146e-07	compound	GENE
0.98_351.2626n	0.908671	TW022162.1	1.11309e-06	compound	GENE
0.98_351.2626n	0.947705	TW023804.1	2.49644e-08	compound	GENE
0.98_351.2626n	0.908963	TW023853.1	1.08927e-06	compound	GENE
0.98_351.2626n	0.768875	TW023854.1	0.000499829	compound	GENE
0.98_351.2626n	0.846744	TW023867.1	3.5152e-05	compound	GENE
0.98_351.2626n	0.943303	TW025154.1	4.3439e-08	compound	GENE
0.98_351.2626n	0.850978	TW025753.1	2.92357e-05	compound	GENE
0.98_351.2626n	0.792115	TW026750.1	0.000254499	compound	GENE
0.98_351.2626n	0.91067	TW027428.1	9.58573e-07	compound	GENE
0.98_351.2626n	0.872709	TW028588.1	1.03031e-05	compound	GENE
0.98_351.2626n	0.943971	TW028667.1	4.00531e-08	compound	GENE
0.98_351.2626n	0.743743	TW029290.1	0.000957005	compound	GENE
0.98_351.2626n	0.878266	TW030084.1	7.65495e-06	compound	GENE
0.98_351.2626n	0.701236	TW030259.1	0.00247197	compound	GENE
0.98_351.2626n	0.706074	TW031254.1	0.00223697	compound	GENE
0.98_351.2626n	0.940715	TW031838.1	5.89572e-08	compound	GENE
0.98_351.2626n	0.909247	TW031911.1	1.06655e-06	compound	GENE
0.98_351.2626n	0.754292	TW031972.1	0.000735304	compound	GENE
0.98_351.2626n	0.945449	TW032015.1	3.33503e-08	compound	GENE
0.98_351.2626n	0.775171	TW032031.1	0.000419517	compound	GENE
0.98_351.2626n	0.935891	TW032059.1	1.00631e-07	compound	GENE
0.99_309.1947n	0.997941	1.00_389.2772m/z	0	compound	compound
0.99_309.1947n	0.801708	1.13_302.1858m/z	0.000187916	compound	compound
0.99_309.1947n	0.861484	1.49_371.3059m/z	1.80461e-05	compound	compound
0.99_309.1947n	0.84907	10.44_296.1653m/z	3.17889e-05	compound	compound
0.99_309.1947n	0.840287	10.44_304.1566m/z	4.60854e-05	compound	compound
0.99_309.1947n	0.802391	10.45_320.1047n	0.000183788	compound	compound
0.99_309.1947n	0.785707	10.68_303.2352m/z	0.000309029	compound	compound
0.99_309.1947n	0.91844	10.75_297.1635m/z	5.17768e-07	compound	compound
0.99_309.1947n	0.888714	11.40_318.6462m/z	4.20377e-06	compound	compound
0.99_309.1947n	0.92919	11.41_376.2005n	1.98206e-07	compound	compound
0.99_309.1947n	0.900651	11.42_298.1351m/z	1.96285e-06	compound	compound
0.99_309.1947n	0.907988	11.43_308.1389n	1.17045e-06	compound	compound
0.99_309.1947n	0.863673	12.79_301.2121m/z	1.62402e-05	compound	compound
0.99_309.1947n	-0.831241	12.79_379.1568m/z	6.60718e-05	compound	compound
0.99_309.1947n	0.879288	14.31_295.6433n	7.23666e-06	compound	compound
0.99_309.1947n	0.905703	14.33_388.1984n	1.38113e-06	compound	compound
0.99_309.1947n	0.765196	15.20_295.6423n	0.000552355	compound	compound
0.99_309.1947n	0.945083	16.67_314.1890m/z	3.49137e-08	compound	compound
0.99_309.1947n	0.904975	19.46_304.1761m/z	1.45458e-06	compound	compound
0.99_309.1947n	0.908737	19.54_331.1375m/z	1.10767e-06	compound	compound
0.99_309.1947n	-0.831064	19.55_323.2254m/z	6.65248e-05	compound	compound
0.99_309.1947n	0.900505	19.55_337.6469n	1.98241e-06	compound	compound
0.99_309.1947n	-0.837583	19.71_319.1938m/z	5.14409e-05	compound	compound
0.99_309.1947n	-0.847473	19.80_362.0707m/z	3.40673e-05	compound	compound
0.99_309.1947n	0.704544	2.25_362.6605m/z	0.00230923	compound	compound
0.99_309.1947n	0.956281	2.76_328.6594m/z	7.29056e-09	compound	compound
0.99_309.1947n	-0.817277	20.38_399.2044m/z	0.000110809	compound	compound
0.99_309.1947n	-0.85939	20.72_301.1990m/z	1.99282e-05	compound	compound
0.99_309.1947n	-0.715716	20.99_314.1678n	0.00182252	compound	compound
0.99_309.1947n	-0.781872	21.12_269.6331m/z	0.000346054	compound	compound
0.99_309.1947n	0.750803	21.13_357.1485n	0.000803383	compound	compound
0.99_309.1947n	-0.817915	21.28_312.3285m/z	0.000108324	compound	compound
0.99_309.1947n	-0.880876	21.38_316.0669n	6.62506e-06	compound	compound
0.99_309.1947n	-0.853643	21.46_375.7441m/z	2.59587e-05	compound	compound
0.99_309.1947n	-0.827902	21.58_319.1937m/z	7.50733e-05	compound	compound
0.99_309.1947n	0.887641	21.62_345.6770m/z	4.48244e-06	compound	compound
0.99_309.1947n	-0.88166	21.69_395.7416n	6.33914e-06	compound	compound
0.99_309.1947n	-0.813384	21.73_298.2382n	0.00012702	compound	compound
0.99_309.1947n	-0.892676	22.11_337.3344n	3.29721e-06	compound	compound
0.99_309.1947n	-0.835624	22.11_397.3732m/z	5.56379e-05	compound	compound
0.99_309.1947n	-0.828461	22.14_321.5337m/z	7.34987e-05	compound	compound
0.99_309.1947n	-0.89457	22.14_338.5713m/z	2.92605e-06	compound	compound
0.99_309.1947n	-0.899168	22.14_357.3120m/z	2.16865e-06	compound	compound
0.99_309.1947n	-0.87975	22.17_338.4153m/z	7.05377e-06	compound	compound
0.99_309.1947n	-0.802655	22.21_335.2930n	0.000182212	compound	compound
0.99_309.1947n	-0.897921	22.22_320.3078n	2.35545e-06	compound	compound
0.99_309.1947n	-0.892043	22.23_360.3188m/z	3.42989e-06	compound	compound
0.99_309.1947n	-0.885787	22.39_349.3193m/z	5.00123e-06	compound	compound
0.99_309.1947n	-0.841773	22.56_296.0761n	4.33468e-05	compound	compound
0.99_309.1947n	-0.825799	22.56_317.0517m/z	8.12518e-05	compound	compound
0.99_309.1947n	-0.858587	22.56_376.0316n	2.06921e-05	compound	compound
0.99_309.1947n	-0.852182	22.56_388.1048n	2.77148e-05	compound	compound
0.99_309.1947n	-0.829575	22.57_309.0327m/z	7.04424e-05	compound	compound
0.99_309.1947n	-0.847934	22.58_326.9674m/z	3.33972e-05	compound	compound
0.99_309.1947n	0.871908	22.59_345.2642n	1.07418e-05	compound	compound
0.99_309.1947n	-0.833981	22.76_317.1785m/z	5.93735e-05	compound	compound
0.99_309.1947n	0.878482	22.83_326.2502n	7.56467e-06	compound	compound
0.99_309.1947n	-0.794417	22.83_387.2079n	0.000236966	compound	compound
0.99_309.1947n	-0.746269	22.86_399.2116m/z	0.000899503	compound	compound
0.99_309.1947n	-0.872291	22.88_340.3553m/z	1.05303e-05	compound	compound
0.99_309.1947n	0.773295	5.92_307.6540m/z	0.000442253	compound	compound
0.99_309.1947n	0.759492	5.99_316.2004n	0.000642692	compound	compound
0.99_309.1947n	0.937377	6.57_314.1691m/z	8.57347e-08	compound	compound
0.99_309.1947n	0.944865	6.57_352.1633n	3.58713e-08	compound	compound
0.99_309.1947n	0.85013	6.60_346.2111n	3.03485e-05	compound	compound
0.99_309.1947n	0.934142	6.61_297.1723m/z	1.20928e-07	compound	compound
0.99_309.1947n	0.922975	7.20_328.1677n	3.5121e-07	compound	compound
0.99_309.1947n	0.758178	7.79_342.1836n	0.000665132	compound	compound
0.99_309.1947n	0.730247	7.79_377.1655n	0.00131755	compound	compound
0.99_309.1947n	0.941485	7.89_392.6598n	5.39123e-08	compound	compound
0.99_309.1947n	0.939199	7.91_397.6656m/z	7.00683e-08	compound	compound
0.99_309.1947n	0.762383	8.14_297.1698m/z	0.000595491	compound	compound
0.99_309.1947n	0.930398	8.20_392.6572n	1.76282e-07	compound	compound
0.99_309.1947n	0.851305	8.30_326.0841n	2.88167e-05	compound	compound
0.99_309.1947n	0.849123	8.30_398.1577n	3.17157e-05	compound	compound
0.99_309.1947n	0.862991	8.31_298.0877n	1.67854e-05	compound	compound
0.99_309.1947n	0.780739	8.31_308.0736n	0.000357664	compound	compound
0.99_309.1947n	0.810791	8.31_312.1660n	0.000138879	compound	compound
0.99_309.1947n	0.753257	8.31_330.6638n	0.000754989	compound	compound
0.99_309.1947n	0.737995	8.31_332.1522m/z	0.00109911	compound	compound
0.99_309.1947n	0.831413	8.31_334.1340m/z	6.56337e-05	compound	compound
0.99_309.1947n	0.757088	8.31_345.1747m/z	0.000684246	compound	compound
0.99_309.1947n	0.85124	8.31_350.1186n	2.89e-05	compound	compound
0.99_309.1947n	0.785707	8.31_350.1592m/z	0.000309035	compound	compound
0.99_309.1947n	0.847033	8.31_398.1411m/z	3.47191e-05	compound	compound
0.99_309.1947n	0.778048	8.32_296.1419n	0.000386549	compound	compound
0.99_309.1947n	0.730957	8.32_310.1489n	0.00129619	compound	compound
0.99_309.1947n	0.757491	8.32_352.6657m/z	0.000677117	compound	compound
0.99_309.1947n	0.778935	8.32_361.6717m/z	0.000376819	compound	compound
0.99_309.1947n	0.840676	8.32_397.1326m/z	4.53552e-05	compound	compound
0.99_309.1947n	0.752217	8.33_341.1578m/z	0.000775193	compound	compound
0.99_309.1947n	0.800244	8.33_389.1259m/z	0.000197018	compound	compound
0.99_309.1947n	0.845102	8.68_297.1666m/z	3.77014e-05	compound	compound
0.99_309.1947n	0.884984	8.70_299.6568m/z	5.24103e-06	compound	compound
0.99_309.1947n	0.913643	8.82_296.1658m/z	7.62492e-07	compound	compound
0.99_309.1947n	0.905163	8.82_311.1309n	1.43533e-06	compound	compound
0.99_309.1947n	0.911818	8.84_304.1563m/z	8.78323e-07	compound	compound
0.99_309.1947n	0.932117	8.84_331.0920m/z	1.48669e-07	compound	compound
0.99_309.1947n	0.846203	9.49_317.1132n	3.59758e-05	compound	compound
0.99_309.1947n	0.896044	TW000278.1	2.66215e-06	compound	GENE
0.99_309.1947n	0.957931	TW000402.1	5.59364e-09	compound	GENE
0.99_309.1947n	0.93877	TW000403.1	7.3521e-08	compound	GENE
0.99_309.1947n	0.829723	TW000427.1	7.00456e-05	compound	GENE
0.99_309.1947n	0.826245	TW000428.1	7.99094e-05	compound	GENE
0.99_309.1947n	0.702379	TW001817.1	0.00241473	compound	GENE
0.99_309.1947n	0.911924	TW001897.1	8.71192e-07	compound	GENE
0.99_309.1947n	0.912611	TW002056.1	8.26251e-07	compound	GENE
0.99_309.1947n	0.729298	TW002645.1	0.00134659	compound	GENE
0.99_309.1947n	0.862912	TW003465.1	1.685e-05	compound	GENE
0.99_309.1947n	0.853786	TW003821.1	2.57925e-05	compound	GENE
0.99_309.1947n	0.837336	TW004209.1	5.19557e-05	compound	GENE
0.99_309.1947n	0.948253	TW004265.1	2.32244e-08	compound	GENE
0.99_309.1947n	0.845209	TW004583.1	3.75311e-05	compound	GENE
0.99_309.1947n	0.940587	TW004801.1	5.9834e-08	compound	GENE
0.99_309.1947n	0.858013	TW006625.1	2.12528e-05	compound	GENE
0.99_309.1947n	0.858742	TW007033.1	2.05423e-05	compound	GENE
0.99_309.1947n	0.856911	TW007243.1	2.23661e-05	compound	GENE
0.99_309.1947n	0.894001	TW007346.1	3.03355e-06	compound	GENE
0.99_309.1947n	0.861417	TW007347.1	1.81035e-05	compound	GENE
0.99_309.1947n	0.757041	TW007676.1	0.000685081	compound	GENE
0.99_309.1947n	0.943168	TW010575.1	4.41519e-08	compound	GENE
0.99_309.1947n	0.912567	TW011445.1	8.29068e-07	compound	GENE
0.99_309.1947n	0.943168	TW011596.1	4.41519e-08	compound	GENE
0.99_309.1947n	0.733798	TW012031.1	0.00121343	compound	GENE
0.99_309.1947n	0.891301	TW012149.1	3.59096e-06	compound	GENE
0.99_309.1947n	0.848772	TW012580.1	3.22054e-05	compound	GENE
0.99_309.1947n	0.909716	TW012737.1	1.02984e-06	compound	GENE
0.99_309.1947n	0.856262	TW012756.1	2.30442e-05	compound	GENE
0.99_309.1947n	0.8598	TW013165.1	1.95469e-05	compound	GENE
0.99_309.1947n	0.939647	TW013213.1	6.66134e-08	compound	GENE
0.99_309.1947n	0.941765	TW013471.1	5.2172e-08	compound	GENE
0.99_309.1947n	0.942462	TW013472.1	4.80482e-08	compound	GENE
0.99_309.1947n	0.879425	TW013615.1	7.18183e-06	compound	GENE
0.99_309.1947n	0.826245	TW014468.1	7.99094e-05	compound	GENE
0.99_309.1947n	0.824479	TW016207.1	8.53436e-05	compound	GENE
0.99_309.1947n	0.881348	TW016590.1	6.45158e-06	compound	GENE
0.99_309.1947n	0.706011	TW016686.1	0.00223987	compound	GENE
0.99_309.1947n	0.741006	TW016802.1	0.00102267	compound	GENE
0.99_309.1947n	0.822806	TW017401.1	9.07735e-05	compound	GENE
0.99_309.1947n	0.893728	TW017431.1	3.08639e-06	compound	GENE
0.99_309.1947n	0.850854	TW017592.1	2.93972e-05	compound	GENE
0.99_309.1947n	0.937861	TW017699.1	8.13083e-08	compound	GENE
0.99_309.1947n	0.781966	TW018099.1	0.000345108	compound	GENE
0.99_309.1947n	0.72547	TW018897.1	0.00146902	compound	GENE
0.99_309.1947n	0.941257	TW019296.1	5.53699e-08	compound	GENE
0.99_309.1947n	0.890595	TW021717.1	3.75011e-06	compound	GENE
0.99_309.1947n	0.857319	TW021718.1	2.19483e-05	compound	GENE
0.99_309.1947n	0.916325	TW021787.1	6.15841e-07	compound	GENE
0.99_309.1947n	0.804276	TW022082.1	0.000172786	compound	GENE
0.99_309.1947n	0.940645	TW022084.1	5.94369e-08	compound	GENE
0.99_309.1947n	0.911998	TW022141.1	8.66271e-07	compound	GENE
0.99_309.1947n	0.903606	TW022162.1	1.60182e-06	compound	GENE
0.99_309.1947n	0.9385	TW023804.1	7.57693e-08	compound	GENE
0.99_309.1947n	0.90548	TW023853.1	1.40329e-06	compound	GENE
0.99_309.1947n	0.775904	TW023854.1	0.00041091	compound	GENE
0.99_309.1947n	0.830053	TW023867.1	6.91639e-05	compound	GENE
0.99_309.1947n	0.943959	TW025154.1	4.01107e-08	compound	GENE
0.99_309.1947n	0.834591	TW025753.1	5.79637e-05	compound	GENE
0.99_309.1947n	0.789117	TW026750.1	0.000278923	compound	GENE
0.99_309.1947n	0.905499	TW027428.1	1.40137e-06	compound	GENE
0.99_309.1947n	0.857579	TW028588.1	2.16863e-05	compound	GENE
0.99_309.1947n	0.944907	TW028667.1	3.56861e-08	compound	GENE
0.99_309.1947n	0.747142	TW029290.1	0.000880302	compound	GENE
0.99_309.1947n	0.86359	TW030084.1	1.63058e-05	compound	GENE
0.99_309.1947n	0.706039	TW030259.1	0.00223858	compound	GENE
0.99_309.1947n	0.71412	TW031254.1	0.0018864	compound	GENE
0.99_309.1947n	0.940718	TW031838.1	5.89409e-08	compound	GENE
0.99_309.1947n	0.903157	TW031911.1	1.6528e-06	compound	GENE
0.99_309.1947n	0.761829	TW031972.1	0.000604316	compound	GENE
0.99_309.1947n	0.936635	TW032015.1	9.29176e-08	compound	GENE
0.99_309.1947n	0.768306	TW032031.1	0.000507678	compound	GENE
0.99_309.1947n	0.925449	TW032059.1	2.81344e-07	compound	GENE
1.00_376.2839m/z	0.957136	1.11_344.2587m/z	6.36353e-09	compound	compound
1.00_376.2839m/z	0.925552	1.13_302.1858m/z	2.78696e-07	compound	compound
1.00_376.2839m/z	0.994323	1.20_376.2847m/z	4.88498e-15	compound	compound
1.00_376.2839m/z	0.907137	1.61_332.2567m/z	1.24554e-06	compound	compound
1.00_376.2839m/z	0.891591	10.44_296.1653m/z	3.52726e-06	compound	compound
1.00_376.2839m/z	0.887968	10.44_304.1566m/z	4.39598e-06	compound	compound
1.00_376.2839m/z	0.900304	10.45_320.1047n	2.00952e-06	compound	compound
1.00_376.2839m/z	0.930212	10.68_303.2352m/z	1.79522e-07	compound	compound
1.00_376.2839m/z	0.781884	10.75_297.1635m/z	0.000345937	compound	compound
1.00_376.2839m/z	0.978115	10.99_327.1603m/z	6.08571e-11	compound	compound
1.00_376.2839m/z	0.94828	10.99_337.2746m/z	2.31408e-08	compound	compound
1.00_376.2839m/z	0.963856	11.02_364.2207n	1.96385e-09	compound	compound
1.00_376.2839m/z	0.979877	11.04_360.2302n	3.39728e-11	compound	compound
1.00_376.2839m/z	0.976978	11.06_300.1735n	8.64824e-11	compound	compound
1.00_376.2839m/z	0.949712	11.06_380.2058m/z	1.90836e-08	compound	compound
1.00_376.2839m/z	0.937347	11.21_319.1950m/z	8.6014e-08	compound	compound
1.00_376.2839m/z	0.715917	11.40_318.6462m/z	0.00181456	compound	compound
1.00_376.2839m/z	0.741704	11.41_376.2005n	0.00100559	compound	compound
1.00_376.2839m/z	0.729611	11.42_298.1351m/z	0.00133696	compound	compound
1.00_376.2839m/z	0.704611	11.43_308.1389n	0.00230601	compound	compound
1.00_376.2839m/z	0.720894	12.79_301.2121m/z	0.00162715	compound	compound
1.00_376.2839m/z	-0.702794	12.79_379.1568m/z	0.00239418	compound	compound
1.00_376.2839m/z	0.984737	12.83_327.1955m/z	4.97002e-12	compound	compound
1.00_376.2839m/z	0.972261	12.84_330.2231n	3.14869e-10	compound	compound
1.00_376.2839m/z	0.817495	14.31_295.6433n	0.000109957	compound	compound
1.00_376.2839m/z	0.758478	14.33_388.1984n	0.000659948	compound	compound
1.00_376.2839m/z	0.959109	15.20_295.6423n	4.59997e-09	compound	compound
1.00_376.2839m/z	0.755351	16.67_314.1890m/z	0.000715619	compound	compound
1.00_376.2839m/z	0.800218	19.46_304.1761m/z	0.000197186	compound	compound
1.00_376.2839m/z	0.811286	19.54_331.1375m/z	0.000136545	compound	compound
1.00_376.2839m/z	0.834646	19.55_337.6469n	5.78371e-05	compound	compound
1.00_376.2839m/z	0.956058	2.25_331.6822n	7.54969e-09	compound	compound
1.00_376.2839m/z	0.952039	2.25_362.6605m/z	1.37833e-08	compound	compound
1.00_376.2839m/z	0.948458	2.27_360.1561n	2.25993e-08	compound	compound
1.00_376.2839m/z	0.752439	2.76_328.6594m/z	0.000770848	compound	compound
1.00_376.2839m/z	0.985412	2.87_321.6527m/z	3.62776e-12	compound	compound
1.00_376.2839m/z	0.950753	21.13_357.1485n	1.65311e-08	compound	compound
1.00_376.2839m/z	-0.714708	21.38_316.0669n	0.00186267	compound	compound
1.00_376.2839m/z	0.810508	22.59_345.2642n	0.000140227	compound	compound
1.00_376.2839m/z	0.979217	4.53_378.2070m/z	4.25144e-11	compound	compound
1.00_376.2839m/z	0.97549	4.54_356.2225m/z	1.33573e-10	compound	compound
1.00_376.2839m/z	0.809467	5.92_307.6540m/z	0.000145278	compound	compound
1.00_376.2839m/z	0.89538	5.99_316.2004n	2.77844e-06	compound	compound
1.00_376.2839m/z	0.973739	6.04_346.2127n	2.15483e-10	compound	compound
1.00_376.2839m/z	0.978429	6.24_355.2151n	5.50553e-11	compound	compound
1.00_376.2839m/z	0.773736	6.57_314.1691m/z	0.000436818	compound	compound
1.00_376.2839m/z	0.893533	6.60_346.2111n	3.12457e-06	compound	compound
1.00_376.2839m/z	0.839408	6.61_297.1723m/z	4.77731e-05	compound	compound
1.00_376.2839m/z	0.978781	6.71_311.1641m/z	4.91087e-11	compound	compound
1.00_376.2839m/z	0.975281	6.72_384.1267n	1.41648e-10	compound	compound
1.00_376.2839m/z	0.785427	7.20_328.1677n	0.00031162	compound	compound
1.00_376.2839m/z	0.968598	7.79_342.1836n	7.43012e-10	compound	compound
1.00_376.2839m/z	0.976927	7.79_377.1655n	8.78171e-11	compound	compound
1.00_376.2839m/z	0.959763	8.14_297.1698m/z	4.11611e-09	compound	compound
1.00_376.2839m/z	0.785449	8.20_392.6572n	0.00031142	compound	compound
1.00_376.2839m/z	0.89501	8.30_326.0841n	2.84511e-06	compound	compound
1.00_376.2839m/z	0.897718	8.30_398.1577n	2.38714e-06	compound	compound
1.00_376.2839m/z	0.878648	8.31_298.0877n	7.49607e-06	compound	compound
1.00_376.2839m/z	0.873051	8.31_308.0736n	1.01207e-05	compound	compound
1.00_376.2839m/z	0.928951	8.31_312.1660n	2.02806e-07	compound	compound
1.00_376.2839m/z	0.953932	8.31_330.6638n	1.045e-08	compound	compound
1.00_376.2839m/z	0.957961	8.31_332.1522m/z	5.56666e-09	compound	compound
1.00_376.2839m/z	0.912018	8.31_334.1340m/z	8.64925e-07	compound	compound
1.00_376.2839m/z	0.944607	8.31_345.1747m/z	3.70408e-08	compound	compound
1.00_376.2839m/z	0.894175	8.31_350.1186n	3.00032e-06	compound	compound
1.00_376.2839m/z	0.938664	8.31_350.1592m/z	7.43993e-08	compound	compound
1.00_376.2839m/z	0.903068	8.31_398.1411m/z	1.66298e-06	compound	compound
1.00_376.2839m/z	0.945116	8.32_296.1419n	3.47667e-08	compound	compound
1.00_376.2839m/z	0.954942	8.32_310.1489n	8.97224e-09	compound	compound
1.00_376.2839m/z	0.951301	8.32_352.6657m/z	1.53066e-08	compound	compound
1.00_376.2839m/z	0.939173	8.32_361.6717m/z	7.02722e-08	compound	compound
1.00_376.2839m/z	0.908105	8.32_397.1326m/z	1.16044e-06	compound	compound
1.00_376.2839m/z	0.952583	8.33_341.1578m/z	1.27442e-08	compound	compound
1.00_376.2839m/z	0.932191	8.33_389.1259m/z	1.47554e-07	compound	compound
1.00_376.2839m/z	0.755295	8.68_297.1666m/z	0.00071665	compound	compound
1.00_376.2839m/z	0.866921	8.70_299.6568m/z	1.38421e-05	compound	compound
1.00_376.2839m/z	0.843488	8.82_296.1658m/z	4.03567e-05	compound	compound
1.00_376.2839m/z	0.836718	8.82_311.1309n	5.32594e-05	compound	compound
1.00_376.2839m/z	0.840911	8.84_304.1563m/z	4.49179e-05	compound	compound
1.00_376.2839m/z	0.817772	8.84_331.0920m/z	0.000108879	compound	compound
1.00_376.2839m/z	0.876008	9.00_335.2585m/z	8.65176e-06	compound	compound
1.00_376.2839m/z	0.84616	9.17_317.1798m/z	3.60422e-05	compound	compound
1.00_376.2839m/z	0.819257	9.49_317.1132n	0.000103249	compound	compound
1.00_376.2839m/z	0.765984	TW000278.1	0.000540739	compound	GENE
1.00_376.2839m/z	0.76088	TW000402.1	0.00061967	compound	GENE
1.00_376.2839m/z	0.803558	TW000403.1	0.000176909	compound	GENE
1.00_376.2839m/z	0.735937	TW001817.1	0.00115402	compound	GENE
1.00_376.2839m/z	0.711067	TW001897.1	0.00201376	compound	GENE
1.00_376.2839m/z	0.732812	TW002056.1	0.00124165	compound	GENE
1.00_376.2839m/z	0.773967	TW003465.1	0.000433993	compound	GENE
1.00_376.2839m/z	0.843674	TW004209.1	4.00427e-05	compound	GENE
1.00_376.2839m/z	0.727749	TW004265.1	0.00139508	compound	GENE
1.00_376.2839m/z	0.745959	TW004583.1	0.000906384	compound	GENE
1.00_376.2839m/z	0.765994	TW004801.1	0.000540594	compound	GENE
1.00_376.2839m/z	0.773329	TW005897.1	0.00044183	compound	GENE
1.00_376.2839m/z	0.822548	TW006625.1	9.16348e-05	compound	GENE
1.00_376.2839m/z	0.768658	TW007033.1	0.000502806	compound	GENE
1.00_376.2839m/z	0.829592	TW007215.1	7.03988e-05	compound	GENE
1.00_376.2839m/z	0.759297	TW007243.1	0.000645988	compound	GENE
1.00_376.2839m/z	0.718754	TW007346.1	0.00170572	compound	GENE
1.00_376.2839m/z	0.743208	TW007590.1	0.000969546	compound	GENE
1.00_376.2839m/z	0.797273	TW007676.1	0.000216627	compound	GENE
1.00_376.2839m/z	0.785285	TW011445.1	0.000312942	compound	GENE
1.00_376.2839m/z	0.849489	TW011779.1	3.1213e-05	compound	GENE
1.00_376.2839m/z	0.765572	TW012031.1	0.00054679	compound	GENE
1.00_376.2839m/z	0.865523	TW012149.1	1.48346e-05	compound	GENE
1.00_376.2839m/z	0.796098	TW012580.1	0.000224814	compound	GENE
1.00_376.2839m/z	0.828153	TW012756.1	7.43647e-05	compound	GENE
1.00_376.2839m/z	0.799382	TW013471.1	0.000202552	compound	GENE
1.00_376.2839m/z	0.800381	TW013472.1	0.000196153	compound	GENE
1.00_376.2839m/z	0.773029	TW013615.1	0.000445547	compound	GENE
1.00_376.2839m/z	0.704606	TW014288.1	0.00230624	compound	GENE
1.00_376.2839m/z	0.833873	TW016207.1	5.96262e-05	compound	GENE
1.00_376.2839m/z	0.746883	TW016590.1	0.000885956	compound	GENE
1.00_376.2839m/z	0.759768	TW016802.1	0.000638059	compound	GENE
1.00_376.2839m/z	0.775303	TW017431.1	0.000417958	compound	GENE
1.00_376.2839m/z	0.805934	TW017699.1	0.000163567	compound	GENE
1.00_376.2839m/z	0.844262	TW018099.1	3.90635e-05	compound	GENE
1.00_376.2839m/z	0.752844	TW018897.1	0.000762969	compound	GENE
1.00_376.2839m/z	0.748045	TW019296.1	0.000860781	compound	GENE
1.00_376.2839m/z	0.778892	TW021717.1	0.00037729	compound	GENE
1.00_376.2839m/z	0.726877	TW021718.1	0.00142301	compound	GENE
1.00_376.2839m/z	0.718606	TW022141.1	0.00171124	compound	GENE
1.00_376.2839m/z	0.856609	TW022162.1	2.26799e-05	compound	GENE
1.00_376.2839m/z	0.743825	TW023094.1	0.000955095	compound	GENE
1.00_376.2839m/z	0.773918	TW023804.1	0.000434594	compound	GENE
1.00_376.2839m/z	0.837116	TW023853.1	5.2416e-05	compound	GENE
1.00_376.2839m/z	0.717048	TW023854.1	0.0017705	compound	GENE
1.00_376.2839m/z	0.786567	TW024973.1	0.000301199	compound	GENE
1.00_376.2839m/z	0.743013	TW025154.1	0.000974172	compound	GENE
1.00_376.2839m/z	0.854743	TW026750.1	2.46996e-05	compound	GENE
1.00_376.2839m/z	0.725719	TW027428.1	0.00146079	compound	GENE
1.00_376.2839m/z	0.778623	TW028667.1	0.000380223	compound	GENE
1.00_376.2839m/z	0.750627	TW030259.1	0.000806949	compound	GENE
1.00_376.2839m/z	0.733309	TW031254.1	0.00122735	compound	GENE
1.00_376.2839m/z	0.77488	TW031838.1	0.000422978	compound	GENE
1.00_376.2839m/z	0.855808	TW031911.1	2.35291e-05	compound	GENE
1.00_376.2839m/z	0.719626	TW031972.1	0.00167332	compound	GENE
1.00_376.2839m/z	0.890443	TW032031.1	3.78515e-06	compound	GENE
1.00_376.2839m/z	0.78116	TW032059.1	0.000353314	compound	GENE
1.00_389.2772m/z	0.80482	1.13_302.1858m/z	0.000169716	compound	compound
1.00_389.2772m/z	0.876939	1.49_371.3059m/z	8.22825e-06	compound	compound
1.00_389.2772m/z	0.851527	10.44_296.1653m/z	2.85348e-05	compound	compound
1.00_389.2772m/z	0.842215	10.44_304.1566m/z	4.25587e-05	compound	compound
1.00_389.2772m/z	0.803958	10.45_320.1047n	0.0001746	compound	compound
1.00_389.2772m/z	0.798215	10.68_303.2352m/z	0.000210243	compound	compound
1.00_389.2772m/z	0.931824	10.75_297.1635m/z	1.53092e-07	compound	compound
1.00_389.2772m/z	0.906283	11.40_318.6462m/z	1.32486e-06	compound	compound
1.00_389.2772m/z	0.941911	11.41_376.2005n	5.1287e-08	compound	compound
1.00_389.2772m/z	0.916913	11.42_298.1351m/z	5.87131e-07	compound	compound
1.00_389.2772m/z	0.92371	11.43_308.1389n	3.29061e-07	compound	compound
1.00_389.2772m/z	0.871167	12.79_301.2121m/z	1.11619e-05	compound	compound
1.00_389.2772m/z	-0.840758	12.79_379.1568m/z	4.52018e-05	compound	compound
1.00_389.2772m/z	0.896453	14.31_295.6433n	2.59259e-06	compound	compound
1.00_389.2772m/z	0.921538	14.33_388.1984n	3.98153e-07	compound	compound
1.00_389.2772m/z	0.771695	15.20_295.6423n	0.000462431	compound	compound
1.00_389.2772m/z	0.948096	16.67_314.1890m/z	2.37119e-08	compound	compound
1.00_389.2772m/z	0.908672	19.46_304.1761m/z	1.11298e-06	compound	compound
1.00_389.2772m/z	0.912292	19.54_331.1375m/z	8.46856e-07	compound	compound
1.00_389.2772m/z	-0.833437	19.55_323.2254m/z	6.06557e-05	compound	compound
1.00_389.2772m/z	0.905378	19.55_337.6469n	1.41354e-06	compound	compound
1.00_389.2772m/z	-0.839295	19.71_319.1938m/z	4.7993e-05	compound	compound
1.00_389.2772m/z	-0.850931	19.80_362.0707m/z	2.92967e-05	compound	compound
1.00_389.2772m/z	0.710611	2.25_362.6605m/z	0.00203334	compound	compound
1.00_389.2772m/z	0.960259	2.76_328.6594m/z	3.77837e-09	compound	compound
1.00_389.2772m/z	0.708834	2.87_321.6527m/z	0.0021112	compound	compound
1.00_389.2772m/z	-0.815782	20.38_399.2044m/z	0.000116818	compound	compound
1.00_389.2772m/z	-0.859537	20.72_301.1990m/z	1.97908e-05	compound	compound
1.00_389.2772m/z	-0.730314	20.99_314.1678n	0.00131551	compound	compound
1.00_389.2772m/z	-0.781811	21.12_269.6331m/z	0.000346676	compound	compound
1.00_389.2772m/z	0.75344	21.13_357.1485n	0.000751478	compound	compound
1.00_389.2772m/z	-0.830892	21.28_312.3285m/z	6.69673e-05	compound	compound
1.00_389.2772m/z	-0.894816	21.38_316.0669n	2.88042e-06	compound	compound
1.00_389.2772m/z	-0.860328	21.46_375.7441m/z	1.9065e-05	compound	compound
1.00_389.2772m/z	-0.830962	21.58_319.1937m/z	6.67866e-05	compound	compound
1.00_389.2772m/z	0.892707	21.62_345.6770m/z	3.29077e-06	compound	compound
1.00_389.2772m/z	-0.888122	21.69_395.7416n	4.35563e-06	compound	compound
1.00_389.2772m/z	-0.831948	21.73_298.2382n	6.42867e-05	compound	compound
1.00_389.2772m/z	-0.901391	22.11_337.3344n	1.86666e-06	compound	compound
1.00_389.2772m/z	-0.846803	22.11_397.3732m/z	3.50636e-05	compound	compound
1.00_389.2772m/z	-0.848774	22.14_321.5337m/z	3.22016e-05	compound	compound
1.00_389.2772m/z	-0.906569	22.14_338.5713m/z	1.29777e-06	compound	compound
1.00_389.2772m/z	-0.909408	22.14_357.3120m/z	1.05382e-06	compound	compound
1.00_389.2772m/z	-0.89493	22.17_338.4153m/z	2.85961e-06	compound	compound
1.00_389.2772m/z	-0.814729	22.21_335.2930n	0.000121214	compound	compound
1.00_389.2772m/z	-0.907221	22.22_320.3078n	1.23794e-06	compound	compound
1.00_389.2772m/z	-0.899947	22.23_360.3188m/z	2.05847e-06	compound	compound
1.00_389.2772m/z	-0.896149	22.39_349.3193m/z	2.64414e-06	compound	compound
1.00_389.2772m/z	-0.850725	22.56_296.0761n	2.95647e-05	compound	compound
1.00_389.2772m/z	-0.838426	22.56_317.0517m/z	4.9718e-05	compound	compound
1.00_389.2772m/z	-0.871184	22.56_376.0316n	1.11517e-05	compound	compound
1.00_389.2772m/z	-0.864945	22.56_388.1048n	1.52624e-05	compound	compound
1.00_389.2772m/z	-0.842301	22.57_309.0327m/z	4.24074e-05	compound	compound
1.00_389.2772m/z	-0.864223	22.58_326.9674m/z	1.58109e-05	compound	compound
1.00_389.2772m/z	0.881569	22.59_345.2642n	6.37209e-06	compound	compound
1.00_389.2772m/z	-0.832207	22.76_317.1785m/z	6.36424e-05	compound	compound
1.00_389.2772m/z	0.893733	22.83_326.2502n	3.08544e-06	compound	compound
1.00_389.2772m/z	-0.796754	22.83_387.2079n	0.000220212	compound	compound
1.00_389.2772m/z	-0.763795	22.86_399.2116m/z	0.000573503	compound	compound
1.00_389.2772m/z	-0.882651	22.88_340.3553m/z	5.99309e-06	compound	compound
1.00_389.2772m/z	0.777271	5.92_307.6540m/z	0.000395239	compound	compound
1.00_389.2772m/z	0.763815	5.99_316.2004n	0.000573206	compound	compound
1.00_389.2772m/z	0.948506	6.57_314.1691m/z	2.24563e-08	compound	compound
1.00_389.2772m/z	0.955159	6.57_352.1633n	8.67868e-09	compound	compound
1.00_389.2772m/z	0.852042	6.60_346.2111n	2.78882e-05	compound	compound
1.00_389.2772m/z	0.941578	6.61_297.1723m/z	5.33292e-08	compound	compound
1.00_389.2772m/z	0.921564	7.20_328.1677n	3.97288e-07	compound	compound
1.00_389.2772m/z	0.765731	7.79_342.1836n	0.000544449	compound	compound
1.00_389.2772m/z	0.738966	7.79_377.1655n	0.00107398	compound	compound
1.00_389.2772m/z	0.949999	7.89_392.6598n	1.8348e-08	compound	compound
1.00_389.2772m/z	0.946019	7.91_397.6656m/z	3.10307e-08	compound	compound
1.00_389.2772m/z	0.767806	8.14_297.1698m/z	0.000514654	compound	compound
1.00_389.2772m/z	0.937271	8.20_392.6572n	8.67315e-08	compound	compound
1.00_389.2772m/z	0.861266	8.30_326.0841n	1.82349e-05	compound	compound
1.00_389.2772m/z	0.859188	8.30_398.1577n	2.01174e-05	compound	compound
1.00_389.2772m/z	0.873799	8.31_298.0877n	9.73062e-06	compound	compound
1.00_389.2772m/z	0.79567	8.31_308.0736n	0.000227854	compound	compound
1.00_389.2772m/z	0.820405	8.31_312.1660n	9.9067e-05	compound	compound
1.00_389.2772m/z	0.760991	8.31_330.6638n	0.000617855	compound	compound
1.00_389.2772m/z	0.745728	8.31_332.1522m/z	0.000911568	compound	compound
1.00_389.2772m/z	0.841532	8.31_334.1340m/z	4.37806e-05	compound	compound
1.00_389.2772m/z	0.763335	8.31_345.1747m/z	0.00058059	compound	compound
1.00_389.2772m/z	0.860985	8.31_350.1186n	1.84804e-05	compound	compound
1.00_389.2772m/z	0.793258	8.31_350.1592m/z	0.000245664	compound	compound
1.00_389.2772m/z	0.857256	8.31_398.1411m/z	2.20124e-05	compound	compound
1.00_389.2772m/z	0.78667	8.32_296.1419n	0.000300274	compound	compound
1.00_389.2772m/z	0.738808	8.32_310.1489n	0.00107803	compound	compound
1.00_389.2772m/z	0.765151	8.32_352.6657m/z	0.000553017	compound	compound
1.00_389.2772m/z	0.786194	8.32_361.6717m/z	0.000304577	compound	compound
1.00_389.2772m/z	0.850674	8.32_397.1326m/z	2.96309e-05	compound	compound
1.00_389.2772m/z	0.759929	8.33_341.1578m/z	0.000635366	compound	compound
1.00_389.2772m/z	0.809084	8.33_389.1259m/z	0.000147173	compound	compound
1.00_389.2772m/z	0.843944	8.68_297.1666m/z	3.95904e-05	compound	compound
1.00_389.2772m/z	0.888127	8.70_299.6568m/z	4.35444e-06	compound	compound
1.00_389.2772m/z	0.919034	8.82_296.1658m/z	4.92759e-07	compound	compound
1.00_389.2772m/z	0.908939	8.82_311.1309n	1.09118e-06	compound	compound
1.00_389.2772m/z	0.916694	8.84_304.1563m/z	5.97666e-07	compound	compound
1.00_389.2772m/z	0.936853	8.84_331.0920m/z	9.0754e-08	compound	compound
1.00_389.2772m/z	0.863814	9.49_317.1132n	1.61291e-05	compound	compound
1.00_389.2772m/z	0.909495	TW000278.1	1.047e-06	compound	GENE
1.00_389.2772m/z	0.96146	TW000402.1	3.05787e-09	compound	GENE
1.00_389.2772m/z	0.941014	TW000403.1	5.69547e-08	compound	GENE
1.00_389.2772m/z	0.847801	TW000427.1	3.35893e-05	compound	GENE
1.00_389.2772m/z	0.844464	TW000428.1	3.87329e-05	compound	GENE
1.00_389.2772m/z	0.700399	TW001817.1	0.00251456	compound	GENE
1.00_389.2772m/z	0.924527	TW001897.1	3.0584e-07	compound	GENE
1.00_389.2772m/z	0.92571	TW002056.1	2.74707e-07	compound	GENE
1.00_389.2772m/z	0.73647	TW002645.1	0.00113958	compound	GENE
1.00_389.2772m/z	0.864154	TW003465.1	1.58641e-05	compound	GENE
1.00_389.2772m/z	0.87078	TW003821.1	1.13864e-05	compound	GENE
1.00_389.2772m/z	0.836219	TW004209.1	5.43333e-05	compound	GENE
1.00_389.2772m/z	0.952236	TW004265.1	1.33985e-08	compound	GENE
1.00_389.2772m/z	0.85502	TW004583.1	2.43901e-05	compound	GENE
1.00_389.2772m/z	0.945634	TW004801.1	3.25807e-08	compound	GENE
1.00_389.2772m/z	0.858827	TW006625.1	2.04613e-05	compound	GENE
1.00_389.2772m/z	0.859717	TW007033.1	1.96239e-05	compound	GENE
1.00_389.2772m/z	0.856764	TW007243.1	2.2518e-05	compound	GENE
1.00_389.2772m/z	0.909441	TW007346.1	1.05124e-06	compound	GENE
1.00_389.2772m/z	0.878185	TW007347.1	7.68884e-06	compound	GENE
1.00_389.2772m/z	0.757794	TW007676.1	0.000671823	compound	GENE
1.00_389.2772m/z	0.938186	TW010575.1	7.84523e-08	compound	GENE
1.00_389.2772m/z	0.915149	TW011445.1	6.76915e-07	compound	GENE
1.00_389.2772m/z	0.938186	TW011596.1	7.84523e-08	compound	GENE
1.00_389.2772m/z	0.734114	TW012031.1	0.00120448	compound	GENE
1.00_389.2772m/z	0.897431	TW012149.1	2.43252e-06	compound	GENE
1.00_389.2772m/z	0.850223	TW012580.1	3.02256e-05	compound	GENE
1.00_389.2772m/z	0.923863	TW012737.1	3.24611e-07	compound	GENE
1.00_389.2772m/z	0.855141	TW012756.1	2.42561e-05	compound	GENE
1.00_389.2772m/z	0.876822	TW013165.1	8.28031e-06	compound	GENE
1.00_389.2772m/z	0.943256	TW013213.1	4.36869e-08	compound	GENE
1.00_389.2772m/z	0.944119	TW013471.1	3.93349e-08	compound	GENE
1.00_389.2772m/z	0.945047	TW013472.1	3.50693e-08	compound	GENE
1.00_389.2772m/z	0.879034	TW013615.1	7.33858e-06	compound	GENE
1.00_389.2772m/z	0.844464	TW014468.1	3.87329e-05	compound	GENE
1.00_389.2772m/z	0.825029	TW016207.1	8.36191e-05	compound	GENE
1.00_389.2772m/z	0.886421	TW016590.1	4.81829e-06	compound	GENE
1.00_389.2772m/z	0.712396	TW016686.1	0.00195747	compound	GENE
1.00_389.2772m/z	0.736297	TW016802.1	0.00114427	compound	GENE
1.00_389.2772m/z	0.811579	TW017401.1	0.000135184	compound	GENE
1.00_389.2772m/z	0.896065	TW017431.1	2.65849e-06	compound	GENE
1.00_389.2772m/z	0.864341	TW017592.1	1.57202e-05	compound	GENE
1.00_389.2772m/z	0.94005	TW017699.1	6.36302e-08	compound	GENE
1.00_389.2772m/z	0.782445	TW018099.1	0.000340299	compound	GENE
1.00_389.2772m/z	0.7234	TW018897.1	0.00153892	compound	GENE
1.00_389.2772m/z	0.950107	TW019296.1	1.80795e-08	compound	GENE
1.00_389.2772m/z	0.904364	TW021717.1	1.51886e-06	compound	GENE
1.00_389.2772m/z	0.874337	TW021718.1	9.458e-06	compound	GENE
1.00_389.2772m/z	0.929102	TW021787.1	1.99892e-07	compound	GENE
1.00_389.2772m/z	0.804117	TW022082.1	0.000173691	compound	GENE
1.00_389.2772m/z	0.947123	TW022084.1	2.69332e-08	compound	GENE
1.00_389.2772m/z	0.922145	TW022141.1	3.77709e-07	compound	GENE
1.00_389.2772m/z	0.907571	TW022162.1	1.20675e-06	compound	GENE
1.00_389.2772m/z	0.946637	TW023804.1	2.86762e-08	compound	GENE
1.00_389.2772m/z	0.907267	TW023853.1	1.23376e-06	compound	GENE
1.00_389.2772m/z	0.774879	TW023854.1	0.000423001	compound	GENE
1.00_389.2772m/z	0.848124	TW023867.1	3.31235e-05	compound	GENE
1.00_389.2772m/z	0.946938	TW025154.1	2.75855e-08	compound	GENE
1.00_389.2772m/z	0.852514	TW025753.1	2.73077e-05	compound	GENE
1.00_389.2772m/z	0.792006	TW026750.1	0.000255355	compound	GENE
1.00_389.2772m/z	0.914176	TW027428.1	7.31201e-07	compound	GENE
1.00_389.2772m/z	0.874291	TW028588.1	9.4808e-06	compound	GENE
1.00_389.2772m/z	0.944488	TW028667.1	3.7588e-08	compound	GENE
1.00_389.2772m/z	0.755172	TW029290.1	0.000718906	compound	GENE
1.00_389.2772m/z	0.879839	TW030084.1	7.01924e-06	compound	GENE
1.00_389.2772m/z	0.705025	TW030259.1	0.00228629	compound	GENE
1.00_389.2772m/z	0.709942	TW031254.1	0.0020624	compound	GENE
1.00_389.2772m/z	0.943611	TW031838.1	4.18497e-08	compound	GENE
1.00_389.2772m/z	0.907033	TW031911.1	1.25495e-06	compound	GENE
1.00_389.2772m/z	0.759883	TW031972.1	0.000636132	compound	GENE
1.00_389.2772m/z	0.947397	TW032015.1	2.59899e-08	compound	GENE
1.00_389.2772m/z	0.771936	TW032031.1	0.00045934	compound	GENE
1.00_389.2772m/z	0.934173	TW032059.1	1.20529e-07	compound	GENE
1.11_344.2587m/z	0.870887	1.13_302.1858m/z	1.13237e-05	compound	compound
1.11_344.2587m/z	0.965463	1.20_376.2847m/z	1.43442e-09	compound	compound
1.11_344.2587m/z	0.940773	1.61_332.2567m/z	5.8566e-08	compound	compound
1.11_344.2587m/z	0.843833	10.44_296.1653m/z	3.9776e-05	compound	compound
1.11_344.2587m/z	0.832311	10.44_304.1566m/z	6.33859e-05	compound	compound
1.11_344.2587m/z	0.836139	10.45_320.1047n	5.45066e-05	compound	compound
1.11_344.2587m/z	0.912595	10.68_303.2352m/z	8.273e-07	compound	compound
1.11_344.2587m/z	0.818077	10.75_297.1635m/z	0.000107703	compound	compound
1.11_344.2587m/z	0.880922	10.99_327.1603m/z	6.60796e-06	compound	compound
1.11_344.2587m/z	0.828576	10.99_337.2746m/z	7.31787e-05	compound	compound
1.11_344.2587m/z	0.868584	11.02_364.2207n	1.27338e-05	compound	compound
1.11_344.2587m/z	0.892649	11.04_360.2302n	3.30278e-06	compound	compound
1.11_344.2587m/z	0.885328	11.06_300.1735n	5.13709e-06	compound	compound
1.11_344.2587m/z	0.896951	11.06_380.2058m/z	2.51e-06	compound	compound
1.11_344.2587m/z	0.808468	11.21_319.1950m/z	0.000150269	compound	compound
1.11_344.2587m/z	0.779605	11.40_318.6462m/z	0.000369614	compound	compound
1.11_344.2587m/z	0.803576	11.41_376.2005n	0.000176806	compound	compound
1.11_344.2587m/z	0.792761	11.42_298.1351m/z	0.000249478	compound	compound
1.11_344.2587m/z	0.77642	11.43_308.1389n	0.000404928	compound	compound
1.11_344.2587m/z	0.776398	12.79_301.2121m/z	0.000405183	compound	compound
1.11_344.2587m/z	-0.719714	12.79_379.1568m/z	0.0016701	compound	compound
1.11_344.2587m/z	0.903178	12.83_327.1955m/z	1.65036e-06	compound	compound
1.11_344.2587m/z	0.868374	12.84_330.2231n	1.28696e-05	compound	compound
1.11_344.2587m/z	0.879946	14.31_295.6433n	6.97757e-06	compound	compound
1.11_344.2587m/z	0.844968	14.33_388.1984n	3.79167e-05	compound	compound
1.11_344.2587m/z	0.90905	15.20_295.6423n	1.08228e-06	compound	compound
1.11_344.2587m/z	0.778336	16.67_314.1890m/z	0.000383369	compound	compound
1.11_344.2587m/z	0.798299	19.46_304.1761m/z	0.000209678	compound	compound
1.11_344.2587m/z	0.817405	19.54_331.1375m/z	0.000110309	compound	compound
1.11_344.2587m/z	0.843483	19.55_337.6469n	4.03649e-05	compound	compound
1.11_344.2587m/z	0.869471	2.25_331.6822n	1.21744e-05	compound	compound
1.11_344.2587m/z	0.87042	2.25_362.6605m/z	1.15987e-05	compound	compound
1.11_344.2587m/z	0.861137	2.27_360.1561n	1.83471e-05	compound	compound
1.11_344.2587m/z	0.785964	2.76_328.6594m/z	0.000306672	compound	compound
1.11_344.2587m/z	0.923958	2.87_321.6527m/z	3.21876e-07	compound	compound
1.11_344.2587m/z	0.873124	21.13_357.1485n	1.00817e-05	compound	compound
1.11_344.2587m/z	-0.761077	21.38_316.0669n	0.000616453	compound	compound
1.11_344.2587m/z	0.717911	21.62_345.6770m/z	0.0017375	compound	compound
1.11_344.2587m/z	0.842961	22.59_345.2642n	4.12552e-05	compound	compound
1.11_344.2587m/z	0.741504	22.83_326.2502n	0.00101046	compound	compound
1.11_344.2587m/z	0.902292	4.53_378.2070m/z	1.75481e-06	compound	compound
1.11_344.2587m/z	0.890614	4.54_356.2225m/z	3.74594e-06	compound	compound
1.11_344.2587m/z	0.786591	5.92_307.6540m/z	0.000300985	compound	compound
1.11_344.2587m/z	0.820076	5.99_316.2004n	0.000100253	compound	compound
1.11_344.2587m/z	0.873134	6.04_346.2127n	1.00769e-05	compound	compound
1.11_344.2587m/z	0.903425	6.24_355.2151n	1.62218e-06	compound	compound
1.11_344.2587m/z	0.812777	6.57_314.1691m/z	0.000129717	compound	compound
1.11_344.2587m/z	0.763291	6.57_352.1633n	0.000581284	compound	compound
1.11_344.2587m/z	0.831407	6.60_346.2111n	6.56491e-05	compound	compound
1.11_344.2587m/z	0.846199	6.61_297.1723m/z	3.59819e-05	compound	compound
1.11_344.2587m/z	0.895843	6.71_311.1641m/z	2.69694e-06	compound	compound
1.11_344.2587m/z	0.885654	6.72_384.1267n	5.04006e-06	compound	compound
1.11_344.2587m/z	0.781874	7.20_328.1677n	0.000346034	compound	compound
1.11_344.2587m/z	0.915734	7.79_342.1836n	6.45905e-07	compound	compound
1.11_344.2587m/z	0.924554	7.79_377.1655n	3.05114e-07	compound	compound
1.11_344.2587m/z	0.706547	7.89_392.6598n	0.00221499	compound	compound
1.11_344.2587m/z	0.701619	7.91_397.6656m/z	0.00245266	compound	compound
1.11_344.2587m/z	0.891989	8.14_297.1698m/z	3.44132e-06	compound	compound
1.11_344.2587m/z	0.818535	8.20_392.6572n	0.000105956	compound	compound
1.11_344.2587m/z	0.88039	8.30_326.0841n	6.80723e-06	compound	compound
1.11_344.2587m/z	0.882964	8.30_398.1577n	5.88744e-06	compound	compound
1.11_344.2587m/z	0.872639	8.31_298.0877n	1.03407e-05	compound	compound
1.11_344.2587m/z	0.860647	8.31_308.0736n	1.87797e-05	compound	compound
1.11_344.2587m/z	0.897218	8.31_312.1660n	2.4666e-06	compound	compound
1.11_344.2587m/z	0.897101	8.31_330.6638n	2.48557e-06	compound	compound
1.11_344.2587m/z	0.896427	8.31_332.1522m/z	2.59701e-06	compound	compound
1.11_344.2587m/z	0.890515	8.31_334.1340m/z	3.76867e-06	compound	compound
1.11_344.2587m/z	0.882184	8.31_345.1747m/z	6.15419e-06	compound	compound
1.11_344.2587m/z	0.879071	8.31_350.1186n	7.32379e-06	compound	compound
1.11_344.2587m/z	0.888709	8.31_350.1592m/z	4.2049e-06	compound	compound
1.11_344.2587m/z	0.887883	8.31_398.1411m/z	4.4184e-06	compound	compound
1.11_344.2587m/z	0.898576	8.32_296.1419n	2.25561e-06	compound	compound
1.11_344.2587m/z	0.894254	8.32_310.1489n	2.98547e-06	compound	compound
1.11_344.2587m/z	0.89413	8.32_352.6657m/z	3.00895e-06	compound	compound
1.11_344.2587m/z	0.886545	8.32_361.6717m/z	4.78325e-06	compound	compound
1.11_344.2587m/z	0.889705	8.32_397.1326m/z	3.95933e-06	compound	compound
1.11_344.2587m/z	0.894527	8.33_341.1578m/z	2.93398e-06	compound	compound
1.11_344.2587m/z	0.894841	8.33_389.1259m/z	2.87598e-06	compound	compound
1.11_344.2587m/z	0.760256	8.68_297.1666m/z	0.000629939	compound	compound
1.11_344.2587m/z	0.833753	8.70_299.6568m/z	5.99081e-05	compound	compound
1.11_344.2587m/z	0.844182	8.82_296.1658m/z	3.91962e-05	compound	compound
1.11_344.2587m/z	0.835713	8.82_311.1309n	5.54399e-05	compound	compound
1.11_344.2587m/z	0.838603	8.84_304.1563m/z	4.93617e-05	compound	compound
1.11_344.2587m/z	0.827791	8.84_331.0920m/z	7.53901e-05	compound	compound
1.11_344.2587m/z	0.721002	9.00_335.2585m/z	0.00162325	compound	compound
1.11_344.2587m/z	0.875228	9.49_317.1132n	9.02048e-06	compound	compound
1.11_344.2587m/z	0.815572	TW000278.1	0.000117685	compound	GENE
1.11_344.2587m/z	0.796647	TW000402.1	0.000220954	compound	GENE
1.11_344.2587m/z	0.820882	TW000403.1	9.73717e-05	compound	GENE
1.11_344.2587m/z	0.720657	TW001817.1	0.0016357	compound	GENE
1.11_344.2587m/z	0.762551	TW001897.1	0.000592844	compound	GENE
1.11_344.2587m/z	0.794789	TW002056.1	0.000234232	compound	GENE
1.11_344.2587m/z	0.775715	TW003465.1	0.00041312	compound	GENE
1.11_344.2587m/z	0.808085	TW004209.1	0.000152218	compound	GENE
1.11_344.2587m/z	0.774373	TW004265.1	0.000429071	compound	GENE
1.11_344.2587m/z	0.792918	TW004583.1	0.000248266	compound	GENE
1.11_344.2587m/z	0.805313	TW004801.1	0.000166969	compound	GENE
1.11_344.2587m/z	0.732006	TW005897.1	0.00126509	compound	GENE
1.11_344.2587m/z	0.822375	TW006625.1	9.2217e-05	compound	GENE
1.11_344.2587m/z	0.774645	TW007033.1	0.000425798	compound	GENE
1.11_344.2587m/z	0.754693	TW007215.1	0.000727793	compound	GENE
1.11_344.2587m/z	0.762942	TW007243.1	0.000586713	compound	GENE
1.11_344.2587m/z	0.791673	TW007346.1	0.000257987	compound	GENE
1.11_344.2587m/z	0.708618	TW007590.1	0.00212084	compound	GENE
1.11_344.2587m/z	0.78367	TW007676.1	0.000328262	compound	GENE
1.11_344.2587m/z	0.805403	TW011445.1	0.000166475	compound	GENE
1.11_344.2587m/z	0.792955	TW011779.1	0.000247982	compound	GENE
1.11_344.2587m/z	0.760693	TW012031.1	0.000622731	compound	GENE
1.11_344.2587m/z	0.866919	TW012149.1	1.38433e-05	compound	GENE
1.11_344.2587m/z	0.799032	TW012580.1	0.00020483	compound	GENE
1.11_344.2587m/z	0.769746	TW012737.1	0.000488019	compound	GENE
1.11_344.2587m/z	0.801545	TW012756.1	0.000188912	compound	GENE
1.11_344.2587m/z	0.718138	TW013213.1	0.00172888	compound	GENE
1.11_344.2587m/z	0.818533	TW013471.1	0.000105965	compound	GENE
1.11_344.2587m/z	0.818886	TW013472.1	0.000104633	compound	GENE
1.11_344.2587m/z	0.781606	TW013615.1	0.000348755	compound	GENE
1.11_344.2587m/z	0.822852	TW016207.1	9.06218e-05	compound	GENE
1.11_344.2587m/z	0.782341	TW016590.1	0.000341342	compound	GENE
1.11_344.2587m/z	0.733145	TW016802.1	0.00123206	compound	GENE
1.11_344.2587m/z	0.795493	TW017431.1	0.00022913	compound	GENE
1.11_344.2587m/z	0.728245	TW017592.1	0.00137941	compound	GENE
1.11_344.2587m/z	0.821609	TW017699.1	9.48331e-05	compound	GENE
1.11_344.2587m/z	0.815982	TW018099.1	0.000116	compound	GENE
1.11_344.2587m/z	0.7231	TW018897.1	0.00154927	compound	GENE
1.11_344.2587m/z	0.790208	TW019296.1	0.000269817	compound	GENE
1.11_344.2587m/z	0.824408	TW021717.1	8.55674e-05	compound	GENE
1.11_344.2587m/z	0.796751	TW021718.1	0.000220233	compound	GENE
1.11_344.2587m/z	0.728196	TW021787.1	0.00138094	compound	GENE
1.11_344.2587m/z	0.750424	TW022084.1	0.000811093	compound	GENE
1.11_344.2587m/z	0.772	TW022141.1	0.000458521	compound	GENE
1.11_344.2587m/z	0.852825	TW022162.1	2.69301e-05	compound	GENE
1.11_344.2587m/z	0.743059	TW023094.1	0.000973085	compound	GENE
1.11_344.2587m/z	0.804953	TW023804.1	0.000168968	compound	GENE
1.11_344.2587m/z	0.834744	TW023853.1	5.76131e-05	compound	GENE
1.11_344.2587m/z	0.723887	TW023854.1	0.00152224	compound	GENE
1.11_344.2587m/z	0.752992	TW024973.1	0.000760107	compound	GENE
1.11_344.2587m/z	0.778213	TW025154.1	0.000384727	compound	GENE
1.11_344.2587m/z	0.838433	TW026750.1	4.97034e-05	compound	GENE
1.11_344.2587m/z	0.773533	TW027428.1	0.000439316	compound	GENE
1.11_344.2587m/z	0.791481	TW028667.1	0.000259507	compound	GENE
1.11_344.2587m/z	0.727866	TW030259.1	0.00139136	compound	GENE
1.11_344.2587m/z	0.70426	TW031254.1	0.00232286	compound	GENE
1.11_344.2587m/z	0.804338	TW031838.1	0.000172434	compound	GENE
1.11_344.2587m/z	0.846916	TW031911.1	3.48934e-05	compound	GENE
1.11_344.2587m/z	0.713347	TW031972.1	0.00191801	compound	GENE
1.11_344.2587m/z	0.756627	TW032015.1	0.000692446	compound	GENE
1.11_344.2587m/z	0.858074	TW032031.1	2.11932e-05	compound	GENE
1.11_344.2587m/z	0.806657	TW032059.1	0.000159676	compound	GENE
1.13_302.1858m/z	0.895691	1.20_376.2847m/z	2.72345e-06	compound	compound
1.13_302.1858m/z	0.879197	1.61_332.2567m/z	7.27294e-06	compound	compound
1.13_302.1858m/z	0.990016	10.44_296.1653m/z	2.58238e-13	compound	compound
1.13_302.1858m/z	0.990777	10.44_304.1566m/z	1.48548e-13	compound	compound
1.13_302.1858m/z	0.995502	10.45_320.1047n	8.88178e-16	compound	compound
1.13_302.1858m/z	0.980599	10.68_303.2352m/z	2.6354e-11	compound	compound
1.13_302.1858m/z	0.887076	10.75_297.1635m/z	4.63552e-06	compound	compound
1.13_302.1858m/z	0.935194	10.99_327.1603m/z	1.08341e-07	compound	compound
1.13_302.1858m/z	0.867658	10.99_337.2746m/z	1.33414e-05	compound	compound
1.13_302.1858m/z	0.851869	11.02_364.2207n	2.8104e-05	compound	compound
1.13_302.1858m/z	0.892916	11.04_360.2302n	3.24822e-06	compound	compound
1.13_302.1858m/z	0.8874	11.06_300.1735n	4.54721e-06	compound	compound
1.13_302.1858m/z	0.801554	11.06_380.2058m/z	0.000188857	compound	compound
1.13_302.1858m/z	0.855329	11.21_319.1950m/z	2.405e-05	compound	compound
1.13_302.1858m/z	0.800346	11.40_318.6462m/z	0.000196372	compound	compound
1.13_302.1858m/z	0.854399	11.41_376.2005n	2.50877e-05	compound	compound
1.13_302.1858m/z	0.820964	11.42_298.1351m/z	9.70811e-05	compound	compound
1.13_302.1858m/z	0.810281	11.43_308.1389n	0.000141313	compound	compound
1.13_302.1858m/z	0.869877	12.79_301.2121m/z	1.19254e-05	compound	compound
1.13_302.1858m/z	-0.830764	12.79_379.1568m/z	6.72985e-05	compound	compound
1.13_302.1858m/z	0.912007	12.83_327.1955m/z	8.65637e-07	compound	compound
1.13_302.1858m/z	0.933122	12.84_330.2231n	1.3429e-07	compound	compound
1.13_302.1858m/z	0.900406	14.31_295.6433n	1.99565e-06	compound	compound
1.13_302.1858m/z	0.859673	14.33_388.1984n	1.96642e-05	compound	compound
1.13_302.1858m/z	0.993269	15.20_295.6423n	1.64313e-14	compound	compound
1.13_302.1858m/z	0.917297	16.67_314.1890m/z	5.68965e-07	compound	compound
1.13_302.1858m/z	0.950918	19.46_304.1761m/z	1.61539e-08	compound	compound
1.13_302.1858m/z	0.95409	19.54_331.1375m/z	1.02054e-08	compound	compound
1.13_302.1858m/z	0.960058	19.55_337.6469n	3.91255e-09	compound	compound
1.13_302.1858m/z	-0.724684	19.71_319.1938m/z	0.00149526	compound	compound
1.13_302.1858m/z	0.931968	2.25_331.6822n	1.50901e-07	compound	compound
1.13_302.1858m/z	0.932016	2.25_362.6605m/z	1.50173e-07	compound	compound
1.13_302.1858m/z	0.909825	2.27_360.1561n	1.02147e-06	compound	compound
1.13_302.1858m/z	0.903241	2.76_328.6594m/z	1.64318e-06	compound	compound
1.13_302.1858m/z	0.96693	2.87_321.6527m/z	1.06284e-09	compound	compound
1.13_302.1858m/z	-0.745119	20.38_399.2044m/z	0.000925311	compound	compound
1.13_302.1858m/z	-0.729374	20.72_301.1990m/z	0.00134423	compound	compound
1.13_302.1858m/z	0.988329	21.13_357.1485n	7.6672e-13	compound	compound
1.13_302.1858m/z	-0.822643	21.38_316.0669n	9.13161e-05	compound	compound
1.13_302.1858m/z	0.818504	21.62_345.6770m/z	0.000106073	compound	compound
1.13_302.1858m/z	-0.700671	21.69_395.7416n	0.00250068	compound	compound
1.13_302.1858m/z	-0.72061	22.11_337.3344n	0.00163739	compound	compound
1.13_302.1858m/z	-0.716362	22.14_338.5713m/z	0.00179713	compound	compound
1.13_302.1858m/z	-0.723671	22.14_357.3120m/z	0.00152964	compound	compound
1.13_302.1858m/z	-0.723883	22.22_320.3078n	0.00152237	compound	compound
1.13_302.1858m/z	-0.729764	22.23_360.3188m/z	0.00133228	compound	compound
1.13_302.1858m/z	-0.717474	22.39_349.3193m/z	0.00175414	compound	compound
1.13_302.1858m/z	0.93421	22.59_345.2642n	1.20072e-07	compound	compound
1.13_302.1858m/z	0.738266	22.83_326.2502n	0.00109204	compound	compound
1.13_302.1858m/z	-0.700717	22.86_399.2116m/z	0.00249832	compound	compound
1.13_302.1858m/z	-0.705403	22.88_340.3553m/z	0.00226839	compound	compound
1.13_302.1858m/z	0.960912	4.53_378.2070m/z	3.371e-09	compound	compound
1.13_302.1858m/z	0.958449	4.54_356.2225m/z	5.13647e-09	compound	compound
1.13_302.1858m/z	0.946118	5.92_307.6540m/z	3.06428e-08	compound	compound
1.13_302.1858m/z	0.963256	5.99_316.2004n	2.20028e-09	compound	compound
1.13_302.1858m/z	0.933597	6.04_346.2127n	1.27909e-07	compound	compound
1.13_302.1858m/z	0.966329	6.24_355.2151n	1.20352e-09	compound	compound
1.13_302.1858m/z	0.855691	6.57_314.1691m/z	2.3655e-05	compound	compound
1.13_302.1858m/z	0.79952	6.57_352.1633n	0.000201652	compound	compound
1.13_302.1858m/z	0.974751	6.60_346.2111n	1.64101e-10	compound	compound
1.13_302.1858m/z	0.932025	6.61_297.1723m/z	1.50034e-07	compound	compound
1.13_302.1858m/z	0.953094	6.71_311.1641m/z	1.1829e-08	compound	compound
1.13_302.1858m/z	0.949014	6.72_384.1267n	2.09791e-08	compound	compound
1.13_302.1858m/z	0.932147	7.20_328.1677n	1.4821e-07	compound	compound
1.13_302.1858m/z	0.980481	7.79_342.1836n	2.74869e-11	compound	compound
1.13_302.1858m/z	0.973789	7.79_377.1655n	2.12651e-10	compound	compound
1.13_302.1858m/z	0.790918	7.89_392.6598n	0.00026403	compound	compound
1.13_302.1858m/z	0.799171	7.91_397.6656m/z	0.000203919	compound	compound
1.13_302.1858m/z	0.988588	8.14_297.1698m/z	6.55698e-13	compound	compound
1.13_302.1858m/z	0.920325	8.20_392.6572n	4.4185e-07	compound	compound
1.13_302.1858m/z	0.968404	8.30_326.0841n	7.75447e-10	compound	compound
1.13_302.1858m/z	0.97188	8.30_398.1577n	3.46145e-10	compound	compound
1.13_302.1858m/z	0.957734	8.31_298.0877n	5.77648e-09	compound	compound
1.13_302.1858m/z	0.911656	8.31_308.0736n	8.8927e-07	compound	compound
1.13_302.1858m/z	0.981855	8.31_312.1660n	1.65501e-11	compound	compound
1.13_302.1858m/z	0.988063	8.31_330.6638n	8.97504e-13	compound	compound
1.13_302.1858m/z	0.987472	8.31_332.1522m/z	1.25655e-12	compound	compound
1.13_302.1858m/z	0.976487	8.31_334.1340m/z	1.0013e-10	compound	compound
1.13_302.1858m/z	0.991909	8.31_345.1747m/z	5.9508e-14	compound	compound
1.13_302.1858m/z	0.969635	8.31_350.1186n	5.88988e-10	compound	compound
1.13_302.1858m/z	0.988891	8.31_350.1592m/z	5.44009e-13	compound	compound
1.13_302.1858m/z	0.972885	8.31_398.1411m/z	2.69002e-10	compound	compound
1.13_302.1858m/z	0.9882	8.32_296.1419n	8.27782e-13	compound	compound
1.13_302.1858m/z	0.987824	8.32_310.1489n	1.03029e-12	compound	compound
1.13_302.1858m/z	0.988872	8.32_352.6657m/z	5.50227e-13	compound	compound
1.13_302.1858m/z	0.989524	8.32_361.6717m/z	3.61045e-13	compound	compound
1.13_302.1858m/z	0.974565	8.32_397.1326m/z	1.72684e-10	compound	compound
1.13_302.1858m/z	0.988834	8.33_341.1578m/z	5.63549e-13	compound	compound
1.13_302.1858m/z	0.985916	8.33_389.1259m/z	2.83951e-12	compound	compound
1.13_302.1858m/z	0.83988	8.68_297.1666m/z	4.68607e-05	compound	compound
1.13_302.1858m/z	0.977967	8.70_299.6568m/z	6.37717e-11	compound	compound
1.13_302.1858m/z	0.963556	8.82_296.1658m/z	2.07917e-09	compound	compound
1.13_302.1858m/z	0.965232	8.82_311.1309n	1.50214e-09	compound	compound
1.13_302.1858m/z	0.96493	8.84_304.1563m/z	1.59436e-09	compound	compound
1.13_302.1858m/z	0.948834	8.84_331.0920m/z	2.1492e-08	compound	compound
1.13_302.1858m/z	0.811609	9.00_335.2585m/z	0.000135042	compound	compound
1.13_302.1858m/z	0.787917	9.17_317.1798m/z	0.000289232	compound	compound
1.13_302.1858m/z	0.9029	9.49_317.1132n	1.68249e-06	compound	compound
1.13_302.1858m/z	0.853118	TW000278.1	2.65793e-05	compound	GENE
1.13_302.1858m/z	0.899619	TW000402.1	2.10418e-06	compound	GENE
1.13_302.1858m/z	0.929407	TW000403.1	1.94096e-07	compound	GENE
1.13_302.1858m/z	0.770316	TW001817.1	0.000480419	compound	GENE
1.13_302.1858m/z	0.831257	TW001897.1	6.60313e-05	compound	GENE
1.13_302.1858m/z	0.838884	TW002056.1	4.88027e-05	compound	GENE
1.13_302.1858m/z	0.869596	TW003465.1	1.20973e-05	compound	GENE
1.13_302.1858m/z	0.937319	TW004209.1	8.62845e-08	compound	GENE
1.13_302.1858m/z	0.857473	TW004265.1	2.17923e-05	compound	GENE
1.13_302.1858m/z	0.812963	TW004583.1	0.000128889	compound	GENE
1.13_302.1858m/z	0.881985	TW004801.1	6.22405e-06	compound	GENE
1.13_302.1858m/z	0.777189	TW005897.1	0.000396161	compound	GENE
1.13_302.1858m/z	0.900553	TW006625.1	1.97597e-06	compound	GENE
1.13_302.1858m/z	0.863729	TW007033.1	1.61962e-05	compound	GENE
1.13_302.1858m/z	0.83235	TW007215.1	6.32889e-05	compound	GENE
1.13_302.1858m/z	0.862668	TW007243.1	1.70492e-05	compound	GENE
1.13_302.1858m/z	0.81679	TW007346.1	0.00011274	compound	GENE
1.13_302.1858m/z	0.719481	TW007347.1	0.00167867	compound	GENE
1.13_302.1858m/z	0.773838	TW007590.1	0.000435571	compound	GENE
1.13_302.1858m/z	0.830527	TW007676.1	6.79173e-05	compound	GENE
1.13_302.1858m/z	0.817639	TW010575.1	0.000109394	compound	GENE
1.13_302.1858m/z	0.894896	TW011445.1	2.86584e-06	compound	GENE
1.13_302.1858m/z	0.817639	TW011596.1	0.000109394	compound	GENE
1.13_302.1858m/z	0.799321	TW011779.1	0.000202945	compound	GENE
1.13_302.1858m/z	0.80593	TW012031.1	0.000163585	compound	GENE
1.13_302.1858m/z	0.967679	TW012149.1	9.07162e-10	compound	GENE
1.13_302.1858m/z	0.874445	TW012580.1	9.40399e-06	compound	GENE
1.13_302.1858m/z	0.806505	TW012737.1	0.000160488	compound	GENE
1.13_302.1858m/z	0.933174	TW012756.1	1.33572e-07	compound	GENE
1.13_302.1858m/z	0.864055	TW013213.1	1.59414e-05	compound	GENE
1.13_302.1858m/z	0.926928	TW013471.1	2.45497e-07	compound	GENE
1.13_302.1858m/z	0.927901	TW013472.1	2.24097e-07	compound	GENE
1.13_302.1858m/z	0.87726	TW013615.1	8.08619e-06	compound	GENE
1.13_302.1858m/z	0.760857	TW014288.1	0.000620036	compound	GENE
1.13_302.1858m/z	0.909538	TW016207.1	1.04363e-06	compound	GENE
1.13_302.1858m/z	0.838312	TW016590.1	4.99477e-05	compound	GENE
1.13_302.1858m/z	0.828392	TW016802.1	7.36925e-05	compound	GENE
1.13_302.1858m/z	0.767388	TW017401.1	0.000520543	compound	GENE
1.13_302.1858m/z	0.876786	TW017431.1	8.29652e-06	compound	GENE
1.13_302.1858m/z	0.932207	TW017699.1	1.47327e-07	compound	GENE
1.13_302.1858m/z	0.895752	TW018099.1	2.71272e-06	compound	GENE
1.13_302.1858m/z	0.796651	TW018897.1	0.000220927	compound	GENE
1.13_302.1858m/z	0.88465	TW019296.1	5.34335e-06	compound	GENE
1.13_302.1858m/z	0.732218	TW020618.1	0.0012589	compound	GENE
1.13_302.1858m/z	0.861184	TW021717.1	1.83061e-05	compound	GENE
1.13_302.1858m/z	0.795802	TW021718.1	0.000226917	compound	GENE
1.13_302.1858m/z	0.792295	TW021787.1	0.000253094	compound	GENE
1.13_302.1858m/z	0.748149	TW022082.1	0.000858563	compound	GENE
1.13_302.1858m/z	0.808281	TW022084.1	0.000151215	compound	GENE
1.13_302.1858m/z	0.832319	TW022141.1	6.33656e-05	compound	GENE
1.13_302.1858m/z	0.954465	TW022162.1	9.64685e-09	compound	GENE
1.13_302.1858m/z	0.723809	TW023094.1	0.0015249	compound	GENE
1.13_302.1858m/z	0.898792	TW023804.1	2.22357e-06	compound	GENE
1.13_302.1858m/z	0.951546	TW023853.1	1.47869e-08	compound	GENE
1.13_302.1858m/z	0.785597	TW023854.1	0.000310044	compound	GENE
1.13_302.1858m/z	0.778509	TW024973.1	0.000381472	compound	GENE
1.13_302.1858m/z	0.878513	TW025154.1	7.5522e-06	compound	GENE
1.13_302.1858m/z	0.894544	TW026750.1	2.93083e-06	compound	GENE
1.13_302.1858m/z	0.715598	TW027072.1	0.00182716	compound	GENE
1.13_302.1858m/z	0.833835	TW027428.1	5.9716e-05	compound	GENE
1.13_302.1858m/z	0.925065	TW028667.1	2.91334e-07	compound	GENE
1.13_302.1858m/z	0.702745	TW030084.1	0.00239663	compound	GENE
1.13_302.1858m/z	0.784998	TW030259.1	0.000315621	compound	GENE
1.13_302.1858m/z	0.799874	TW031254.1	0.000199378	compound	GENE
1.13_302.1858m/z	0.897585	TW031838.1	2.40801e-06	compound	GENE
1.13_302.1858m/z	0.9587	TW031911.1	4.92645e-09	compound	GENE
1.13_302.1858m/z	0.783916	TW031972.1	0.000325893	compound	GENE
1.13_302.1858m/z	0.824706	TW032015.1	8.46278e-05	compound	GENE
1.13_302.1858m/z	0.921654	TW032031.1	3.94178e-07	compound	GENE
1.13_302.1858m/z	0.912628	TW032059.1	8.25154e-07	compound	GENE
1.20_376.2847m/z	0.907551	1.61_332.2567m/z	1.20851e-06	compound	compound
1.20_376.2847m/z	0.857801	10.44_296.1653m/z	2.1464e-05	compound	compound
1.20_376.2847m/z	0.851695	10.44_304.1566m/z	2.83227e-05	compound	compound
1.20_376.2847m/z	0.868419	10.45_320.1047n	1.28409e-05	compound	compound
1.20_376.2847m/z	0.906677	10.68_303.2352m/z	1.28769e-06	compound	compound
1.20_376.2847m/z	0.741613	10.75_297.1635m/z	0.00100778	compound	compound
1.20_376.2847m/z	0.96351	10.99_327.1603m/z	2.0972e-09	compound	compound
1.20_376.2847m/z	0.929154	10.99_337.2746m/z	1.98894e-07	compound	compound
1.20_376.2847m/z	0.96011	11.02_364.2207n	3.87716e-09	compound	compound
1.20_376.2847m/z	0.971864	11.04_360.2302n	3.47453e-10	compound	compound
1.20_376.2847m/z	0.968393	11.06_300.1735n	7.7728e-10	compound	compound
1.20_376.2847m/z	0.959399	11.06_380.2058m/z	4.37965e-09	compound	compound
1.20_376.2847m/z	0.91711	11.21_319.1950m/z	5.77778e-07	compound	compound
1.20_376.2847m/z	0.704804	11.41_376.2005n	0.00229681	compound	compound
1.20_376.2847m/z	0.975546	12.83_327.1955m/z	1.31456e-10	compound	compound
1.20_376.2847m/z	0.952861	12.84_330.2231n	1.22385e-08	compound	compound
1.20_376.2847m/z	0.79746	14.31_295.6433n	0.000215346	compound	compound
1.20_376.2847m/z	0.740461	14.33_388.1984n	0.00103616	compound	compound
1.20_376.2847m/z	0.934771	15.20_295.6423n	1.13255e-07	compound	compound
1.20_376.2847m/z	0.719405	16.67_314.1890m/z	0.00168148	compound	compound
1.20_376.2847m/z	0.768362	19.46_304.1761m/z	0.0005069	compound	compound
1.20_376.2847m/z	0.779307	19.54_331.1375m/z	0.000372811	compound	compound
1.20_376.2847m/z	0.804143	19.55_337.6469n	0.000173545	compound	compound
1.20_376.2847m/z	0.932591	2.25_331.6822n	1.41735e-07	compound	compound
1.20_376.2847m/z	0.928054	2.25_362.6605m/z	2.20877e-07	compound	compound
1.20_376.2847m/z	0.935395	2.27_360.1561n	1.06069e-07	compound	compound
1.20_376.2847m/z	0.71942	2.76_328.6594m/z	0.00168094	compound	compound
1.20_376.2847m/z	0.968867	2.87_321.6527m/z	7.00166e-10	compound	compound
1.20_376.2847m/z	0.923293	21.13_357.1485n	3.41461e-07	compound	compound
1.20_376.2847m/z	0.783544	22.59_345.2642n	0.000329484	compound	compound
1.20_376.2847m/z	0.957229	4.53_378.2070m/z	6.26901e-09	compound	compound
1.20_376.2847m/z	0.952708	4.54_356.2225m/z	1.25149e-08	compound	compound
1.20_376.2847m/z	0.785778	5.92_307.6540m/z	0.000308378	compound	compound
1.20_376.2847m/z	0.858821	5.99_316.2004n	2.04664e-05	compound	compound
1.20_376.2847m/z	0.955291	6.04_346.2127n	8.50491e-09	compound	compound
1.20_376.2847m/z	0.95862	6.24_355.2151n	4.99203e-09	compound	compound
1.20_376.2847m/z	0.741477	6.57_314.1691m/z	0.0010111	compound	compound
1.20_376.2847m/z	0.854378	6.60_346.2111n	2.51119e-05	compound	compound
1.20_376.2847m/z	0.804902	6.61_297.1723m/z	0.000169255	compound	compound
1.20_376.2847m/z	0.95666	6.71_311.1641m/z	6.86602e-09	compound	compound
1.20_376.2847m/z	0.953206	6.72_384.1267n	1.16362e-08	compound	compound
1.20_376.2847m/z	0.754406	7.20_328.1677n	0.00073317	compound	compound
1.20_376.2847m/z	0.942701	7.79_342.1836n	4.66949e-08	compound	compound
1.20_376.2847m/z	0.953895	7.79_377.1655n	1.05086e-08	compound	compound
1.20_376.2847m/z	0.932004	8.14_297.1698m/z	1.50356e-07	compound	compound
1.20_376.2847m/z	0.749394	8.20_392.6572n	0.000832294	compound	compound
1.20_376.2847m/z	0.859867	8.30_326.0841n	1.94852e-05	compound	compound
1.20_376.2847m/z	0.863975	8.30_398.1577n	1.60034e-05	compound	compound
1.20_376.2847m/z	0.842135	8.31_298.0877n	4.26995e-05	compound	compound
1.20_376.2847m/z	0.846889	8.31_308.0736n	3.49336e-05	compound	compound
1.20_376.2847m/z	0.897265	8.31_312.1660n	2.459e-06	compound	compound
1.20_376.2847m/z	0.925615	8.31_330.6638n	2.77108e-07	compound	compound
1.20_376.2847m/z	0.93096	8.31_332.1522m/z	1.66816e-07	compound	compound
1.20_376.2847m/z	0.878995	8.31_334.1340m/z	7.35469e-06	compound	compound
1.20_376.2847m/z	0.915532	8.31_345.1747m/z	6.56448e-07	compound	compound
1.20_376.2847m/z	0.859123	8.31_350.1186n	2.01792e-05	compound	compound
1.20_376.2847m/z	0.907255	8.31_350.1592m/z	1.23491e-06	compound	compound
1.20_376.2847m/z	0.869164	8.31_398.1411m/z	1.2366e-05	compound	compound
1.20_376.2847m/z	0.915621	8.32_296.1419n	6.5182e-07	compound	compound
1.20_376.2847m/z	0.929502	8.32_310.1489n	1.92337e-07	compound	compound
1.20_376.2847m/z	0.922514	8.32_352.6657m/z	3.65727e-07	compound	compound
1.20_376.2847m/z	0.908175	8.32_361.6717m/z	1.15455e-06	compound	compound
1.20_376.2847m/z	0.87441	8.32_397.1326m/z	9.42145e-06	compound	compound
1.20_376.2847m/z	0.924411	8.33_341.1578m/z	3.09059e-07	compound	compound
1.20_376.2847m/z	0.901414	8.33_389.1259m/z	1.86364e-06	compound	compound
1.20_376.2847m/z	0.734838	8.68_297.1666m/z	0.00118424	compound	compound
1.20_376.2847m/z	0.829647	8.70_299.6568m/z	7.02486e-05	compound	compound
1.20_376.2847m/z	0.809699	8.82_296.1658m/z	0.00014414	compound	compound
1.20_376.2847m/z	0.803506	8.82_311.1309n	0.000177212	compound	compound
1.20_376.2847m/z	0.806465	8.84_304.1563m/z	0.000160699	compound	compound
1.20_376.2847m/z	0.78269	8.84_331.0920m/z	0.000337864	compound	compound
1.20_376.2847m/z	0.845015	9.00_335.2585m/z	3.78401e-05	compound	compound
1.20_376.2847m/z	0.811955	9.17_317.1798m/z	0.000133448	compound	compound
1.20_376.2847m/z	0.795761	9.49_317.1132n	0.00022721	compound	compound
1.20_376.2847m/z	0.729913	TW000278.1	0.00132771	compound	GENE
1.20_376.2847m/z	0.721878	TW000402.1	0.00159202	compound	GENE
1.20_376.2847m/z	0.76759	TW000403.1	0.000517688	compound	GENE
1.20_376.2847m/z	0.724055	TW001817.1	0.00151652	compound	GENE
1.20_376.2847m/z	0.750701	TW003465.1	0.000805456	compound	GENE
1.20_376.2847m/z	0.817763	TW004209.1	0.000108914	compound	GENE
1.20_376.2847m/z	0.720675	TW004583.1	0.00163506	compound	GENE
1.20_376.2847m/z	0.732246	TW004801.1	0.00125808	compound	GENE
1.20_376.2847m/z	0.759576	TW005897.1	0.000641279	compound	GENE
1.20_376.2847m/z	0.797723	TW006625.1	0.000213556	compound	GENE
1.20_376.2847m/z	0.745858	TW007033.1	0.000908659	compound	GENE
1.20_376.2847m/z	0.809674	TW007215.1	0.000144262	compound	GENE
1.20_376.2847m/z	0.73773	TW007243.1	0.00110607	compound	GENE
1.20_376.2847m/z	0.741892	TW007590.1	0.001001	compound	GENE
1.20_376.2847m/z	0.778028	TW007676.1	0.000386772	compound	GENE
1.20_376.2847m/z	0.756432	TW011445.1	0.000695944	compound	GENE
1.20_376.2847m/z	0.848119	TW011779.1	3.313e-05	compound	GENE
1.20_376.2847m/z	0.75127	TW012031.1	0.000793978	compound	GENE
1.20_376.2847m/z	0.835164	TW012149.1	5.66623e-05	compound	GENE
1.20_376.2847m/z	0.773908	TW012580.1	0.000434715	compound	GENE
1.20_376.2847m/z	0.802156	TW012756.1	0.0001852	compound	GENE
1.20_376.2847m/z	0.762466	TW013471.1	0.000594184	compound	GENE
1.20_376.2847m/z	0.762906	TW013472.1	0.000587273	compound	GENE
1.20_376.2847m/z	0.748726	TW013615.1	0.000846301	compound	GENE
1.20_376.2847m/z	0.700867	TW014288.1	0.00249068	compound	GENE
1.20_376.2847m/z	0.817147	TW016207.1	0.000111322	compound	GENE
1.20_376.2847m/z	0.722087	TW016590.1	0.00158465	compound	GENE
1.20_376.2847m/z	0.748768	TW016802.1	0.00084542	compound	GENE
1.20_376.2847m/z	0.748881	TW017431.1	0.000843036	compound	GENE
1.20_376.2847m/z	0.769732	TW017699.1	0.000488212	compound	GENE
1.20_376.2847m/z	0.823929	TW018099.1	8.7098e-05	compound	GENE
1.20_376.2847m/z	0.73507	TW018897.1	0.0011778	compound	GENE
1.20_376.2847m/z	0.707961	TW019296.1	0.00215037	compound	GENE
1.20_376.2847m/z	0.742203	TW021717.1	0.00099351	compound	GENE
1.20_376.2847m/z	0.82335	TW022162.1	8.89765e-05	compound	GENE
1.20_376.2847m/z	0.749505	TW023094.1	0.000830002	compound	GENE
1.20_376.2847m/z	0.730181	TW023804.1	0.00131955	compound	GENE
1.20_376.2847m/z	0.803883	TW023853.1	0.000175031	compound	GENE
1.20_376.2847m/z	0.702843	TW023854.1	0.0023918	compound	GENE
1.20_376.2847m/z	0.787578	TW024973.1	0.000292194	compound	GENE
1.20_376.2847m/z	0.712346	TW025154.1	0.00195958	compound	GENE
1.20_376.2847m/z	0.83397	TW026750.1	5.94003e-05	compound	GENE
1.20_376.2847m/z	0.742774	TW028667.1	0.000979836	compound	GENE
1.20_376.2847m/z	0.742236	TW030259.1	0.000992724	compound	GENE
1.20_376.2847m/z	0.725889	TW031254.1	0.0014552	compound	GENE
1.20_376.2847m/z	0.742036	TW031838.1	0.000997524	compound	GENE
1.20_376.2847m/z	0.821579	TW031911.1	9.49357e-05	compound	GENE
1.20_376.2847m/z	0.707166	TW031972.1	0.00218649	compound	GENE
[truncated: 26,658 more rows]

## Sheet: Supplementary Data 4
Supplementary Data 4 | Correlation analysis of genes and metabolites involved in triptolide biosynthetic pathway in tissues.
Name A	cor	Name B	p-value	REF1	REF2
0.72_357.9934n	-0.790811	0.92_362.2689m/z	0.0342225	compound	compound
0.72_357.9934n	0.939016	6.61_297.1723m/z	0.0017067	compound	compound
TW004801.1	-0.860557	0.72_357.9934n	0.0129183	GENE	compound
TW005213.1	0.756586	0.72_357.9934n	0.0490009	GENE	compound
TW006625.1	-0.766981	0.72_357.9934n	0.0442028	GENE	compound
TW007454.1	0.772596	0.72_357.9934n	0.0417235	GENE	compound
TW012031.1	0.759966	0.72_357.9934n	0.0474105	GENE	compound
TW013615.1	0.79951	0.72_357.9934n	0.0309294	GENE	compound
TW014118.1	0.828422	0.72_357.9934n	0.0213047	GENE	compound
TW021647.1	0.847326	0.72_357.9934n	0.0160839	GENE	compound
TW024973.1	0.773275	0.72_357.9934n	0.041429	GENE	compound
TW026026.1	0.762935	0.72_357.9934n	0.046038	GENE	compound
TW026750.1	0.962896	0.72_357.9934n	0.000499255	GENE	compound
TW028590.1	-0.825086	0.72_357.9934n	0.0223129	GENE	compound
TW028753.1	0.950018	0.72_357.9934n	0.00104414	GENE	compound
TW029411.1	0.850441	0.72_357.9934n	0.0153029	GENE	compound
TW029991.1	0.869075	0.72_357.9934n	0.0110878	GENE	compound
TW031355.1	0.801026	0.72_357.9934n	0.0303745	GENE	compound
TW032031.1	0.913955	0.72_357.9934n	0.00398064	GENE	compound
TW032059.1	-0.846431	0.72_357.9934n	0.0163123	GENE	compound
0.92_362.2689m/z	0.876927	1.11_344.2587m/z	0.00954139	compound	compound
0.92_362.2689m/z	-0.836007	21.46_375.7441m/z	0.0191097	compound	compound
0.92_362.2689m/z	-0.76069	6.61_297.1723m/z	0.047074	compound	compound
0.92_362.2689m/z	0.828615	8.84_304.1563m/z	0.0212471	compound	compound
TW000402.1	0.897872	0.92_362.2689m/z	0.00605525	GENE	compound
TW000403.1	0.836607	0.92_362.2689m/z	0.0189419	GENE	compound
TW000820.1	0.832794	0.92_362.2689m/z	0.0200231	GENE	compound
TW001375.1	0.828772	0.92_362.2689m/z	0.0212005	GENE	compound
TW001817.1	0.827431	0.92_362.2689m/z	0.0216014	GENE	compound
TW002108.1	0.760019	0.92_362.2689m/z	0.0473862	GENE	compound
TW004801.1	0.955322	0.92_362.2689m/z	0.000791066	GENE	compound
TW005755.1	-0.763428	0.92_362.2689m/z	0.0458122	GENE	compound
TW006625.1	0.944989	0.92_362.2689m/z	0.0013233	GENE	compound
TW008470.1	-0.83154	0.92_362.2689m/z	0.0203861	GENE	compound
TW008684.1	0.869115	0.92_362.2689m/z	0.0110796	GENE	compound
TW008688.1	0.813826	0.92_362.2689m/z	0.0259119	GENE	compound
TW008985.1	0.823676	0.92_362.2689m/z	0.0227471	GENE	compound
TW009876.1	0.844094	0.92_362.2689m/z	0.0169177	GENE	compound
TW009877.1	0.821377	0.92_362.2689m/z	0.0234652	GENE	compound
TW009879.1	0.85861	0.92_362.2689m/z	0.0133594	GENE	compound
TW011445.1	0.955289	0.92_362.2689m/z	0.000792504	GENE	compound
TW012027.1	-0.755287	0.92_362.2689m/z	0.0496195	GENE	compound
TW013471.1	0.872958	0.92_362.2689m/z	0.0103063	GENE	compound
TW013472.1	0.839942	0.92_362.2689m/z	0.018024	GENE	compound
TW013615.1	-0.813975	0.92_362.2689m/z	0.0258626	GENE	compound
TW013619.1	0.962709	0.92_362.2689m/z	0.00050551	GENE	compound
TW016208.1	0.765494	0.92_362.2689m/z	0.0448724	GENE	compound
TW016447.1	-0.792422	0.92_362.2689m/z	0.0335987	GENE	compound
TW016686.1	-0.765879	0.92_362.2689m/z	0.0446982	GENE	compound
TW017204.1	0.800316	0.92_362.2689m/z	0.0306336	GENE	compound
TW017431.1	0.911155	0.92_362.2689m/z	0.0043057	GENE	compound
TW017699.1	0.892388	0.92_362.2689m/z	0.00688017	GENE	compound
TW018282.1	0.830034	0.92_362.2689m/z	0.0208268	GENE	compound
TW020495.1	0.903921	0.92_362.2689m/z	0.00521549	GENE	compound
TW020618.1	0.83191	0.92_362.2689m/z	0.0202784	GENE	compound
TW021699.1	0.870672	0.92_362.2689m/z	0.0107624	GENE	compound
TW021718.1	-0.814849	0.92_362.2689m/z	0.0255726	GENE	compound
TW022215.1	-0.854666	0.92_362.2689m/z	0.0142789	GENE	compound
TW023804.1	0.803712	0.92_362.2689m/z	0.0294051	GENE	compound
TW023854.1	0.895385	0.92_362.2689m/z	0.00642173	GENE	compound
TW025771.1	0.986955	0.92_362.2689m/z	3.70668e-05	GENE	compound
TW026750.1	-0.858584	0.92_362.2689m/z	0.0133654	GENE	compound
TW027427.1	0.773398	0.92_362.2689m/z	0.0413758	GENE	compound
TW027511.1	0.794041	0.92_362.2689m/z	0.0329782	GENE	compound
TW028590.1	0.920786	0.92_362.2689m/z	0.00324917	GENE	compound
TW028753.1	-0.8219	0.92_362.2689m/z	0.0233006	GENE	compound
TW029089.1	0.914999	0.92_362.2689m/z	0.00386319	GENE	compound
TW031911.1	0.968753	0.92_362.2689m/z	0.000325957	GENE	compound
TW032059.1	0.94207	0.92_362.2689m/z	0.00150351	GENE	compound
1.11_344.2587m/z	0.817765	1.49_371.3059m/z	0.0246186	compound	compound
1.11_344.2587m/z	0.93861	1.61_332.2567m/z	0.00173483	compound	compound
1.11_344.2587m/z	0.840088	11.40_318.6462m/z	0.0179846	compound	compound
1.11_344.2587m/z	0.775735	5.99_316.2004n	0.0403723	compound	compound
1.11_344.2587m/z	0.880336	8.31_308.0736n	0.00891127	compound	compound
TW000278.1	0.776761	1.11_344.2587m/z	0.0399356	GENE	compound
TW001817.1	0.939263	1.11_344.2587m/z	0.00168967	GENE	compound
TW004801.1	0.945617	1.11_344.2587m/z	0.00128627	GENE	compound
TW005124.1	-0.76778	1.11_344.2587m/z	0.0438453	GENE	compound
TW005755.1	-0.761522	1.11_344.2587m/z	0.0466885	GENE	compound
TW006625.1	0.869662	1.11_344.2587m/z	0.0109676	GENE	compound
TW007306.1	0.795944	1.11_344.2587m/z	0.0322567	GENE	compound
TW009877.1	0.890296	1.11_344.2587m/z	0.00721101	GENE	compound
TW010737.1	0.887867	1.11_344.2587m/z	0.00760654	GENE	compound
TW012149.1	0.869579	1.11_344.2587m/z	0.0109847	GENE	compound
TW014289.1	0.892458	1.11_344.2587m/z	0.00686925	GENE	compound
TW016207.1	0.852369	1.11_344.2587m/z	0.0148306	GENE	compound
TW016447.1	-0.791003	1.11_344.2587m/z	0.034148	GENE	compound
TW021717.1	0.784391	1.11_344.2587m/z	0.0367725	GENE	compound
TW022215.1	-0.831629	1.11_344.2587m/z	0.0203601	GENE	compound
TW025771.1	0.856241	1.11_344.2587m/z	0.0139074	GENE	compound
TW027240.1	0.935568	1.11_344.2587m/z	0.0019546	GENE	compound
TW027241.1	0.935034	1.11_344.2587m/z	0.00199473	GENE	compound
TW028590.1	0.840928	1.11_344.2587m/z	0.0177579	GENE	compound
TW028753.1	-0.759873	1.11_344.2587m/z	0.0474542	GENE	compound
TW031911.1	0.779325	1.11_344.2587m/z	0.0388566	GENE	compound
TW032059.1	0.840292	1.11_344.2587m/z	0.0179294	GENE	compound
1.49_371.3059m/z	0.965031	1.61_332.2567m/z	0.000431013	compound	compound
1.49_371.3059m/z	0.900828	11.40_318.6462m/z	0.00563583	compound	compound
1.49_371.3059m/z	0.925085	8.31_308.0736n	0.00283285	compound	compound
TW000278.1	0.988751	1.49_371.3059m/z	2.56246e-05	GENE	compound
TW001817.1	0.798457	1.49_371.3059m/z	0.0313182	GENE	compound
TW005123.1	0.842646	1.49_371.3059m/z	0.0172991	GENE	compound
TW007306.1	0.998573	1.49_371.3059m/z	1.47532e-07	GENE	compound
TW010737.1	0.872244	1.49_371.3059m/z	0.0104476	GENE	compound
TW012149.1	0.950293	1.49_371.3059m/z	0.00102998	GENE	compound
TW014289.1	0.897977	1.49_371.3059m/z	0.00604005	GENE	compound
TW021717.1	0.993921	1.49_371.3059m/z	5.51523e-06	GENE	compound
TW025154.1	0.837491	1.49_371.3059m/z	0.0186961	GENE	compound
TW027240.1	0.95537	1.49_371.3059m/z	0.000788966	GENE	compound
TW027241.1	0.967908	1.49_371.3059m/z	0.000348281	GENE	compound
1.61_332.2567m/z	0.920433	11.40_318.6462m/z	0.00328488	compound	compound
1.61_332.2567m/z	0.954591	8.31_308.0736n	0.000823507	compound	compound
TW000278.1	0.942318	1.61_332.2567m/z	0.00148767	GENE	compound
TW001817.1	0.895633	1.61_332.2567m/z	0.00638464	GENE	compound
TW004801.1	0.80644	1.61_332.2567m/z	0.0284386	GENE	compound
TW005123.1	0.765915	1.61_332.2567m/z	0.044682	GENE	compound
TW007306.1	0.95513	1.61_332.2567m/z	0.000799507	GENE	compound
TW009877.1	0.780777	1.61_332.2567m/z	0.0382525	GENE	compound
TW010737.1	0.923162	1.61_332.2567m/z	0.00301496	GENE	compound
TW012149.1	0.963987	1.61_332.2567m/z	0.000463618	GENE	compound
TW014289.1	0.937564	1.61_332.2567m/z	0.00180864	GENE	compound
TW016207.1	0.799154	1.61_332.2567m/z	0.0310607	GENE	compound
TW021717.1	0.948631	1.61_332.2567m/z	0.00111725	GENE	compound
TW025154.1	0.784524	1.61_332.2567m/z	0.0367184	GENE	compound
TW027240.1	0.988872	1.61_332.2567m/z	2.49429e-05	GENE	compound
TW027241.1	0.997927	1.61_332.2567m/z	3.7535e-07	GENE	compound
TW001019.1	0.760572	10.99_337.2746m/z	0.0471286	GENE	compound
TW004452.1	0.761381	10.99_337.2746m/z	0.0467539	GENE	compound
TW005800.1	0.883657	10.99_337.2746m/z	0.00832117	GENE	compound
TW007454.1	0.795888	10.99_337.2746m/z	0.0322779	GENE	compound
TW013028.1	0.884586	10.99_337.2746m/z	0.00816028	GENE	compound
TW015489.1	0.792506	10.99_337.2746m/z	0.0335664	GENE	compound
TW019296.1	0.802833	10.99_337.2746m/z	0.0297203	GENE	compound
TW029411.1	0.813573	10.99_337.2746m/z	0.0259966	GENE	compound
TW032013.1	0.792506	10.99_337.2746m/z	0.0335664	GENE	compound
11.04_360.2302n	0.940817	11.21_319.1950m/z	0.00158505	compound	compound
11.04_360.2302n	0.999012	12.83_327.1955m/z	5.89338e-08	compound	compound
11.04_360.2302n	0.999616	12.84_330.2231n	5.5655e-09	compound	compound
11.04_360.2302n	0.956877	16.67_314.1890m/z	0.000724639	compound	compound
11.04_360.2302n	0.993151	19.46_304.1761m/z	7.42837e-06	compound	compound
6.72_384.1267n	0.997499	11.04_360.2302n	5.99792e-07	compound	compound
7.20_328.1677n	0.999932	11.04_360.2302n	7.31166e-11	compound	compound
7.79_342.1836n	0.998014	11.04_360.2302n	3.37127e-07	compound	compound
7.79_377.1655n	0.993292	11.04_360.2302n	7.05196e-06	compound	compound
8.30_326.0841n	0.997744	11.04_360.2302n	4.6384e-07	compound	compound
8.30_398.1577n	0.996681	11.04_360.2302n	1.21644e-06	compound	compound
8.31_298.0877n	0.99719	11.04_360.2302n	8.02875e-07	compound	compound
8.31_312.1660n	0.999573	11.04_360.2302n	7.22426e-09	compound	compound
8.31_330.6638n	0.999858	11.04_360.2302n	4.57977e-10	compound	compound
8.31_332.1522m/z	0.999835	11.04_360.2302n	6.72176e-10	compound	compound
8.31_334.1340m/z	0.999121	11.04_360.2302n	4.39803e-08	compound	compound
8.31_350.1186n	0.987328	11.04_360.2302n	3.4483e-05	compound	compound
8.31_398.1411m/z	0.997773	11.04_360.2302n	4.48882e-07	compound	compound
8.32_361.6717m/z	0.999874	11.04_360.2302n	3.38999e-10	compound	compound
8.32_397.1326m/z	0.99468	11.04_360.2302n	3.9542e-06	compound	compound
8.33_341.1578m/z	0.999898	11.04_360.2302n	2.03999e-10	compound	compound
8.33_389.1259m/z	0.989244	11.04_360.2302n	2.29103e-05	compound	compound
8.84_304.1563m/z	0.809923	11.04_360.2302n	0.0272306	compound	compound
TW000403.1	0.820574	11.04_360.2302n	0.0237188	GENE	compound
TW000427.1	0.803299	11.04_360.2302n	0.0295532	GENE	compound
TW000428.1	0.961908	11.04_360.2302n	0.00053286	GENE	compound
TW001057.1	0.823175	11.04_360.2302n	0.0229026	GENE	compound
TW002018.1	0.877198	11.04_360.2302n	0.00949033	GENE	compound
TW003048.1	0.994454	11.04_360.2302n	4.38683e-06	GENE	compound
TW003467.1	0.890524	11.04_360.2302n	0.00717449	GENE	compound
TW003840.1	0.95285	11.04_360.2302n	0.000903865	GENE	compound
TW007590.1	0.772116	11.04_360.2302n	0.0419323	GENE	compound
TW008475.1	0.952511	11.04_360.2302n	0.000920015	GENE	compound
TW008688.1	0.775818	11.04_360.2302n	0.0403365	GENE	compound
TW008689.1	0.91086	11.04_360.2302n	0.00434082	GENE	compound
TW008850.1	0.864066	11.04_360.2302n	0.0121449	GENE	compound
TW011557.1	0.909991	11.04_360.2302n	0.00444531	GENE	compound
TW012580.1	0.823078	11.04_360.2302n	0.0229327	GENE	compound
TW013165.1	0.903558	11.04_360.2302n	0.00526385	GENE	compound
TW013471.1	0.781325	11.04_360.2302n	0.0380259	GENE	compound
TW013472.1	0.792677	11.04_360.2302n	0.0335006	GENE	compound
TW017204.1	0.836051	11.04_360.2302n	0.0190973	GENE	compound
TW018099.1	0.915232	11.04_360.2302n	0.00383723	GENE	compound
TW021178.1	0.807747	11.04_360.2302n	0.027982	GENE	compound
TW022140.1	0.888119	11.04_360.2302n	0.00756493	GENE	compound
TW023853.1	0.910187	11.04_360.2302n	0.00442155	GENE	compound
TW023867.1	0.910752	11.04_360.2302n	0.00435374	GENE	compound
TW027072.1	0.8049	11.04_360.2302n	0.0289818	GENE	compound
TW027427.1	0.854027	11.04_360.2302n	0.0144311	GENE	compound
TW028754.1	0.878079	11.04_360.2302n	0.00932568	GENE	compound
TW030259.1	0.974609	11.04_360.2302n	0.000194625	GENE	compound
TW032039.1	0.829027	11.04_360.2302n	0.0211245	GENE	compound
11.21_319.1950m/z	0.943848	12.83_327.1955m/z	0.00139209	compound	compound
11.21_319.1950m/z	0.941904	12.84_330.2231n	0.00151413	compound	compound
11.21_319.1950m/z	0.924899	16.67_314.1890m/z	0.00285018	compound	compound
11.21_319.1950m/z	0.942646	19.46_304.1761m/z	0.00146684	compound	compound
11.21_319.1950m/z	-0.759969	22.88_340.3553m/z	0.0474096	compound	compound
5.99_316.2004n	0.767797	11.21_319.1950m/z	0.0438373	compound	compound
6.72_384.1267n	0.946914	11.21_319.1950m/z	0.00121181	compound	compound
7.20_328.1677n	0.94091	11.21_319.1950m/z	0.0015789	compound	compound
7.79_342.1836n	0.943711	11.21_319.1950m/z	0.00140052	compound	compound
7.79_377.1655n	0.94102	11.21_319.1950m/z	0.00157161	compound	compound
8.30_326.0841n	0.934656	11.21_319.1950m/z	0.00202346	compound	compound
8.30_398.1577n	0.932973	11.21_319.1950m/z	0.00215427	compound	compound
8.31_298.0877n	0.932984	11.21_319.1950m/z	0.00215343	compound	compound
8.31_312.1660n	0.93865	11.21_319.1950m/z	0.00173209	compound	compound
8.31_330.6638n	0.941363	11.21_319.1950m/z	0.00154918	compound	compound
8.31_332.1522m/z	0.941147	11.21_319.1950m/z	0.00156329	compound	compound
8.31_334.1340m/z	0.936782	11.21_319.1950m/z	0.00186501	compound	compound
8.31_350.1186n	0.919042	11.21_319.1950m/z	0.00342773	compound	compound
8.31_398.1411m/z	0.932583	11.21_319.1950m/z	0.00218527	compound	compound
8.32_361.6717m/z	0.940708	11.21_319.1950m/z	0.00159223	compound	compound
8.32_397.1326m/z	0.927856	11.21_319.1950m/z	0.00258204	compound	compound
8.33_341.1578m/z	0.941023	11.21_319.1950m/z	0.00157143	compound	compound
8.33_389.1259m/z	0.937361	11.21_319.1950m/z	0.00182319	compound	compound
TW000125.1	0.836151	11.21_319.1950m/z	0.0190694	GENE	compound
TW000427.1	0.885054	11.21_319.1950m/z	0.00807996	GENE	compound
TW000428.1	0.934151	11.21_319.1950m/z	0.00206219	GENE	compound
TW002018.1	0.825485	11.21_319.1950m/z	0.022191	GENE	compound
TW003048.1	0.932153	11.21_319.1950m/z	0.00221977	GENE	compound
TW003467.1	0.853533	11.21_319.1950m/z	0.0145496	GENE	compound
TW003840.1	0.945456	11.21_319.1950m/z	0.00129575	GENE	compound
TW007590.1	0.852984	11.21_319.1950m/z	0.0146815	GENE	compound
TW008475.1	0.910002	11.21_319.1950m/z	0.00444395	GENE	compound
TW008688.1	0.796199	11.21_319.1950m/z	0.0321611	GENE	compound
TW008689.1	0.849747	11.21_319.1950m/z	0.0154749	GENE	compound
TW011557.1	0.859107	11.21_319.1950m/z	0.0132459	GENE	compound
TW013165.1	0.832485	11.21_319.1950m/z	0.0201123	GENE	compound
TW013472.1	0.761275	11.21_319.1950m/z	0.0468029	GENE	compound
TW017204.1	0.780517	11.21_319.1950m/z	0.0383603	GENE	compound
TW018099.1	0.844836	11.21_319.1950m/z	0.0167241	GENE	compound
TW019577.1	-0.789295	11.21_319.1950m/z	0.0348155	GENE	compound
TW021178.1	0.770481	11.21_319.1950m/z	0.0426479	GENE	compound
TW022140.1	0.838594	11.21_319.1950m/z	0.018392	GENE	compound
TW023853.1	0.842154	11.21_319.1950m/z	0.0174297	GENE	compound
TW023867.1	0.842879	11.21_319.1950m/z	0.0172372	GENE	compound
TW027427.1	0.845117	11.21_319.1950m/z	0.016651	GENE	compound
TW028754.1	0.852778	11.21_319.1950m/z	0.0147314	GENE	compound
TW030259.1	0.932486	11.21_319.1950m/z	0.00219307	GENE	compound
5.99_316.2004n	0.800152	11.40_318.6462m/z	0.0306936	compound	compound
8.31_308.0736n	0.982079	11.40_318.6462m/z	8.17871e-05	compound	compound
TW000278.1	0.906657	11.40_318.6462m/z	0.00485943	GENE	compound
TW001817.1	0.757783	11.40_318.6462m/z	0.0484344	GENE	compound
TW005124.1	-0.772755	11.40_318.6462m/z	0.0416546	GENE	compound
TW007033.1	0.782963	11.40_318.6462m/z	0.0373533	GENE	compound
TW007306.1	0.906962	11.40_318.6462m/z	0.00482073	GENE	compound
TW009877.1	0.817415	11.40_318.6462m/z	0.0247319	GENE	compound
TW010737.1	0.767495	11.40_318.6462m/z	0.0439722	GENE	compound
TW012149.1	0.903573	11.40_318.6462m/z	0.00526187	GENE	compound
TW012756.1	0.792427	11.40_318.6462m/z	0.0335968	GENE	compound
TW014289.1	0.958907	11.40_318.6462m/z	0.000643046	GENE	compound
TW016207.1	0.862965	11.40_318.6462m/z	0.0123845	GENE	compound
TW021717.1	0.907057	11.40_318.6462m/z	0.00480865	GENE	compound
TW027240.1	0.866374	11.40_318.6462m/z	0.0116509	GENE	compound
TW027241.1	0.907488	11.40_318.6462m/z	0.00475426	GENE	compound
12.84_330.2231n	0.997777	12.83_327.1955m/z	4.46882e-07	compound	compound
12.83_327.1955m/z	0.968101	16.67_314.1890m/z	0.000343102	compound	compound
12.83_327.1955m/z	0.997208	19.46_304.1761m/z	7.89938e-07	compound	compound
5.99_316.2004n	0.775007	12.83_327.1955m/z	0.0406836	compound	compound
6.72_384.1267n	0.997074	12.83_327.1955m/z	8.87828e-07	compound	compound
7.20_328.1677n	0.999295	12.83_327.1955m/z	2.53162e-08	compound	compound
7.79_342.1836n	0.99973	12.83_327.1955m/z	2.30739e-09	compound	compound
7.79_377.1655n	0.997352	12.83_327.1955m/z	6.92104e-07	compound	compound
8.30_326.0841n	0.998788	12.83_327.1955m/z	9.8216e-08	compound	compound
8.30_398.1577n	0.997184	12.83_327.1955m/z	8.07264e-07	compound	compound
8.31_298.0877n	0.998236	12.83_327.1955m/z	2.50606e-07	compound	compound
8.31_312.1660n	0.999369	12.83_327.1955m/z	1.92022e-08	compound	compound
8.31_330.6638n	0.998607	12.83_327.1955m/z	1.39043e-07	compound	compound
8.31_332.1522m/z	0.998249	12.83_327.1955m/z	2.46128e-07	compound	compound
8.31_334.1340m/z	0.997723	12.83_327.1955m/z	4.74679e-07	compound	compound
8.31_350.1186n	0.991071	12.83_327.1955m/z	1.44023e-05	compound	compound
8.31_398.1411m/z	0.998191	12.83_327.1955m/z	2.66909e-07	compound	compound
8.32_361.6717m/z	0.998562	12.83_327.1955m/z	1.50531e-07	compound	compound
8.32_397.1326m/z	0.996415	12.83_327.1955m/z	1.47489e-06	compound	compound
8.33_341.1578m/z	0.998729	12.83_327.1955m/z	1.1044e-07	compound	compound
8.33_389.1259m/z	0.986799	12.83_327.1955m/z	3.8182e-05	compound	compound
8.84_304.1563m/z	0.82934	12.83_327.1955m/z	0.0210319	compound	compound
TW000403.1	0.841632	12.83_327.1955m/z	0.0175689	GENE	compound
TW000427.1	0.815311	12.83_327.1955m/z	0.02542	GENE	compound
TW000428.1	0.962788	12.83_327.1955m/z	0.000502859	GENE	compound
TW001057.1	0.816735	12.83_327.1955m/z	0.0249533	GENE	compound
TW002018.1	0.870529	12.83_327.1955m/z	0.0107914	GENE	compound
TW003048.1	0.992435	12.83_327.1955m/z	9.52084e-06	GENE	compound
TW003467.1	0.908428	12.83_327.1955m/z	0.00463682	GENE	compound
TW003840.1	0.944844	12.83_327.1955m/z	0.00133192	GENE	compound
TW007590.1	0.790751	12.83_327.1955m/z	0.034246	GENE	compound
TW008475.1	0.958033	12.83_327.1955m/z	0.000677451	GENE	compound
TW008684.1	0.755358	12.83_327.1955m/z	0.0495856	GENE	compound
TW008688.1	0.80007	12.83_327.1955m/z	0.0307238	GENE	compound
TW008689.1	0.924128	12.83_327.1955m/z	0.00292264	GENE	compound
TW008850.1	0.869745	12.83_327.1955m/z	0.0109508	GENE	compound
TW011557.1	0.920975	12.83_327.1955m/z	0.00323015	GENE	compound
TW012580.1	0.825949	12.83_327.1955m/z	0.0220497	GENE	compound
TW013165.1	0.904019	12.83_327.1955m/z	0.00520255	GENE	compound
TW013471.1	0.803396	12.83_327.1955m/z	0.0295184	GENE	compound
TW013472.1	0.813224	12.83_327.1955m/z	0.0261131	GENE	compound
TW017204.1	0.852285	12.83_327.1955m/z	0.014851	GENE	compound
TW017431.1	0.755213	12.83_327.1955m/z	0.0496549	GENE	compound
TW017699.1	0.771722	12.83_327.1955m/z	0.0421043	GENE	compound
TW018099.1	0.927847	12.83_327.1955m/z	0.00258281	GENE	compound
TW021178.1	0.797124	12.83_327.1955m/z	0.0318142	GENE	compound
TW022140.1	0.900959	12.83_327.1955m/z	0.00561756	GENE	compound
TW023853.1	0.921175	12.83_327.1955m/z	0.00321014	GENE	compound
TW023854.1	0.766151	12.83_327.1955m/z	0.0445757	GENE	compound
TW023867.1	0.906127	12.83_327.1955m/z	0.00492731	GENE	compound
TW027072.1	0.817921	12.83_327.1955m/z	0.0245682	GENE	compound
TW027427.1	0.875466	12.83_327.1955m/z	0.00981895	GENE	compound
TW028754.1	0.876279	12.83_327.1955m/z	0.00966395	GENE	compound
TW030259.1	0.970588	12.83_327.1955m/z	0.000280468	GENE	compound
TW032039.1	0.836967	12.83_327.1955m/z	0.0188415	GENE	compound
12.84_330.2231n	0.95125	16.67_314.1890m/z	0.000981649	compound	compound
12.84_330.2231n	0.990592	19.46_304.1761m/z	1.64073e-05	compound	compound
12.84_330.2231n	-0.766098	22.88_340.3553m/z	0.0445998	compound	compound
6.72_384.1267n	0.99795	12.84_330.2231n	3.64924e-07	compound	compound
7.20_328.1677n	0.999247	12.84_330.2231n	2.99041e-08	compound	compound
7.79_342.1836n	0.996294	12.84_330.2231n	1.60225e-06	compound	compound
7.79_377.1655n	0.990465	12.84_330.2231n	1.6966e-05	compound	compound
8.30_326.0841n	0.996304	12.84_330.2231n	1.59237e-06	compound	compound
8.30_398.1577n	0.996119	12.84_330.2231n	1.79825e-06	compound	compound
8.31_298.0877n	0.99574	12.84_330.2231n	2.2699e-06	compound	compound
8.31_312.1660n	0.998627	12.84_330.2231n	1.34025e-07	compound	compound
8.31_330.6638n	0.999395	12.84_330.2231n	1.72588e-08	compound	compound
8.31_332.1522m/z	0.999723	12.84_330.2231n	2.45669e-09	compound	compound
8.31_334.1340m/z	0.999417	12.84_330.2231n	1.57312e-08	compound	compound
8.31_350.1186n	0.98451	12.84_330.2231n	5.68769e-05	compound	compound
8.31_398.1411m/z	0.996586	12.84_330.2231n	1.30599e-06	compound	compound
8.32_361.6717m/z	0.99944	12.84_330.2231n	1.42407e-08	compound	compound
8.32_397.1326m/z	0.993014	12.84_330.2231n	7.80546e-06	compound	compound
8.33_341.1578m/z	0.999414	12.84_330.2231n	1.59428e-08	compound	compound
8.33_389.1259m/z	0.991596	12.84_330.2231n	1.23814e-05	compound	compound
8.84_304.1563m/z	0.802804	12.84_330.2231n	0.0297308	compound	compound
TW000403.1	0.810645	12.84_330.2231n	0.026984	GENE	compound
TW000427.1	0.793862	12.84_330.2231n	0.0330463	GENE	compound
TW000428.1	0.958611	12.84_330.2231n	0.000654578	GENE	compound
TW001057.1	0.822305	12.84_330.2231n	0.0231736	GENE	compound
TW002018.1	0.883515	12.84_330.2231n	0.00834601	GENE	compound
TW003048.1	0.994877	12.84_330.2231n	3.59766e-06	GENE	compound
TW003467.1	0.882942	12.84_330.2231n	0.0084462	GENE	compound
TW003840.1	0.959068	12.84_330.2231n	0.000636822	GENE	compound
TW007590.1	0.761327	12.84_330.2231n	0.0467789	GENE	compound
TW008475.1	0.946865	12.84_330.2231n	0.00121461	GENE	compound
TW008688.1	0.764337	12.84_330.2231n	0.0453973	GENE	compound
TW008689.1	0.902731	12.84_330.2231n	0.00537498	GENE	compound
TW008850.1	0.853934	12.84_330.2231n	0.0144535	GENE	compound
TW011557.1	0.906708	12.84_330.2231n	0.00485296	GENE	compound
TW012580.1	0.813724	12.84_330.2231n	0.0259461	GENE	compound
TW013165.1	0.899011	12.84_330.2231n	0.00589157	GENE	compound
TW013471.1	0.77055	12.84_330.2231n	0.0426178	GENE	compound
TW013472.1	0.782493	12.84_330.2231n	0.0375458	GENE	compound
TW017204.1	0.828859	12.84_330.2231n	0.0211745	GENE	compound
TW018099.1	0.908762	12.84_330.2231n	0.00459546	GENE	compound
TW021178.1	0.816412	12.84_330.2231n	0.0250587	GENE	compound
TW022140.1	0.881478	12.84_330.2231n	0.0087057	GENE	compound
TW023853.1	0.90452	12.84_330.2231n	0.00513627	GENE	compound
TW023867.1	0.914308	12.84_330.2231n	0.00394072	GENE	compound
TW027072.1	0.796596	12.84_330.2231n	0.0320117	GENE	compound
TW027427.1	0.844073	12.84_330.2231n	0.0169231	GENE	compound
TW028754.1	0.874631	12.84_330.2231n	0.00997968	GENE	compound
TW030259.1	0.977237	12.84_330.2231n	0.000148319	GENE	compound
TW032039.1	0.824685	12.84_330.2231n	0.022436	GENE	compound
16.67_314.1890m/z	0.98403	19.46_304.1761m/z	6.13768e-05	compound	compound
16.67_314.1890m/z	-0.776617	21.46_375.7441m/z	0.0399967	compound	compound
16.67_314.1890m/z	-0.756596	22.76_324.3212m/z	0.048996	compound	compound
5.99_316.2004n	0.908471	16.67_314.1890m/z	0.0046315	compound	compound
6.72_384.1267n	0.961415	16.67_314.1890m/z	0.000550136	compound	compound
7.20_328.1677n	0.958667	16.67_314.1890m/z	0.000652394	compound	compound
7.79_342.1836n	0.97287	16.67_314.1890m/z	0.000229476	compound	compound
7.79_377.1655n	0.98317	16.67_314.1890m/z	6.99469e-05	compound	compound
8.30_326.0841n	0.963204	16.67_314.1890m/z	0.000489029	compound	compound
8.30_398.1577n	0.95808	16.67_314.1890m/z	0.000675579	compound	compound
8.31_298.0877n	0.96183	16.67_314.1890m/z	0.000535584	compound	compound
8.31_312.1660n	0.959397	16.67_314.1890m/z	0.000624221	compound	compound
8.31_330.6638n	0.955314	16.67_314.1890m/z	0.000791421	compound	compound
8.31_332.1522m/z	0.953293	16.67_314.1890m/z	0.000882967	compound	compound
8.31_334.1340m/z	0.951773	16.67_314.1890m/z	0.000955784	compound	compound
8.31_350.1186n	0.964398	16.67_314.1890m/z	0.000450619	compound	compound
8.31_398.1411m/z	0.958616	16.67_314.1890m/z	0.000654402	compound	compound
8.32_361.6717m/z	0.954524	16.67_314.1890m/z	0.000826498	compound	compound
8.32_397.1326m/z	0.961833	16.67_314.1890m/z	0.000535466	compound	compound
8.33_341.1578m/z	0.95567	16.67_314.1890m/z	0.0007759	compound	compound
8.33_389.1259m/z	0.941844	16.67_314.1890m/z	0.00151801	compound	compound
8.84_304.1563m/z	0.883574	16.67_314.1890m/z	0.00833571	compound	compound
TW000403.1	0.900322	16.67_314.1890m/z	0.00570633	GENE	compound
TW000427.1	0.842264	16.67_314.1890m/z	0.0174004	GENE	compound
TW000428.1	0.914762	16.67_314.1890m/z	0.00388963	GENE	compound
TW002018.1	0.763891	16.67_314.1890m/z	0.0456007	GENE	compound
TW002645.1	0.791574	16.67_314.1890m/z	0.0339261	GENE	compound
TW003048.1	0.942567	16.67_314.1890m/z	0.00147187	GENE	compound
TW003467.1	0.967839	16.67_314.1890m/z	0.000350148	GENE	compound
TW003840.1	0.87102	16.67_314.1890m/z	0.0106923	GENE	compound
TW006625.1	0.783979	16.67_314.1890m/z	0.0369396	GENE	compound
TW007590.1	0.837683	16.67_314.1890m/z	0.0186429	GENE	compound
TW008475.1	0.932709	16.67_314.1890m/z	0.00217525	GENE	compound
TW008684.1	0.778979	16.67_314.1890m/z	0.0390012	GENE	compound
TW008688.1	0.870324	16.67_314.1890m/z	0.0108329	GENE	compound
TW008689.1	0.936575	16.67_314.1890m/z	0.00188009	GENE	compound
TW008850.1	0.835959	16.67_314.1890m/z	0.0191232	GENE	compound
TW009879.1	0.793773	16.67_314.1890m/z	0.0330802	GENE	compound
TW011557.1	0.951441	16.67_314.1890m/z	0.00097216	GENE	compound
TW012580.1	0.770083	16.67_314.1890m/z	0.0428235	GENE	compound
TW013165.1	0.835834	16.67_314.1890m/z	0.0191584	GENE	compound
TW013471.1	0.86391	16.67_314.1890m/z	0.0121787	GENE	compound
TW013472.1	0.855168	16.67_314.1890m/z	0.0141599	GENE	compound
TW017204.1	0.87072	16.67_314.1890m/z	0.0107528	GENE	compound
TW017431.1	0.821265	16.67_314.1890m/z	0.0235003	GENE	compound
TW017699.1	0.832005	16.67_314.1890m/z	0.0202509	GENE	compound
TW018099.1	0.938552	16.67_314.1890m/z	0.00173892	GENE	compound
TW022140.1	0.904022	16.67_314.1890m/z	0.00520206	GENE	compound
TW023853.1	0.916234	16.67_314.1890m/z	0.00372696	GENE	compound
TW023854.1	0.833078	16.67_314.1890m/z	0.0199413	GENE	compound
TW023867.1	0.838617	16.67_314.1890m/z	0.0183858	GENE	compound
TW027072.1	0.81779	16.67_314.1890m/z	0.0246104	GENE	compound
TW027426.1	0.81746	16.67_314.1890m/z	0.0247175	GENE	compound
TW027427.1	0.942382	16.67_314.1890m/z	0.00148358	GENE	compound
TW028754.1	0.804148	16.67_314.1890m/z	0.0292494	GENE	compound
TW030259.1	0.907184	16.67_314.1890m/z	0.00479258	GENE	compound
TW030756.1	0.806763	16.67_314.1890m/z	0.0283252	GENE	compound
TW032039.1	0.803435	16.67_314.1890m/z	0.0295044	GENE	compound
TW032059.1	0.770912	16.67_314.1890m/z	0.042459	GENE	compound
5.99_316.2004n	0.819671	19.46_304.1761m/z	0.0240059	compound	compound
6.72_384.1267n	0.993139	19.46_304.1761m/z	7.46114e-06	compound	compound
7.20_328.1677n	0.993877	19.46_304.1761m/z	5.61716e-06	compound	compound
7.79_342.1836n	0.998402	19.46_304.1761m/z	1.95805e-07	compound	compound
7.79_377.1655n	0.999849	19.46_304.1761m/z	5.36551e-10	compound	compound
8.30_326.0841n	0.995113	19.46_304.1761m/z	3.1991e-06	compound	compound
8.30_398.1577n	0.99259	19.46_304.1761m/z	9.04369e-06	compound	compound
8.31_298.0877n	0.994355	19.46_304.1761m/z	4.5852e-06	compound	compound
8.31_312.1660n	0.994221	19.46_304.1761m/z	4.86082e-06	compound	compound
8.31_330.6638n	0.992322	19.46_304.1761m/z	9.87949e-06	compound	compound
8.31_332.1522m/z	0.991485	19.46_304.1761m/z	1.27921e-05	compound	compound
8.31_334.1340m/z	0.990856	19.46_304.1761m/z	1.52806e-05	compound	compound
8.31_350.1186n	0.990337	19.46_304.1761m/z	1.75377e-05	compound	compound
8.31_398.1411m/z	0.993356	19.46_304.1761m/z	6.8875e-06	compound	compound
8.32_361.6717m/z	0.992075	19.46_304.1761m/z	1.06921e-05	compound	compound
8.32_397.1326m/z	0.993204	19.46_304.1761m/z	7.28663e-06	compound	compound
8.33_341.1578m/z	0.992534	19.46_304.1761m/z	9.21382e-06	compound	compound
8.33_389.1259m/z	0.980207	19.46_304.1761m/z	0.000104744	compound	compound
8.84_304.1563m/z	0.853187	19.46_304.1761m/z	0.0146328	compound	compound
TW000403.1	0.866573	19.46_304.1761m/z	0.0116089	GENE	compound
TW000427.1	0.826185	19.46_304.1761m/z	0.0219778	GENE	compound
TW000428.1	0.95435	19.46_304.1761m/z	0.000834344	GENE	compound
TW001057.1	0.790254	19.46_304.1761m/z	0.0344395	GENE	compound
TW002018.1	0.845518	19.46_304.1761m/z	0.0165472	GENE	compound
TW002645.1	0.758554	19.46_304.1761m/z	0.0480712	GENE	compound
TW003048.1	0.984212	19.46_304.1761m/z	5.96501e-05	GENE	compound
TW003467.1	0.932794	19.46_304.1761m/z	0.00216847	GENE	compound
TW003840.1	0.928462	19.46_304.1761m/z	0.00252897	GENE	compound
TW007590.1	0.808268	19.46_304.1761m/z	0.0278011	GENE	compound
TW008475.1	0.956914	19.46_304.1761m/z	0.000723098	GENE	compound
TW008684.1	0.76965	19.46_304.1761m/z	0.0430144	GENE	compound
TW008688.1	0.826507	19.46_304.1761m/z	0.0218801	GENE	compound
TW008689.1	0.935019	19.46_304.1761m/z	0.00199586	GENE	compound
TW008850.1	0.86645	19.46_304.1761m/z	0.0116349	GENE	compound
TW011557.1	0.937407	19.46_304.1761m/z	0.0018199	GENE	compound
TW012580.1	0.815635	19.46_304.1761m/z	0.0253133	GENE	compound
TW013165.1	0.890061	19.46_304.1761m/z	0.0072488	GENE	compound
TW013471.1	0.828959	19.46_304.1761m/z	0.0211448	GENE	compound
TW013472.1	0.83239	19.46_304.1761m/z	0.0201396	GENE	compound
TW017204.1	0.865167	19.46_304.1761m/z	0.0119079	GENE	compound
TW017431.1	0.782213	19.46_304.1761m/z	0.0376606	GENE	compound
TW017699.1	0.797307	19.46_304.1761m/z	0.0317459	GENE	compound
TW018099.1	0.938656	19.46_304.1761m/z	0.00173167	GENE	compound
TW021178.1	0.775427	19.46_304.1761m/z	0.0405036	GENE	compound
TW022140.1	0.909056	19.46_304.1761m/z	0.00455926	GENE	compound
TW023853.1	0.927221	19.46_304.1761m/z	0.00263833	GENE	compound
TW023854.1	0.793028	19.46_304.1761m/z	0.0333657	GENE	compound
TW023867.1	0.89222	19.46_304.1761m/z	0.00690641	GENE	compound
TW027072.1	0.824004	19.46_304.1761m/z	0.0226458	GENE	compound
TW027427.1	0.90172	19.46_304.1761m/z	0.00551266	GENE	compound
TW028754.1	0.859464	19.46_304.1761m/z	0.013165	GENE	compound
TW030259.1	0.957806	19.46_304.1761m/z	0.000686588	GENE	compound
TW030756.1	0.759462	19.46_304.1761m/z	0.047646	GENE	compound
TW032039.1	0.835034	19.46_304.1761m/z	0.0193837	GENE	compound
2.27_360.1561n	-0.92814	21.46_375.7441m/z	0.0025571	compound	compound
2.27_360.1561n	0.884672	8.84_304.1563m/z	0.00814548	compound	compound
TW000429.1	0.797396	2.27_360.1561n	0.0317128	GENE	compound
TW000820.1	0.887084	2.27_360.1561n	0.00773669	GENE	compound
TW008684.1	0.868977	2.27_360.1561n	0.0111081	GENE	compound
TW008689.1	0.761625	2.27_360.1561n	0.0466407	GENE	compound
TW008985.1	0.899982	2.27_360.1561n	0.00575399	GENE	compound
TW009876.1	0.859206	2.27_360.1561n	0.0132235	GENE	compound
TW011445.1	0.811808	2.27_360.1561n	0.0265892	GENE	compound
TW011557.1	0.799645	2.27_360.1561n	0.0308797	GENE	compound
TW013472.1	0.794433	2.27_360.1561n	0.0328288	GENE	compound
TW013554.1	0.763086	2.27_360.1561n	0.0459685	GENE	compound
TW013619.1	0.763	2.27_360.1561n	0.046008	GENE	compound
TW016447.1	-0.7578	2.27_360.1561n	0.0484264	GENE	compound
TW017203.1	-0.770638	2.27_360.1561n	0.0425792	GENE	compound
TW017204.1	0.837768	2.27_360.1561n	0.0186194	GENE	compound
TW017431.1	0.841744	2.27_360.1561n	0.0175391	GENE	compound
TW017699.1	0.821605	2.27_360.1561n	0.0233932	GENE	compound
TW018099.1	0.803304	2.27_360.1561n	0.0295511	GENE	compound
TW020495.1	0.792898	2.27_360.1561n	0.0334155	GENE	compound
TW021647.1	-0.813992	2.27_360.1561n	0.0258567	GENE	compound
TW021699.1	0.865998	2.27_360.1561n	0.0117307	GENE	compound
TW021718.1	-0.773819	2.27_360.1561n	0.0411941	GENE	compound
TW022140.1	0.817124	2.27_360.1561n	0.0248266	GENE	compound
TW023853.1	0.800362	2.27_360.1561n	0.0306168	GENE	compound
TW023854.1	0.783885	2.27_360.1561n	0.0369777	GENE	compound
TW025753.1	0.797129	2.27_360.1561n	0.0318124	GENE	compound
TW029089.1	0.83614	2.27_360.1561n	0.0190724	GENE	compound
TW029116.1	-0.827783	2.27_360.1561n	0.0214957	GENE	compound
TW031911.1	0.805103	2.27_360.1561n	0.0289098	GENE	compound
TW032039.1	0.858971	2.27_360.1561n	0.013277	GENE	compound
TW000401.1	0.916919	20.87_354.3699m/z	0.00365257	GENE	compound
TW000402.1	-0.7583	20.87_354.3699m/z	0.048191	GENE	compound
TW000460.1	-0.889002	20.87_354.3699m/z	0.00742023	GENE	compound
TW001375.1	-0.848083	20.87_354.3699m/z	0.0158919	GENE	compound
TW007590.1	-0.848813	20.87_354.3699m/z	0.0157082	GENE	compound
TW008688.1	-0.821584	20.87_354.3699m/z	0.0233998	GENE	compound
TW009879.1	-0.799998	20.87_354.3699m/z	0.0307501	GENE	compound
TW013472.1	-0.783797	20.87_354.3699m/z	0.0370135	GENE	compound
TW019577.1	0.881083	20.87_354.3699m/z	0.00877657	GENE	compound
TW022140.1	-0.75514	20.87_354.3699m/z	0.0496895	GENE	compound
TW022215.1	0.764424	20.87_354.3699m/z	0.0453578	GENE	compound
TW031838.1	-0.761215	20.87_354.3699m/z	0.0468306	GENE	compound
21.46_375.7441m/z	0.858312	22.76_324.3212m/z	0.0134277	compound	compound
21.46_375.7441m/z	0.808373	22.78_312.3269m/z	0.0277644	compound	compound
5.99_316.2004n	-0.764695	21.46_375.7441m/z	0.0452346	compound	compound
8.31_350.1186n	-0.777185	21.46_375.7441m/z	0.0397563	compound	compound
8.84_304.1563m/z	-0.966223	21.46_375.7441m/z	0.000395455	compound	compound
TW000402.1	-0.89814	21.46_375.7441m/z	0.00601654	GENE	compound
TW000403.1	-0.894768	21.46_375.7441m/z	0.00651458	GENE	compound
TW000820.1	-0.868289	21.46_375.7441m/z	0.01125	GENE	compound
TW001375.1	-0.7799	21.46_375.7441m/z	0.0386166	GENE	compound
TW003467.1	-0.791477	21.46_375.7441m/z	0.0339639	GENE	compound
TW004801.1	-0.766422	21.46_375.7441m/z	0.0444536	GENE	compound
TW006625.1	-0.89422	21.46_375.7441m/z	0.00659778	GENE	compound
TW007590.1	-0.779058	21.46_375.7441m/z	0.0389683	GENE	compound
TW008475.1	-0.789669	21.46_375.7441m/z	0.0346688	GENE	compound
TW008684.1	-0.916504	21.46_375.7441m/z	0.00369754	GENE	compound
TW008688.1	-0.877355	21.46_375.7441m/z	0.00946081	GENE	compound
TW008689.1	-0.856818	21.46_375.7441m/z	0.0137728	GENE	compound
TW008985.1	-0.867611	21.46_375.7441m/z	0.0113912	GENE	compound
TW009876.1	-0.867433	21.46_375.7441m/z	0.0114283	GENE	compound
TW009879.1	-0.886814	21.46_375.7441m/z	0.00778173	GENE	compound
TW011445.1	-0.816142	21.46_375.7441m/z	0.0251471	GENE	compound
TW011557.1	-0.893552	21.46_375.7441m/z	0.00669993	GENE	compound
TW013471.1	-0.900874	21.46_375.7441m/z	0.00562946	GENE	compound
TW013472.1	-0.899638	21.46_375.7441m/z	0.00580259	GENE	compound
TW013619.1	-0.780548	21.46_375.7441m/z	0.0383475	GENE	compound
TW016447.1	0.823185	21.46_375.7441m/z	0.0228993	GENE	compound
TW017204.1	-0.902429	21.46_375.7441m/z	0.00541587	GENE	compound
TW017431.1	-0.93294	21.46_375.7441m/z	0.00215693	GENE	compound
TW017699.1	-0.902158	21.46_375.7441m/z	0.00545278	GENE	compound
TW018099.1	-0.878998	21.46_375.7441m/z	0.00915559	GENE	compound
TW021647.1	0.882584	21.46_375.7441m/z	0.00850934	GENE	compound
TW021699.1	-0.822937	21.46_375.7441m/z	0.0229764	GENE	compound
TW021718.1	0.773469	21.46_375.7441m/z	0.0413451	GENE	compound
TW022140.1	-0.88961	21.46_375.7441m/z	0.00732156	GENE	compound
TW022215.1	0.882507	21.46_375.7441m/z	0.00852279	GENE	compound
TW023853.1	-0.859574	21.46_375.7441m/z	0.01314	GENE	compound
TW023854.1	-0.894812	21.46_375.7441m/z	0.00650803	GENE	compound
TW025771.1	-0.822091	21.46_375.7441m/z	0.0232406	GENE	compound
TW026750.1	0.84237	21.46_375.7441m/z	0.0173721	GENE	compound
TW027426.1	-0.779374	21.46_375.7441m/z	0.0388361	GENE	compound
TW027427.1	-0.889605	21.46_375.7441m/z	0.00732225	GENE	compound
TW029089.1	-0.793028	21.46_375.7441m/z	0.0333656	GENE	compound
TW029116.1	0.895568	21.46_375.7441m/z	0.00639431	GENE	compound
TW031911.1	-0.822682	21.46_375.7441m/z	0.023056	GENE	compound
TW032031.1	0.761138	21.46_375.7441m/z	0.0468661	GENE	compound
TW032039.1	-0.841082	21.46_375.7441m/z	0.0177164	GENE	compound
TW032059.1	-0.869365	21.46_375.7441m/z	0.0110284	GENE	compound
TW002196.1	0.921762	22.22_320.3078n	0.00315176	GENE	compound
TW007346.1	-0.819521	22.22_320.3078n	0.0240539	GENE	compound
TW027512.1	-0.882547	22.22_320.3078n	0.00851582	GENE	compound
22.56_317.0517m/z	0.862728	22.88_340.3553m/z	0.0124366	compound	compound
TW005123.1	0.818741	22.56_317.0517m/z	0.0243037	GENE	compound
TW007243.1	0.849379	22.56_317.0517m/z	0.0155665	GENE	compound
TW015388.1	0.862875	22.56_317.0517m/z	0.0124044	GENE	compound
TW017763.1	0.849099	22.56_317.0517m/z	0.0156365	GENE	compound
TW025154.1	0.848269	22.56_317.0517m/z	0.0158451	GENE	compound
TW025753.1	-0.857906	22.56_317.0517m/z	0.0135208	GENE	compound
TW029287.1	0.866339	22.56_317.0517m/z	0.0116583	GENE	compound
TW029288.1	0.851804	22.56_317.0517m/z	0.0149681	GENE	compound
22.78_312.3269m/z	0.971108	22.76_324.3212m/z	0.000268315	compound	compound
8.84_304.1563m/z	-0.809777	22.76_324.3212m/z	0.0272807	compound	compound
TW000427.1	-0.874649	22.76_324.3212m/z	0.00997633	GENE	compound
TW000428.1	-0.78817	22.76_324.3212m/z	0.035259	GENE	compound
TW002056.1	0.827775	22.76_324.3212m/z	0.0214981	GENE	compound
TW002474.1	0.822235	22.76_324.3212m/z	0.0231957	GENE	compound
TW004092.1	0.769332	22.76_324.3212m/z	0.0431549	GENE	compound
TW006432.1	0.799992	22.76_324.3212m/z	0.0307523	GENE	compound
TW006625.1	-0.759968	22.76_324.3212m/z	0.0474099	GENE	compound
TW007415.1	0.833225	22.76_324.3212m/z	0.0198991	GENE	compound
TW007590.1	-0.887611	22.76_324.3212m/z	0.00764892	GENE	compound
TW008475.1	-0.824132	22.76_324.3212m/z	0.0226063	GENE	compound
TW008684.1	-0.786095	22.76_324.3212m/z	0.0360857	GENE	compound
TW008688.1	-0.818094	22.76_324.3212m/z	0.0245122	GENE	compound
TW008689.1	-0.793596	22.76_324.3212m/z	0.033148	GENE	compound
TW009878.1	0.78404	22.76_324.3212m/z	0.0369147	GENE	compound
TW009879.1	-0.870044	22.76_324.3212m/z	0.0108898	GENE	compound
TW010590.1	0.779769	22.76_324.3212m/z	0.0386715	GENE	compound
TW011557.1	-0.820617	22.76_324.3212m/z	0.0237052	GENE	compound
TW011596.1	0.807569	22.76_324.3212m/z	0.0280438	GENE	compound
TW011597.1	0.800051	22.76_324.3212m/z	0.0307308	GENE	compound
TW013472.1	-0.792586	22.76_324.3212m/z	0.0335356	GENE	compound
TW014118.1	0.857764	22.76_324.3212m/z	0.0135537	GENE	compound
TW014288.1	-0.80241	22.76_324.3212m/z	0.0298729	GENE	compound
TW014670.1	0.771155	22.76_324.3212m/z	0.0423524	GENE	compound
TW016206.1	0.757523	22.76_324.3212m/z	0.048557	GENE	compound
TW016292.1	0.76942	22.76_324.3212m/z	0.0431163	GENE	compound
TW016802.1	0.766548	22.76_324.3212m/z	0.0443972	GENE	compound
TW017204.1	-0.757458	22.76_324.3212m/z	0.048588	GENE	compound
TW017431.1	-0.779056	22.76_324.3212m/z	0.0389691	GENE	compound
TW017591.1	0.76012	22.76_324.3212m/z	0.0473388	GENE	compound
TW017700.1	0.76942	22.76_324.3212m/z	0.0431163	GENE	compound
TW018099.1	-0.776323	22.76_324.3212m/z	0.0401216	GENE	compound
TW019071.1	0.779234	22.76_324.3212m/z	0.0388944	GENE	compound
TW021647.1	0.948293	22.76_324.3212m/z	0.00113552	GENE	compound
TW022140.1	-0.804833	22.76_324.3212m/z	0.0290059	GENE	compound
TW023854.1	-0.75478	22.76_324.3212m/z	0.0498618	GENE	compound
TW025723.1	0.767176	22.76_324.3212m/z	0.0441154	GENE	compound
TW026026.1	0.827257	22.76_324.3212m/z	0.0216538	GENE	compound
TW026750.1	0.807892	22.76_324.3212m/z	0.0279313	GENE	compound
TW027071.1	0.82222	22.76_324.3212m/z	0.0232003	GENE	compound
TW027427.1	-0.822042	22.76_324.3212m/z	0.0232562	GENE	compound
TW027781.1	0.76942	22.76_324.3212m/z	0.0431163	GENE	compound
TW027811.1	0.776588	22.76_324.3212m/z	0.040009	GENE	compound
TW028590.1	-0.766826	22.76_324.3212m/z	0.044272	GENE	compound
TW029116.1	0.954857	22.76_324.3212m/z	0.000811612	GENE	compound
TW029400.1	0.76942	22.76_324.3212m/z	0.0431163	GENE	compound
TW030125.1	0.790968	22.76_324.3212m/z	0.0341612	GENE	compound
TW030228.1	0.780957	22.76_324.3212m/z	0.0381783	GENE	compound
TW030464.1	0.766454	22.76_324.3212m/z	0.0444394	GENE	compound
TW030872.1	0.772187	22.76_324.3212m/z	0.0419014	GENE	compound
TW031355.1	0.782992	22.76_324.3212m/z	0.0373414	GENE	compound
TW031972.1	0.786214	22.76_324.3212m/z	0.036038	GENE	compound
TW032059.1	-0.75721	22.76_324.3212m/z	0.0487052	GENE	compound
TW032085.1	0.780676	22.76_324.3212m/z	0.0382944	GENE	compound
TW000427.1	-0.788151	22.78_312.3269m/z	0.0352666	GENE	compound
TW002056.1	0.902057	22.78_312.3269m/z	0.00546658	GENE	compound
TW002474.1	0.892195	22.78_312.3269m/z	0.00691032	GENE	compound
TW004092.1	0.848755	22.78_312.3269m/z	0.0157228	GENE	compound
TW004265.1	0.757329	22.78_312.3269m/z	0.0486486	GENE	compound
TW005368.1	0.794883	22.78_312.3269m/z	0.0326579	GENE	compound
TW006432.1	0.876896	22.78_312.3269m/z	0.00954718	GENE	compound
TW007415.1	0.933342	22.78_312.3269m/z	0.0021252	GENE	compound
TW007590.1	-0.821314	22.78_312.3269m/z	0.023485	GENE	compound
TW009878.1	0.861705	22.78_312.3269m/z	0.0126622	GENE	compound
TW009879.1	-0.833058	22.78_312.3269m/z	0.0199472	GENE	compound
TW010590.1	0.857962	22.78_312.3269m/z	0.013508	GENE	compound
TW011596.1	0.889885	22.78_312.3269m/z	0.00727712	GENE	compound
TW011597.1	0.882154	22.78_312.3269m/z	0.00858531	GENE	compound
TW012027.1	0.774094	22.78_312.3269m/z	0.0410755	GENE	compound
TW012031.1	0.859595	22.78_312.3269m/z	0.0131353	GENE	compound
TW012737.1	0.759396	22.78_312.3269m/z	0.0476771	GENE	compound
TW014118.1	0.922653	22.78_312.3269m/z	0.00306431	GENE	compound
TW014288.1	-0.864806	22.78_312.3269m/z	0.0119852	GENE	compound
TW014670.1	0.883245	22.78_312.3269m/z	0.00839303	GENE	compound
TW016206.1	0.843087	22.78_312.3269m/z	0.0171824	GENE	compound
TW016292.1	0.848623	22.78_312.3269m/z	0.015756	GENE	compound
TW016512.1	0.766079	22.78_312.3269m/z	0.044608	GENE	compound
TW016686.1	0.775284	22.78_312.3269m/z	0.0405649	GENE	compound
TW016802.1	0.832268	22.78_312.3269m/z	0.0201747	GENE	compound
TW017591.1	0.858359	22.78_312.3269m/z	0.0134168	GENE	compound
TW017592.1	0.839984	22.78_312.3269m/z	0.0180129	GENE	compound
TW017700.1	0.848623	22.78_312.3269m/z	0.015756	GENE	compound
TW019071.1	0.859329	22.78_312.3269m/z	0.0131955	GENE	compound
TW020143.1	0.812975	22.78_312.3269m/z	0.0261966	GENE	compound
TW021647.1	0.92043	22.78_312.3269m/z	0.00328516	GENE	compound
TW021654.1	0.815814	22.78_312.3269m/z	0.0252546	GENE	compound
TW024048.1	0.794745	22.78_312.3269m/z	0.0327102	GENE	compound
TW025723.1	0.850468	22.78_312.3269m/z	0.0152961	GENE	compound
TW026026.1	0.910173	22.78_312.3269m/z	0.00442323	GENE	compound
TW026750.1	0.78505	22.78_312.3269m/z	0.0365059	GENE	compound
TW027071.1	0.891146	22.78_312.3269m/z	0.00707554	GENE	compound
TW027781.1	0.848623	22.78_312.3269m/z	0.015756	GENE	compound
TW027811.1	0.832036	22.78_312.3269m/z	0.0202421	GENE	compound
TW028590.1	-0.79487	22.78_312.3269m/z	0.0326628	GENE	compound
TW029116.1	0.949568	22.78_312.3269m/z	0.00106754	GENE	compound
TW029400.1	0.848623	22.78_312.3269m/z	0.015756	GENE	compound
TW029991.1	0.771388	22.78_312.3269m/z	0.0422501	GENE	compound
TW030125.1	0.858011	22.78_312.3269m/z	0.0134969	GENE	compound
TW030228.1	0.853172	22.78_312.3269m/z	0.0146364	GENE	compound
TW030464.1	0.848829	22.78_312.3269m/z	0.0157041	GENE	compound
TW030872.1	0.850033	22.78_312.3269m/z	0.0154039	GENE	compound
TW031355.1	0.846426	22.78_312.3269m/z	0.0163136	GENE	compound
TW031972.1	0.830836	22.78_312.3269m/z	0.0205914	GENE	compound
TW032085.1	0.850909	22.78_312.3269m/z	0.0151873	GENE	compound
6.72_384.1267n	-0.78235	22.88_340.3553m/z	0.0376044	compound	compound
8.30_398.1577n	-0.770906	22.88_340.3553m/z	0.0424614	compound	compound
8.31_334.1340m/z	-0.763765	22.88_340.3553m/z	0.0456579	compound	compound
8.33_389.1259m/z	-0.830893	22.88_340.3553m/z	0.0205749	compound	compound
TW002018.1	-0.822094	22.88_340.3553m/z	0.0232397	GENE	compound
TW003840.1	-0.877965	22.88_340.3553m/z	0.00934684	GENE	compound
TW011557.1	-0.774384	22.88_340.3553m/z	0.0409509	GENE	compound
TW025753.1	-0.93659	22.88_340.3553m/z	0.00187901	GENE	compound
5.99_316.2004n	0.764158	6.72_384.1267n	0.0454789	compound	compound
5.99_316.2004n	0.787344	7.79_342.1836n	0.0355868	compound	compound
5.99_316.2004n	0.81698	7.79_377.1655n	0.0248735	compound	compound
5.99_316.2004n	0.764009	8.30_326.0841n	0.0455468	compound	compound
5.99_316.2004n	0.761365	8.31_298.0877n	0.046761	compound	compound
5.99_316.2004n	0.805922	8.31_308.0736n	0.0286208	compound	compound
5.99_316.2004n	0.778885	8.31_350.1186n	0.0390407	compound	compound
5.99_316.2004n	0.764183	8.32_397.1326m/z	0.0454676	compound	compound
5.99_316.2004n	0.84326	8.84_304.1563m/z	0.0171366	compound	compound
TW000403.1	0.863509	5.99_316.2004n	0.0122659	GENE	compound
TW000427.1	0.768036	5.99_316.2004n	0.0437307	GENE	compound
TW002645.1	0.770002	5.99_316.2004n	0.0428591	GENE	compound
TW003467.1	0.926278	5.99_316.2004n	0.00272321	GENE	compound
TW006625.1	0.86347	5.99_316.2004n	0.0122744	GENE	compound
TW007590.1	0.797176	5.99_316.2004n	0.0317947	GENE	compound
TW008688.1	0.861162	5.99_316.2004n	0.0127831	GENE	compound
TW008689.1	0.818022	5.99_316.2004n	0.0245353	GENE	compound
TW009877.1	0.899737	5.99_316.2004n	0.0057885	GENE	compound
TW009879.1	0.792875	5.99_316.2004n	0.0334241	GENE	compound
TW011557.1	0.863968	5.99_316.2004n	0.012166	GENE	compound
TW013471.1	0.834176	5.99_316.2004n	0.0196274	GENE	compound
TW013472.1	0.798253	5.99_316.2004n	0.0313937	GENE	compound
TW016207.1	0.800693	5.99_316.2004n	0.030496	GENE	compound
TW017204.1	0.772562	5.99_316.2004n	0.0417384	GENE	compound
TW017431.1	0.806832	5.99_316.2004n	0.0283011	GENE	compound
TW017699.1	0.806053	5.99_316.2004n	0.0285746	GENE	compound
TW018099.1	0.817279	5.99_316.2004n	0.0247763	GENE	compound
TW022140.1	0.775755	5.99_316.2004n	0.0403638	GENE	compound
TW023853.1	0.772533	5.99_316.2004n	0.0417509	GENE	compound
TW023854.1	0.818851	5.99_316.2004n	0.0242685	GENE	compound
TW026750.1	-0.761851	5.99_316.2004n	0.0465364	GENE	compound
TW027426.1	0.879422	5.99_316.2004n	0.00907771	GENE	compound
TW027427.1	0.916624	5.99_316.2004n	0.00368453	GENE	compound
TW030756.1	0.804224	5.99_316.2004n	0.0292225	GENE	compound
TW032059.1	0.831922	5.99_316.2004n	0.0202751	GENE	compound
TW004801.1	-0.844158	6.61_297.1723m/z	0.0169009	GENE	compound
TW007194.1	-0.762694	6.61_297.1723m/z	0.0461483	GENE	compound
TW010575.1	0.791041	6.61_297.1723m/z	0.0341328	GENE	compound
TW012027.1	0.832461	6.61_297.1723m/z	0.0201192	GENE	compound
TW013615.1	0.90862	6.61_297.1723m/z	0.00461302	GENE	compound
TW016686.1	0.83925	6.61_297.1723m/z	0.0182124	GENE	compound
TW024973.1	0.755166	6.61_297.1723m/z	0.0496771	GENE	compound
TW026750.1	0.899684	6.61_297.1723m/z	0.0057961	GENE	compound
TW028590.1	-0.853796	6.61_297.1723m/z	0.0144864	GENE	compound
TW028753.1	0.935645	6.61_297.1723m/z	0.00194881	GENE	compound
TW032059.1	-0.804861	6.61_297.1723m/z	0.0289957	GENE	compound
6.72_384.1267n	0.996966	7.20_328.1677n	9.72057e-07	compound	compound
6.72_384.1267n	0.996143	7.79_342.1836n	1.77065e-06	compound	compound
6.72_384.1267n	0.992094	7.79_377.1655n	1.06279e-05	compound	compound
6.72_384.1267n	0.994174	8.30_326.0841n	4.95992e-06	compound	compound
6.72_384.1267n	0.995041	8.30_398.1577n	3.31733e-06	compound	compound
6.72_384.1267n	0.993395	8.31_298.0877n	6.78454e-06	compound	compound
6.72_384.1267n	0.995963	8.31_312.1660n	1.98455e-06	compound	compound
6.72_384.1267n	0.9966	8.31_330.6638n	1.29194e-06	compound	compound
6.72_384.1267n	0.997014	8.31_332.1522m/z	9.34092e-07	compound	compound
6.72_384.1267n	0.99691	8.31_334.1340m/z	1.01796e-06	compound	compound
6.72_384.1267n	0.982609	8.31_350.1186n	7.58909e-05	compound	compound
6.72_384.1267n	0.993877	8.31_398.1411m/z	5.6171e-06	compound	compound
6.72_384.1267n	0.996484	8.32_361.6717m/z	1.40573e-06	compound	compound
6.72_384.1267n	0.990719	8.32_397.1326m/z	1.58572e-05	compound	compound
6.72_384.1267n	0.996647	8.33_341.1578m/z	1.24795e-06	compound	compound
6.72_384.1267n	0.995758	8.33_389.1259m/z	2.246e-06	compound	compound
6.72_384.1267n	0.819357	8.84_304.1563m/z	0.0241064	compound	compound
TW000403.1	0.818476	6.72_384.1267n	0.0243889	GENE	compound
TW000427.1	0.795016	6.72_384.1267n	0.0326076	GENE	compound
TW000428.1	0.949527	6.72_384.1267n	0.00106968	GENE	compound
TW001057.1	0.7886	6.72_384.1267n	0.0350892	GENE	compound
TW002018.1	0.869654	6.72_384.1267n	0.0109693	GENE	compound
TW003048.1	0.989325	6.72_384.1267n	2.24871e-05	GENE	compound
TW003467.1	0.893137	6.72_384.1267n	0.00676393	GENE	compound
TW003840.1	0.961978	6.72_384.1267n	0.000530436	GENE	compound
TW007346.1	0.756655	6.72_384.1267n	0.0489677	GENE	compound
TW007590.1	0.764213	6.72_384.1267n	0.0454539	GENE	compound
TW008475.1	0.940863	6.72_384.1267n	0.00158201	GENE	compound
TW008688.1	0.771088	6.72_384.1267n	0.0423816	GENE	compound
TW008689.1	0.901404	6.72_384.1267n	0.00555612	GENE	compound
TW008850.1	0.83284	6.72_384.1267n	0.0200097	GENE	compound
TW011557.1	0.926677	6.72_384.1267n	0.0026871	GENE	compound
TW012580.1	0.785963	6.72_384.1267n	0.0361385	GENE	compound
TW013165.1	0.876963	6.72_384.1267n	0.00953451	GENE	compound
TW013471.1	0.77736	6.72_384.1267n	0.0396821	GENE	compound
TW013472.1	0.784195	6.72_384.1267n	0.036852	GENE	compound
TW017204.1	0.82973	6.72_384.1267n	0.0209166	GENE	compound
TW018099.1	0.910718	6.72_384.1267n	0.00435783	GENE	compound
TW021178.1	0.802081	6.72_384.1267n	0.0299916	GENE	compound
TW022140.1	0.880509	6.72_384.1267n	0.0088799	GENE	compound
TW023853.1	0.901882	6.72_384.1267n	0.0054905	GENE	compound
TW023867.1	0.901188	6.72_384.1267n	0.00558594	GENE	compound
TW027072.1	0.780036	6.72_384.1267n	0.03856	GENE	compound
TW027427.1	0.85514	6.72_384.1267n	0.0141665	GENE	compound
TW028754.1	0.84788	6.72_384.1267n	0.0159433	GENE	compound
TW030259.1	0.968732	6.72_384.1267n	0.00032651	GENE	compound
TW032039.1	0.815514	6.72_384.1267n	0.0253532	GENE	compound
7.20_328.1677n	0.998463	7.79_342.1836n	1.77864e-07	compound	compound
7.20_328.1677n	0.99416	7.79_377.1655n	4.99073e-06	compound	compound
7.20_328.1677n	0.998175	8.30_326.0841n	2.72945e-07	compound	compound
7.20_328.1677n	0.996732	8.30_398.1577n	1.17033e-06	compound	compound
7.20_328.1677n	0.99764	8.31_298.0877n	5.19271e-07	compound	compound
7.20_328.1677n	0.999783	8.31_312.1660n	1.33048e-09	compound	compound
7.20_328.1677n	0.999842	8.31_330.6638n	6.07293e-10	compound	compound
7.20_328.1677n	0.999674	8.31_332.1522m/z	3.67964e-09	compound	compound
7.20_328.1677n	0.998825	8.31_334.1340m/z	9.08118e-08	compound	compound
7.20_328.1677n	0.988399	8.31_350.1186n	2.76657e-05	compound	compound
7.20_328.1677n	0.99811	8.31_398.1411m/z	2.98056e-07	compound	compound
7.20_328.1677n	0.999854	8.32_361.6717m/z	4.93174e-10	compound	compound
7.20_328.1677n	0.995245	8.32_397.1326m/z	2.98648e-06	compound	compound
7.20_328.1677n	0.999891	8.33_341.1578m/z	2.39384e-10	compound	compound
7.20_328.1677n	0.987812	8.33_389.1259m/z	3.12901e-05	compound	compound
7.20_328.1677n	0.812461	8.84_304.1563m/z	0.0263692	compound	compound
TW000403.1	0.824637	7.20_328.1677n	0.0224506	GENE	compound
TW000427.1	0.80785	7.20_328.1677n	0.027946	GENE	compound
TW000428.1	0.963737	7.20_328.1677n	0.000471665	GENE	compound
TW001057.1	0.825006	7.20_328.1677n	0.0223374	GENE	compound
TW002018.1	0.87576	7.20_328.1677n	0.00976275	GENE	compound
TW003048.1	0.994266	7.20_328.1677n	4.76696e-06	GENE	compound
TW003467.1	0.893456	7.20_328.1677n	0.0067147	GENE	compound
TW003840.1	0.95018	7.20_328.1677n	0.00103578	GENE	compound
TW007590.1	0.777611	7.20_328.1677n	0.039576	GENE	compound
TW008475.1	0.955146	7.20_328.1677n	0.000798803	GENE	compound
TW008688.1	0.781329	7.20_328.1677n	0.0380244	GENE	compound
TW008689.1	0.914448	7.20_328.1677n	0.00392489	GENE	compound
TW008850.1	0.868717	7.20_328.1677n	0.0111615	GENE	compound
TW011557.1	0.910303	7.20_328.1677n	0.00440757	GENE	compound
TW012580.1	0.827809	7.20_328.1677n	0.0214879	GENE	compound
TW013165.1	0.906466	7.20_328.1677n	0.00488385	GENE	compound
TW013471.1	0.785781	7.20_328.1677n	0.0362115	GENE	compound
TW013472.1	0.797566	7.20_328.1677n	0.0316491	GENE	compound
TW017204.1	0.839566	7.20_328.1677n	0.0181264	GENE	compound
TW018099.1	0.917956	7.20_328.1677n	0.00354167	GENE	compound
TW021178.1	0.804979	7.20_328.1677n	0.0289538	GENE	compound
TW022140.1	0.891341	7.20_328.1677n	0.00704461	GENE	compound
TW023853.1	0.912917	7.20_328.1677n	0.00409942	GENE	compound
TW023867.1	0.909852	7.20_328.1677n	0.00446215	GENE	compound
TW027072.1	0.809628	7.20_328.1677n	0.0273319	GENE	compound
TW027427.1	0.858244	7.20_328.1677n	0.0134432	GENE	compound
TW028754.1	0.880988	7.20_328.1677n	0.00879351	GENE	compound
TW030259.1	0.973926	7.20_328.1677n	0.000207911	GENE	compound
TW032039.1	0.831416	7.20_328.1677n	0.0204222	GENE	compound
7.79_342.1836n	0.998548	7.79_377.1655n	1.54305e-07	compound	compound
7.79_342.1836n	0.99798	8.30_326.0841n	3.51665e-07	compound	compound
7.79_342.1836n	0.995645	8.30_398.1577n	2.39855e-06	compound	compound
7.79_342.1836n	0.99729	8.31_298.0877n	7.32958e-07	compound	compound
7.79_342.1836n	0.998502	8.31_312.1660n	1.66793e-07	compound	compound
7.79_342.1836n	0.997684	8.31_330.6638n	4.94944e-07	compound	compound
7.79_342.1836n	0.99713	8.31_332.1522m/z	8.46567e-07	compound	compound
7.79_342.1836n	0.996171	8.31_334.1340m/z	1.73852e-06	compound	compound
7.79_342.1836n	0.990452	8.31_350.1186n	1.70226e-05	compound	compound
7.79_342.1836n	0.997018	8.31_398.1411m/z	9.31223e-07	compound	compound
7.79_342.1836n	0.997548	8.32_361.6717m/z	5.70831e-07	compound	compound
7.79_342.1836n	0.995406	8.32_397.1326m/z	2.74055e-06	compound	compound
7.79_342.1836n	0.997799	8.33_341.1578m/z	4.36051e-07	compound	compound
7.79_342.1836n	0.984451	8.33_389.1259m/z	5.74267e-05	compound	compound
7.79_342.1836n	0.831318	8.84_304.1563m/z	0.0204507	compound	compound
TW000403.1	0.845729	7.79_342.1836n	0.0164929	GENE	compound
TW000427.1	0.820256	7.79_342.1836n	0.0238196	GENE	compound
TW000428.1	0.961015	7.79_342.1836n	0.000564368	GENE	compound
TW001057.1	0.810276	7.79_342.1836n	0.0271099	GENE	compound
TW002018.1	0.860433	7.79_342.1836n	0.0129462	GENE	compound
TW003048.1	0.991057	7.79_342.1836n	1.44588e-05	GENE	compound
TW003467.1	0.914562	7.79_342.1836n	0.00391203	GENE	compound
TW003840.1	0.93968	7.79_342.1836n	0.00166123	GENE	compound
TW007590.1	0.795332	7.79_342.1836n	0.0324877	GENE	compound
TW008475.1	0.957605	7.79_342.1836n	0.000694725	GENE	compound
TW008684.1	0.754903	7.79_342.1836n	0.0498032	GENE	compound
TW008688.1	0.805085	7.79_342.1836n	0.0289162	GENE	compound
TW008689.1	0.925736	7.79_342.1836n	0.00277271	GENE	compound
TW008850.1	0.870155	7.79_342.1836n	0.0108672	GENE	compound
TW011557.1	0.922813	7.79_342.1836n	0.00304871	GENE	compound
TW012580.1	0.824511	7.79_342.1836n	0.0224896	GENE	compound
TW013165.1	0.900534	7.79_342.1836n	0.00567675	GENE	compound
TW013471.1	0.807225	7.79_342.1836n	0.0281638	GENE	compound
TW013472.1	0.815384	7.79_342.1836n	0.0253959	GENE	compound
TW017204.1	0.85224	7.79_342.1836n	0.0148618	GENE	compound
TW017431.1	0.758534	7.79_342.1836n	0.0480806	GENE	compound
TW017699.1	0.775031	7.79_342.1836n	0.0406729	GENE	compound
TW018099.1	0.928614	7.79_342.1836n	0.00251574	GENE	compound
TW021178.1	0.792778	7.79_342.1836n	0.0334617	GENE	compound
TW022140.1	0.900508	7.79_342.1836n	0.00568033	GENE	compound
TW023853.1	0.920526	7.79_342.1836n	0.00327541	GENE	compound
TW023854.1	0.770372	7.79_342.1836n	0.0426961	GENE	compound
TW023867.1	0.903363	7.79_342.1836n	0.0052899	GENE	compound
TW027072.1	0.819608	7.79_342.1836n	0.0240262	GENE	compound
TW027427.1	0.880877	7.79_342.1836n	0.00881361	GENE	compound
TW028754.1	0.874323	7.79_342.1836n	0.0100394	GENE	compound
TW030259.1	0.967971	7.79_342.1836n	0.000346602	GENE	compound
TW032039.1	0.83267	7.79_342.1836n	0.0200587	GENE	compound
7.79_377.1655n	0.995754	8.30_326.0841n	2.25109e-06	compound	compound
7.79_377.1655n	0.992787	8.30_398.1577n	8.45443e-06	compound	compound
7.79_377.1655n	0.995077	8.31_298.0877n	3.25709e-06	compound	compound
7.79_377.1655n	0.994719	8.31_312.1660n	3.88152e-06	compound	compound
7.79_377.1655n	0.992609	8.31_330.6638n	8.98481e-06	compound	compound
7.79_377.1655n	0.991629	8.31_332.1522m/z	1.22573e-05	compound	compound
7.79_377.1655n	0.990873	8.31_334.1340m/z	1.52091e-05	compound	compound
7.79_377.1655n	0.991605	8.31_350.1186n	1.23473e-05	compound	compound
7.79_377.1655n	0.994065	8.31_398.1411m/z	5.19636e-06	compound	compound
7.79_377.1655n	0.9924	8.32_361.6717m/z	9.63091e-06	compound	compound
7.79_377.1655n	0.994048	8.32_397.1326m/z	5.23365e-06	compound	compound
7.79_377.1655n	0.992828	8.33_341.1578m/z	8.3352e-06	compound	compound
7.79_377.1655n	0.978169	8.33_389.1259m/z	0.000133675	compound	compound
7.79_377.1655n	0.852763	8.84_304.1563m/z	0.014735	compound	compound
TW000403.1	0.868625	7.79_377.1655n	0.0111806	GENE	compound
TW000427.1	0.8294	7.79_377.1655n	0.0210141	GENE	compound
TW000428.1	0.957658	7.79_377.1655n	0.000692563	GENE	compound
TW001057.1	0.798066	7.79_377.1655n	0.031463	GENE	compound
TW002018.1	0.847138	7.79_377.1655n	0.0161317	GENE	compound
TW002645.1	0.760412	7.79_377.1655n	0.0472031	GENE	compound
TW003048.1	0.984697	7.79_377.1655n	5.5189e-05	GENE	compound
TW003467.1	0.932679	7.79_377.1655n	0.00217766	GENE	compound
TW003840.1	0.925611	7.79_377.1655n	0.00278421	GENE	compound
TW007590.1	0.812079	7.79_377.1655n	0.0264977	GENE	compound
TW008475.1	0.96046	7.79_377.1655n	0.000584513	GENE	compound
TW008684.1	0.7744	7.79_377.1655n	0.040944	GENE	compound
TW008688.1	0.829695	7.79_377.1655n	0.0209268	GENE	compound
TW008689.1	0.938444	7.79_377.1655n	0.00174645	GENE	compound
TW008850.1	0.874656	7.79_377.1655n	0.00997497	GENE	compound
TW009879.1	0.754606	7.79_377.1655n	0.0499455	GENE	compound
TW011557.1	0.934262	7.79_377.1655n	0.00205368	GENE	compound
TW012580.1	0.82523	7.79_377.1655n	0.0222689	GENE	compound
TW013165.1	0.89682	7.79_377.1655n	0.00620869	GENE	compound
TW013471.1	0.831705	7.79_377.1655n	0.020338	GENE	compound
TW013472.1	0.836422	7.79_377.1655n	0.0189936	GENE	compound
TW017204.1	0.868296	7.79_377.1655n	0.0112487	GENE	compound
TW017431.1	0.785099	7.79_377.1655n	0.0364862	GENE	compound
TW017699.1	0.800237	7.79_377.1655n	0.0306625	GENE	compound
TW018099.1	0.940815	7.79_377.1655n	0.00158512	GENE	compound
TW021178.1	0.774393	7.79_377.1655n	0.040947	GENE	compound
TW022140.1	0.9123	7.79_377.1655n	0.00417096	GENE	compound
TW023853.1	0.930243	7.79_377.1655n	0.00237682	GENE	compound
TW023854.1	0.796881	7.79_377.1655n	0.0319052	GENE	compound
TW023867.1	0.892985	7.79_377.1655n	0.00678744	GENE	compound
TW027072.1	0.830508	7.79_377.1655n	0.0206875	GENE	compound
TW027427.1	0.903001	7.79_377.1655n	0.00533853	GENE	compound
TW028754.1	0.866305	7.79_377.1655n	0.0116657	GENE	compound
TW030259.1	0.958168	7.79_377.1655n	0.000672081	GENE	compound
TW030756.1	0.765328	7.79_377.1655n	0.0449475	GENE	compound
TW032039.1	0.839506	7.79_377.1655n	0.0181426	GENE	compound
8.30_326.0841n	0.998995	8.30_398.1577n	6.14697e-08	compound	compound
8.30_326.0841n	0.999945	8.31_298.0877n	4.24194e-11	compound	compound
8.30_326.0841n	0.999145	8.31_312.1660n	4.10669e-08	compound	compound
8.30_326.0841n	0.997045	8.31_330.6638n	9.09993e-07	compound	compound
8.31_332.1522m/z	0.996619	8.30_326.0841n	1.27428e-06	compound	compound
8.30_326.0841n	0.997283	8.31_334.1340m/z	7.38128e-07	compound	compound
8.30_326.0841n	0.995738	8.31_350.1186n	2.27248e-06	compound	compound
8.30_326.0841n	0.999843	8.31_398.1411m/z	5.9122e-10	compound	compound
8.30_326.0841n	0.997237	8.32_361.6717m/z	7.69663e-07	compound	compound
8.30_326.0841n	0.999273	8.32_397.1326m/z	2.73315e-08	compound	compound
8.30_326.0841n	0.997301	8.33_341.1578m/z	7.25856e-07	compound	compound
8.30_326.0841n	0.984042	8.33_389.1259m/z	6.12627e-05	compound	compound
8.30_326.0841n	0.842151	8.84_304.1563m/z	0.0174305	compound	compound
TW000403.1	0.854657	8.30_326.0841n	0.0142809	GENE	compound
TW000427.1	0.809693	8.30_326.0841n	0.0273097	GENE	compound
TW000428.1	0.967392	8.30_326.0841n	0.000362356	GENE	compound
TW001057.1	0.835277	8.30_326.0841n	0.0193151	GENE	compound
TW002018.1	0.885686	8.30_326.0841n	0.00797211	GENE	compound
TW003048.1	0.991459	8.30_326.0841n	1.28899e-05	GENE	compound
TW003467.1	0.90839	8.30_326.0841n	0.00464148	GENE	compound
TW003840.1	0.939174	8.30_326.0841n	0.00169578	GENE	compound
TW007590.1	0.793272	8.30_326.0841n	0.0332722	GENE	compound
TW008475.1	0.965605	8.30_326.0841n	0.000413655	GENE	compound
TW008684.1	0.780046	8.30_326.0841n	0.038556	GENE	compound
TW008688.1	0.810086	8.30_326.0841n	0.0271749	GENE	compound
TW008689.1	0.935941	8.30_326.0841n	0.00192677	GENE	compound
TW008850.1	0.886689	8.30_326.0841n	0.00780283	GENE	compound
TW011557.1	0.92148	8.30_326.0841n	0.00317975	GENE	compound
TW012580.1	0.845994	8.30_326.0841n	0.0164245	GENE	compound
TW013165.1	0.919369	8.30_326.0841n	0.00339376	GENE	compound
TW013471.1	0.819796	8.30_326.0841n	0.0239663	GENE	compound
TW013472.1	0.830427	8.30_326.0841n	0.0207113	GENE	compound
TW017204.1	0.870305	8.30_326.0841n	0.0108367	GENE	compound
TW017431.1	0.774245	8.30_326.0841n	0.0410106	GENE	compound
TW017699.1	0.790555	8.30_326.0841n	0.0343222	GENE	compound
TW018099.1	0.939877	8.30_326.0841n	0.00164784	GENE	compound
TW021178.1	0.790961	8.30_326.0841n	0.0341642	GENE	compound
TW022140.1	0.916097	8.30_326.0841n	0.00374194	GENE	compound
TW023853.1	0.935618	8.30_326.0841n	0.00195086	GENE	compound
TW023854.1	0.783943	8.30_326.0841n	0.0369542	GENE	compound
TW023867.1	0.906288	8.30_326.0841n	0.00490663	GENE	compound
TW027072.1	0.832778	8.30_326.0841n	0.0200277	GENE	compound
TW027427.1	0.880975	8.30_326.0841n	0.00879598	GENE	compound
TW028754.1	0.882818	8.30_326.0841n	0.00846803	GENE	compound
TW030259.1	0.968769	8.30_326.0841n	0.000325537	GENE	compound
TW032039.1	0.861544	8.30_326.0841n	0.0126981	GENE	compound
8.30_398.1577n	0.999145	8.31_298.0877n	4.09774e-08	compound	compound
8.30_398.1577n	0.997705	8.31_312.1660n	4.84291e-07	compound	compound
8.30_398.1577n	0.995401	8.31_330.6638n	2.74804e-06	compound	compound
8.31_332.1522m/z	0.995397	8.30_398.1577n	2.75356e-06	compound	compound
8.30_398.1577n	0.997262	8.31_334.1340m/z	7.52543e-07	compound	compound
8.30_398.1577n	0.995086	8.31_350.1186n	3.2431e-06	compound	compound
8.30_398.1577n	0.999237	8.31_398.1411m/z	3.09043e-08	compound	compound
8.30_398.1577n	0.995705	8.32_361.6717m/z	2.3163e-06	compound	compound
8.30_398.1577n	0.998848	8.32_397.1326m/z	8.6411e-08	compound	compound
8.30_398.1577n	0.995716	8.33_341.1578m/z	2.30212e-06	compound	compound
8.30_398.1577n	0.988659	8.33_389.1259m/z	2.61469e-05	compound	compound
8.30_398.1577n	0.848738	8.84_304.1563m/z	0.015727	compound	compound
TW000403.1	0.852971	8.30_398.1577n	0.0146847	GENE	compound
TW000427.1	0.796026	8.30_398.1577n	0.0322259	GENE	compound
TW000428.1	0.963427	8.30_398.1577n	0.000481702	GENE	compound
TW001057.1	0.830121	8.30_398.1577n	0.0208012	GENE	compound
TW002018.1	0.89689	8.30_398.1577n	0.0061985	GENE	compound
TW003048.1	0.989511	8.30_398.1577n	2.15188e-05	GENE	compound
TW003467.1	0.902317	8.30_398.1577n	0.00543107	GENE	compound
TW003840.1	0.946733	8.30_398.1577n	0.00122208	GENE	compound
TW007590.1	0.782708	8.30_398.1577n	0.0374577	GENE	compound
TW008475.1	0.961722	8.30_398.1577n	0.000539349	GENE	compound
TW008684.1	0.782889	8.30_398.1577n	0.0373837	GENE	compound
TW008688.1	0.803841	8.30_398.1577n	0.029359	GENE	compound
TW008689.1	0.93257	8.30_398.1577n	0.00218636	GENE	compound
TW008850.1	0.875646	8.30_398.1577n	0.00978459	GENE	compound
TW011557.1	0.928061	8.30_398.1577n	0.002564	GENE	compound
TW012580.1	0.834821	8.30_398.1577n	0.0194441	GENE	compound
TW013165.1	0.913765	8.30_398.1577n	0.00400219	GENE	compound
TW013471.1	0.818661	8.30_398.1577n	0.0243295	GENE	compound
TW013472.1	0.82831	8.30_398.1577n	0.021338	GENE	compound
TW017204.1	0.872271	8.30_398.1577n	0.0104422	GENE	compound
TW017431.1	0.775167	8.30_398.1577n	0.040615	GENE	compound
TW017699.1	0.790731	8.30_398.1577n	0.0342536	GENE	compound
TW018099.1	0.940214	8.30_398.1577n	0.00162517	GENE	compound
TW021178.1	0.789955	8.30_398.1577n	0.0345566	GENE	compound
TW022140.1	0.916825	8.30_398.1577n	0.00366272	GENE	compound
TW023853.1	0.936193	8.30_398.1577n	0.00190818	GENE	compound
TW023854.1	0.780796	8.30_398.1577n	0.038245	GENE	compound
TW023867.1	0.903874	8.30_398.1577n	0.00522172	GENE	compound
TW027072.1	0.822006	8.30_398.1577n	0.0232673	GENE	compound
TW027427.1	0.87634	8.30_398.1577n	0.00965242	GENE	compound
TW028754.1	0.870172	8.30_398.1577n	0.0108638	GENE	compound
TW030259.1	0.967169	8.30_398.1577n	0.000368533	GENE	compound
TW032039.1	0.867188	8.30_398.1577n	0.0114796	GENE	compound
8.31_312.1660n	0.998783	8.31_298.0877n	9.90809e-08	compound	compound
8.31_330.6638n	0.996411	8.31_298.0877n	1.47948e-06	compound	compound
8.31_332.1522m/z	0.995977	8.31_298.0877n	1.96745e-06	compound	compound
8.31_298.0877n	0.996887	8.31_334.1340m/z	1.03656e-06	compound	compound
8.31_298.0877n	0.9964	8.31_350.1186n	1.49099e-06	compound	compound
8.31_398.1411m/z	0.999895	8.31_298.0877n	2.17399e-10	compound	compound
8.32_361.6717m/z	0.996653	8.31_298.0877n	1.24211e-06	compound	compound
8.32_397.1326m/z	0.99956	8.31_298.0877n	7.81137e-09	compound	compound
8.31_298.0877n	0.996693	8.33_341.1578m/z	1.20555e-06	compound	compound
8.31_298.0877n	0.983472	8.33_389.1259m/z	6.68554e-05	compound	compound
8.31_298.0877n	0.844887	8.84_304.1563m/z	0.0167108	compound	compound
TW000403.1	0.856897	8.31_298.0877n	0.0137544	GENE	compound
TW000427.1	0.808787	8.31_298.0877n	0.0276213	GENE	compound
TW000428.1	0.968292	8.31_298.0877n	0.000338045	GENE	compound
TW001057.1	0.838255	8.31_298.0877n	0.0184853	GENE	compound
TW002018.1	0.888905	8.31_298.0877n	0.00743603	GENE	compound
TW003048.1	0.99079	8.31_298.0877n	1.55566e-05	GENE	compound
TW003467.1	0.907727	8.31_298.0877n	0.00472415	GENE	compound
TW003840.1	0.938419	8.31_298.0877n	0.0017482	GENE	compound
TW007590.1	0.794063	8.31_298.0877n	0.0329696	GENE	compound
TW008475.1	0.967053	8.31_298.0877n	0.000371787	GENE	compound
TW008684.1	0.785109	8.31_298.0877n	0.0364822	GENE	compound
TW008688.1	0.812044	8.31_298.0877n	0.0265097	GENE	compound
TW008689.1	0.938029	8.31_298.0877n	0.00177566	GENE	compound
TW008850.1	0.889361	8.31_298.0877n	0.00736178	GENE	compound
TW011557.1	0.921788	8.31_298.0877n	0.00314911	GENE	compound
TW012580.1	0.849334	8.31_298.0877n	0.0155779	GENE	compound
TW013165.1	0.922073	8.31_298.0877n	0.00312103	GENE	compound
TW013471.1	0.822738	8.31_298.0877n	0.0230384	GENE	compound
TW013472.1	0.833796	8.31_298.0877n	0.0197356	GENE	compound
TW017204.1	0.873842	8.31_298.0877n	0.0101331	GENE	compound
TW017431.1	0.777976	8.31_298.0877n	0.0394222	GENE	compound
TW017699.1	0.794014	8.31_298.0877n	0.0329885	GENE	compound
TW018099.1	0.942077	8.31_298.0877n	0.00150305	GENE	compound
TW021178.1	0.788806	8.31_298.0877n	0.0350078	GENE	compound
TW022140.1	0.919123	8.31_298.0877n	0.00341931	GENE	compound
TW023853.1	0.938308	8.31_298.0877n	0.00175599	GENE	compound
TW023854.1	0.787229	8.31_298.0877n	0.0356326	GENE	compound
TW023867.1	0.905422	8.31_298.0877n	0.00501834	GENE	compound
TW027072.1	0.834818	8.31_298.0877n	0.0194451	GENE	compound
TW027427.1	0.881911	8.31_298.0877n	0.00862856	GENE	compound
TW028754.1	0.883453	8.31_298.0877n	0.00835678	GENE	compound
TW030259.1	0.967917	8.31_298.0877n	0.000348042	GENE	compound
TW031838.1	0.758258	8.31_298.0877n	0.0482105	GENE	compound
TW032039.1	0.866359	8.31_298.0877n	0.0116541	GENE	compound
TW000278.1	0.916117	8.31_308.0736n	0.00373972	GENE	compound
TW001817.1	0.806301	8.31_308.0736n	0.0284872	GENE	compound
TW007306.1	0.928327	8.31_308.0736n	0.00254073	GENE	compound
TW009877.1	0.812637	8.31_308.0736n	0.0263099	GENE	compound
TW010737.1	0.834682	8.31_308.0736n	0.0194834	GENE	compound
TW012149.1	0.944821	8.31_308.0736n	0.00133332	GENE	compound
TW014289.1	0.929001	8.31_308.0736n	0.00248238	GENE	compound
TW016207.1	0.815655	8.31_308.0736n	0.0253067	GENE	compound
TW021717.1	0.922871	8.31_308.0736n	0.00304312	GENE	compound
TW027240.1	0.903004	8.31_308.0736n	0.00533821	GENE	compound
TW027241.1	0.94002	8.31_308.0736n	0.00163824	GENE	compound
8.31_312.1660n	0.99936	8.31_330.6638n	1.9893e-08	compound	compound
8.31_332.1522m/z	0.999099	8.31_312.1660n	4.67315e-08	compound	compound
8.31_312.1660n	0.998737	8.31_334.1340m/z	1.08775e-07	compound	compound
8.31_312.1660n	0.991155	8.31_350.1186n	1.40643e-05	compound	compound
8.31_312.1660n	0.999091	8.31_398.1411m/z	4.77646e-08	compound	compound
8.31_312.1660n	0.999446	8.32_361.6717m/z	1.38943e-08	compound	compound
8.31_312.1660n	0.996955	8.32_397.1326m/z	9.80974e-07	compound	compound
8.31_312.1660n	0.999475	8.33_341.1578m/z	1.21366e-08	compound	compound
8.31_312.1660n	0.986173	8.33_389.1259m/z	4.28632e-05	compound	compound
8.31_312.1660n	0.820567	8.84_304.1563m/z	0.0237209	compound	compound
TW000403.1	0.83402	8.31_312.1660n	0.0196718	GENE	compound
TW000427.1	0.808504	8.31_312.1660n	0.0277192	GENE	compound
TW000428.1	0.965945	8.31_312.1660n	0.00040359	GENE	compound
TW001057.1	0.832215	8.31_312.1660n	0.0201902	GENE	compound
TW002018.1	0.880592	8.31_312.1660n	0.00886489	GENE	compound
TW003048.1	0.994176	8.31_312.1660n	4.95534e-06	GENE	compound
TW003467.1	0.897843	8.31_312.1660n	0.00605942	GENE	compound
TW003840.1	0.946199	8.31_312.1660n	0.00125257	GENE	compound
TW007590.1	0.782729	8.31_312.1660n	0.0374491	GENE	compound
TW008475.1	0.959273	8.31_312.1660n	0.000628942	GENE	compound
TW008688.1	0.790494	8.31_312.1660n	0.034346	GENE	compound
TW008689.1	0.921871	8.31_312.1660n	0.00314097	GENE	compound
TW008850.1	0.876966	8.31_312.1660n	0.00953408	GENE	compound
TW011557.1	0.911846	8.31_312.1660n	0.0042241	GENE	compound
TW012580.1	0.836805	8.31_312.1660n	0.0188867	GENE	compound
TW013165.1	0.913175	8.31_312.1660n	0.00406969	GENE	compound
TW013471.1	0.796545	8.31_312.1660n	0.0320311	GENE	compound
TW013472.1	0.808481	8.31_312.1660n	0.0277273	GENE	compound
TW017204.1	0.849819	8.31_312.1660n	0.015457	GENE	compound
TW017699.1	0.765412	8.31_312.1660n	0.0449095	GENE	compound
TW018099.1	0.925146	8.31_312.1660n	0.00282715	GENE	compound
TW021178.1	0.802555	8.31_312.1660n	0.0298205	GENE	compound
TW022140.1	0.899737	8.31_312.1660n	0.00578861	GENE	compound
TW023853.1	0.920868	8.31_312.1660n	0.00324091	GENE	compound
TW023854.1	0.759187	8.31_312.1660n	0.0477744	GENE	compound
TW023867.1	0.91062	8.31_312.1660n	0.00436954	GENE	compound
TW027072.1	0.819636	8.31_312.1660n	0.0240172	GENE	compound
TW027427.1	0.864917	8.31_312.1660n	0.0119614	GENE	compound
TW028754.1	0.884828	8.31_312.1660n	0.00811872	GENE	compound
TW030259.1	0.973489	8.31_312.1660n	0.000216691	GENE	compound
TW032039.1	0.842353	8.31_312.1660n	0.0173768	GENE	compound
8.31_332.1522m/z	0.999907	8.31_330.6638n	1.61107e-10	compound	compound
8.31_330.6638n	0.998682	8.31_334.1340m/z	1.21145e-07	compound	compound
8.31_330.6638n	0.985793	8.31_350.1186n	4.58581e-05	compound	compound
8.31_330.6638n	0.997074	8.31_398.1411m/z	8.88243e-07	compound	compound
8.31_330.6638n	0.999987	8.32_361.6717m/z	1.24301e-12	compound	compound
8.32_397.1326m/z	0.993571	8.31_330.6638n	6.34321e-06	compound	compound
8.31_330.6638n	0.999993	8.33_341.1578m/z	2.28928e-13	compound	compound
8.31_330.6638n	0.987502	8.33_389.1259m/z	3.33167e-05	compound	compound
8.31_330.6638n	0.801974	8.84_304.1563m/z	0.0300305	compound	compound
TW000403.1	0.815063	8.31_330.6638n	0.0255017	GENE	compound
TW000427.1	0.806221	8.31_330.6638n	0.0285156	GENE	compound
TW000428.1	0.962899	8.31_330.6638n	0.000499163	GENE	compound
TW001057.1	0.825753	8.31_330.6638n	0.0221091	GENE	compound
TW002018.1	0.874543	8.31_330.6638n	0.00999671	GENE	compound
TW003048.1	0.994861	8.31_330.6638n	3.62553e-06	GENE	compound
TW003467.1	0.887576	8.31_330.6638n	0.00765474	GENE	compound
TW003840.1	0.952071	8.31_330.6638n	0.000941246	GENE	compound
TW007590.1	0.772335	8.31_330.6638n	0.0418372	GENE	compound
TW008475.1	0.952107	8.31_330.6638n	0.000939488	GENE	compound
TW008688.1	0.772293	8.31_330.6638n	0.0418553	GENE	compound
TW008689.1	0.90806	8.31_330.6638n	0.00468256	GENE	compound
TW008850.1	0.865385	8.31_330.6638n	0.0118612	GENE	compound
TW011557.1	0.904098	8.31_330.6638n	0.00519203	GENE	compound
TW012580.1	0.82529	8.31_330.6638n	0.0222507	GENE	compound
TW013165.1	0.904852	8.31_330.6638n	0.00509277	GENE	compound
TW013471.1	0.775289	8.31_330.6638n	0.0405626	GENE	compound
TW013472.1	0.788041	8.31_330.6638n	0.03531	GENE	compound
TW017204.1	0.830745	8.31_330.6638n	0.0206181	GENE	compound
TW018099.1	0.911133	8.31_330.6638n	0.00430833	GENE	compound
TW021178.1	0.810289	8.31_330.6638n	0.0271054	GENE	compound
TW022140.1	0.884181	8.31_330.6638n	0.00823029	GENE	compound
TW023853.1	0.906511	8.31_330.6638n	0.00487805	GENE	compound
TW023867.1	0.911942	8.31_330.6638n	0.00421289	GENE	compound
TW027072.1	0.80496	8.31_330.6638n	0.0289606	GENE	compound
TW027427.1	0.850151	8.31_330.6638n	0.0153747	GENE	compound
TW028754.1	0.882975	8.31_330.6638n	0.00844043	GENE	compound
TW030259.1	0.975682	8.31_330.6638n	0.000174817	GENE	compound
TW032039.1	0.823963	8.31_330.6638n	0.0226583	GENE	compound
8.31_332.1522m/z	0.999103	8.31_334.1340m/z	4.62598e-08	compound	compound
8.31_332.1522m/z	0.984827	8.31_350.1186n	5.40235e-05	compound	compound
8.31_332.1522m/z	0.996731	8.31_398.1411m/z	1.17187e-06	compound	compound
8.31_332.1522m/z	0.999906	8.32_361.6717m/z	1.63324e-10	compound	compound
8.31_332.1522m/z	0.99311	8.32_397.1326m/z	7.54083e-06	compound	compound
8.31_332.1522m/z	0.999901	8.33_341.1578m/z	1.86451e-10	compound	compound
8.31_332.1522m/z	0.988724	8.33_389.1259m/z	2.57778e-05	compound	compound
8.31_332.1522m/z	0.799697	8.84_304.1563m/z	0.0308608	compound	compound
TW000403.1	0.811848	8.31_332.1522m/z	0.0265757	GENE	compound
TW000427.1	0.799887	8.31_332.1522m/z	0.0307909	GENE	compound
TW000428.1	0.960499	8.31_332.1522m/z	0.000583085	GENE	compound
TW001057.1	0.825652	8.31_332.1522m/z	0.02214	GENE	compound
TW002018.1	0.877639	8.31_332.1522m/z	0.0094077	GENE	compound
TW003048.1	0.995488	8.31_332.1522m/z	2.62052e-06	GENE	compound
TW003467.1	0.885551	8.31_332.1522m/z	0.00799513	GENE	compound
TW003840.1	0.954229	8.31_332.1522m/z	0.000839853	GENE	compound
TW007590.1	0.765924	8.31_332.1522m/z	0.0446783	GENE	compound
TW008475.1	0.948965	8.31_332.1522m/z	0.00109938	GENE	compound
TW008688.1	0.767207	8.31_332.1522m/z	0.0441015	GENE	compound
TW008689.1	0.904769	8.31_332.1522m/z	0.00510363	GENE	compound
TW008850.1	0.860782	8.31_332.1522m/z	0.0128678	GENE	compound
TW011557.1	0.903116	8.31_332.1522m/z	0.00532308	GENE	compound
TW012580.1	0.820751	8.31_332.1522m/z	0.0236628	GENE	compound
TW013165.1	0.902424	8.31_332.1522m/z	0.00541649	GENE	compound
TW013471.1	0.771715	8.31_332.1522m/z	0.0421073	GENE	compound
TW013472.1	0.783866	8.31_332.1522m/z	0.0369855	GENE	compound
TW017204.1	0.828219	8.31_332.1522m/z	0.0213651	GENE	compound
TW018099.1	0.908887	8.31_332.1522m/z	0.00458002	GENE	compound
TW021178.1	0.815723	8.31_332.1522m/z	0.0252846	GENE	compound
TW022140.1	0.881391	8.31_332.1522m/z	0.00872123	GENE	compound
TW023853.1	0.904546	8.31_332.1522m/z	0.00513283	GENE	compound
TW023867.1	0.914952	8.31_332.1522m/z	0.00386841	GENE	compound
TW027072.1	0.802317	8.31_332.1522m/z	0.0299064	GENE	compound
TW027427.1	0.846126	8.31_332.1522m/z	0.0163905	GENE	compound
TW028754.1	0.880912	8.31_332.1522m/z	0.00880723	GENE	compound
TW030259.1	0.977348	8.31_332.1522m/z	0.000146538	GENE	compound
TW032039.1	0.822787	8.31_332.1522m/z	0.0230232	GENE	compound
8.31_350.1186n	0.987369	8.31_334.1340m/z	3.42089e-05	compound	compound
8.31_398.1411m/z	0.997502	8.31_334.1340m/z	5.98278e-07	compound	compound
8.32_361.6717m/z	0.998813	8.31_334.1340m/z	9.30988e-08	compound	compound
8.32_397.1326m/z	0.995	8.31_334.1340m/z	3.38548e-06	compound	compound
8.33_341.1578m/z	0.998805	8.31_334.1340m/z	9.46974e-08	compound	compound
8.31_334.1340m/z	0.989736	8.33_389.1259m/z	2.03857e-05	compound	compound
8.31_334.1340m/z	0.811542	8.84_304.1563m/z	0.0266792	compound	compound
TW000403.1	0.822667	8.31_334.1340m/z	0.0230606	GENE	compound
TW000427.1	0.783885	8.31_334.1340m/z	0.0369778	GENE	compound
TW000428.1	0.956368	8.31_334.1340m/z	0.000745991	GENE	compound
TW001057.1	0.833214	8.31_334.1340m/z	0.0199024	GENE	compound
TW002018.1	0.891633	8.31_334.1340m/z	0.00699852	GENE	compound
TW003048.1	0.996567	8.31_334.1340m/z	1.32361e-06	GENE	compound
TW003467.1	0.891127	8.31_334.1340m/z	0.00707853	GENE	compound
TW003840.1	0.952457	8.31_334.1340m/z	0.000922601	GENE	compound
TW007590.1	0.758136	8.31_334.1340m/z	0.0482681	GENE	compound
TW008475.1	0.947113	8.31_334.1340m/z	0.00120065	GENE	compound
TW008688.1	0.771751	8.31_334.1340m/z	0.0420918	GENE	compound
TW008689.1	0.909844	8.31_334.1340m/z	0.00446311	GENE	compound
TW008850.1	0.860881	8.31_334.1340m/z	0.0128459	GENE	compound
TW011557.1	0.906928	8.31_334.1340m/z	0.00482499	GENE	compound
TW012580.1	0.821012	8.31_334.1340m/z	0.0235803	GENE	compound
TW013165.1	0.904586	8.31_334.1340m/z	0.00512761	GENE	compound
TW013471.1	0.783916	8.31_334.1340m/z	0.0369651	GENE	compound
TW013472.1	0.793228	8.31_334.1340m/z	0.0332888	GENE	compound
TW017204.1	0.840617	8.31_334.1340m/z	0.0178416	GENE	compound
TW018099.1	0.916858	8.31_334.1340m/z	0.00365916	GENE	compound
TW021178.1	0.82407	8.31_334.1340m/z	0.0226253	GENE	compound
TW022140.1	0.889207	8.31_334.1340m/z	0.00738692	GENE	compound
TW023853.1	0.913734	8.31_334.1340m/z	0.00400571	GENE	compound
TW023867.1	0.92305	8.31_334.1340m/z	0.00302572	GENE	compound
TW027072.1	0.811812	8.31_334.1340m/z	0.026588	GENE	compound
TW027427.1	0.850001	8.31_334.1340m/z	0.0154117	GENE	compound
TW028754.1	0.878159	8.31_334.1340m/z	0.0093108	GENE	compound
TW030259.1	0.979907	8.31_334.1340m/z	0.000108735	GENE	compound
TW032039.1	0.838243	8.31_334.1340m/z	0.0184886	GENE	compound
8.31_398.1411m/z	0.995406	8.31_350.1186n	2.74129e-06	compound	compound
8.32_361.6717m/z	0.986235	8.31_350.1186n	4.23812e-05	compound	compound
8.32_397.1326m/z	0.998245	8.31_350.1186n	2.4751e-07	compound	compound
8.33_341.1578m/z	0.986344	8.31_350.1186n	4.15523e-05	compound	compound
8.31_350.1186n	0.970635	8.33_389.1259m/z	0.000279354	compound	compound
8.31_350.1186n	0.8815	8.84_304.1563m/z	0.00870186	compound	compound
TW000402.1	0.776011	8.31_350.1186n	0.0402546	GENE	compound
TW000403.1	0.894545	8.31_350.1186n	0.00654845	GENE	compound
TW000427.1	0.81246	8.31_350.1186n	0.0263694	GENE	compound
TW000428.1	0.968044	8.31_350.1186n	0.000344647	GENE	compound
TW001057.1	0.843413	8.31_350.1186n	0.0170965	GENE	compound
TW002018.1	0.890964	8.31_350.1186n	0.00710445	GENE	compound
TW002645.1	0.784222	8.31_350.1186n	0.0368407	GENE	compound
TW003048.1	0.979323	8.31_350.1186n	0.000116771	GENE	compound
TW003467.1	0.924545	8.31_350.1186n	0.00288333	GENE	compound
TW003840.1	0.915095	8.31_350.1186n	0.00385247	GENE	compound
TW007590.1	0.816141	8.31_350.1186n	0.0251472	GENE	compound
TW008475.1	0.976785	8.31_350.1186n	0.000155758	GENE	compound
TW008684.1	0.833886	8.31_350.1186n	0.0197098	GENE	compound
TW008688.1	0.850227	8.31_350.1186n	0.0153557	GENE	compound
TW008689.1	0.963137	8.31_350.1186n	0.00049126	GENE	compound
TW008850.1	0.910052	8.31_350.1186n	0.00443793	GENE	compound
TW008985.1	0.789841	8.31_350.1186n	0.0346011	GENE	compound
TW009876.1	0.784914	8.31_350.1186n	0.0365609	GENE	compound
TW009879.1	0.788961	8.31_350.1186n	0.0349467	GENE	compound
TW011557.1	0.932497	8.31_350.1186n	0.00219219	GENE	compound
TW012580.1	0.8699	8.31_350.1186n	0.0109191	GENE	compound
TW013165.1	0.933342	8.31_350.1186n	0.0021252	GENE	compound
TW013471.1	0.866095	8.31_350.1186n	0.01171	GENE	compound
TW013472.1	0.875659	8.31_350.1186n	0.00978212	GENE	compound
TW017204.1	0.910747	8.31_350.1186n	0.0043544	GENE	compound
TW017431.1	0.827386	8.31_350.1186n	0.0216149	GENE	compound
TW017699.1	0.841088	8.31_350.1186n	0.0177148	GENE	compound
TW018099.1	0.966811	8.31_350.1186n	0.000378582	GENE	compound
TW021178.1	0.758692	8.31_350.1186n	0.0480064	GENE	compound
TW021718.1	-0.796442	8.31_350.1186n	0.0320695	GENE	compound
TW022140.1	0.947937	8.31_350.1186n	0.00115492	GENE	compound
TW023853.1	0.963395	8.31_350.1186n	0.000482779	GENE	compound
TW023854.1	0.835095	8.31_350.1186n	0.0193667	GENE	compound
TW023867.1	0.890751	8.31_350.1186n	0.00713833	GENE	compound
TW027072.1	0.861416	8.31_350.1186n	0.0127264	GENE	compound
TW027427.1	0.910969	8.31_350.1186n	0.00432785	GENE	compound
TW028754.1	0.880099	8.31_350.1186n	0.00895427	GENE	compound
TW030259.1	0.952257	8.31_350.1186n	0.000932244	GENE	compound
TW030756.1	0.761251	8.31_350.1186n	0.0468137	GENE	compound
TW031838.1	0.796537	8.31_350.1186n	0.0320339	GENE	compound
TW032039.1	0.900064	8.31_350.1186n	0.00574255	GENE	compound
8.31_398.1411m/z	0.997332	8.32_361.6717m/z	7.04936e-07	compound	compound
8.32_397.1326m/z	0.999198	8.31_398.1411m/z	3.50002e-08	compound	compound
8.31_398.1411m/z	0.997325	8.33_341.1578m/z	7.09773e-07	compound	compound
8.31_398.1411m/z	0.984712	8.33_389.1259m/z	5.50497e-05	compound	compound
8.31_398.1411m/z	0.839068	8.84_304.1563m/z	0.0182622	compound	compound
TW000403.1	0.850044	8.31_398.1411m/z	0.0154011	GENE	compound
TW000427.1	0.80621	8.31_398.1411m/z	0.0285192	GENE	compound
TW000428.1	0.968581	8.31_398.1411m/z	0.000330432	GENE	compound
TW001057.1	0.839388	8.31_398.1411m/z	0.0181749	GENE	compound
TW002018.1	0.890663	8.31_398.1411m/z	0.00715227	GENE	compound
TW003048.1	0.991385	8.31_398.1411m/z	1.31718e-05	GENE	compound
TW003467.1	0.90178	8.31_398.1411m/z	0.00550443	GENE	compound
TW003840.1	0.941722	8.31_398.1411m/z	0.00152591	GENE	compound
TW007590.1	0.789049	8.31_398.1411m/z	0.034912	GENE	compound
TW008475.1	0.965827	8.31_398.1411m/z	0.000407073	GENE	compound
TW008684.1	0.779389	8.31_398.1411m/z	0.0388297	GENE	compound
TW008688.1	0.804525	8.31_398.1411m/z	0.029115	GENE	compound
TW008689.1	0.933915	8.31_398.1411m/z	0.0020805	GENE	compound
TW008850.1	0.887435	8.31_398.1411m/z	0.00767812	GENE	compound
TW011557.1	0.919102	8.31_398.1411m/z	0.00342152	GENE	compound
TW012580.1	0.848214	8.31_398.1411m/z	0.0158589	GENE	compound
TW013165.1	0.921802	8.31_398.1411m/z	0.00314773	GENE	compound
TW013471.1	0.815538	8.31_398.1411m/z	0.0253454	GENE	compound
TW013472.1	0.827272	8.31_398.1411m/z	0.0216494	GENE	compound
TW017204.1	0.868567	8.31_398.1411m/z	0.0111925	GENE	compound
TW017431.1	0.770496	8.31_398.1411m/z	0.0426417	GENE	compound
TW017699.1	0.7866	8.31_398.1411m/z	0.0358837	GENE	compound
TW018099.1	0.938132	8.31_398.1411m/z	0.00176839	GENE	compound
TW021178.1	0.790896	8.31_398.1411m/z	0.0341895	GENE	compound
TW022140.1	0.915203	8.31_398.1411m/z	0.00384053	GENE	compound
TW023853.1	0.934741	8.31_398.1411m/z	0.00201697	GENE	compound
TW023854.1	0.779388	8.31_398.1411m/z	0.0388304	GENE	compound
TW023867.1	0.905887	8.31_398.1411m/z	0.00495818	GENE	compound
TW027072.1	0.829647	8.31_398.1411m/z	0.020941	GENE	compound
TW027427.1	0.87536	8.31_398.1411m/z	0.00983929	GENE	compound
TW028754.1	0.883611	8.31_398.1411m/z	0.00832922	GENE	compound
TW030259.1	0.968901	8.31_398.1411m/z	0.00032213	GENE	compound
TW031838.1	0.755135	8.31_398.1411m/z	0.0496919	GENE	compound
TW032039.1	0.863527	8.31_398.1411m/z	0.0122618	GENE	compound
8.32_397.1326m/z	0.993909	8.32_361.6717m/z	5.54356e-06	compound	compound
8.32_361.6717m/z	0.999991	8.33_341.1578m/z	4.67404e-13	compound	compound
8.32_361.6717m/z	0.987522	8.33_389.1259m/z	3.31812e-05	compound	compound
8.32_361.6717m/z	0.802804	8.84_304.1563m/z	0.0297308	compound	compound
TW000403.1	0.815725	8.32_361.6717m/z	0.0252837	GENE	compound
TW000427.1	0.805371	8.32_361.6717m/z	0.0288152	GENE	compound
TW000428.1	0.963447	8.32_361.6717m/z	0.000481077	GENE	compound
TW001057.1	0.827817	8.32_361.6717m/z	0.0214856	GENE	compound
TW002018.1	0.876678	8.32_361.6717m/z	0.00958831	GENE	compound
TW003048.1	0.99494	8.32_361.6717m/z	3.48936e-06	GENE	compound
TW003467.1	0.887046	8.32_361.6717m/z	0.00774292	GENE	compound
TW003840.1	0.952127	8.32_361.6717m/z	0.000938516	GENE	compound
TW007590.1	0.772157	8.32_361.6717m/z	0.0419148	GENE	compound
TW008475.1	0.95276	8.32_361.6717m/z	0.000908137	GENE	compound
TW008688.1	0.772654	8.32_361.6717m/z	0.0416984	GENE	compound
TW008689.1	0.908857	8.32_361.6717m/z	0.00458378	GENE	compound
TW008850.1	0.866681	8.32_361.6717m/z	0.0115862	GENE	compound
TW011557.1	0.90398	8.32_361.6717m/z	0.00520768	GENE	compound
TW012580.1	0.826997	8.32_361.6717m/z	0.0217321	GENE	compound
TW013165.1	0.906392	8.32_361.6717m/z	0.0048933	GENE	compound
TW013471.1	0.776235	8.32_361.6717m/z	0.0401592	GENE	compound
TW013472.1	0.789213	8.32_361.6717m/z	0.0348478	GENE	compound
TW017204.1	0.832178	8.32_361.6717m/z	0.0202009	GENE	compound
TW018099.1	0.912021	8.32_361.6717m/z	0.00420357	GENE	compound
TW021178.1	0.810254	8.32_361.6717m/z	0.0271174	GENE	compound
TW022140.1	0.885425	8.32_361.6717m/z	0.00801646	GENE	compound
TW023853.1	0.90772	8.32_361.6717m/z	0.00472507	GENE	compound
TW023867.1	0.912246	8.32_361.6717m/z	0.00417724	GENE	compound
TW027072.1	0.806005	8.32_361.6717m/z	0.0285914	GENE	compound
TW027427.1	0.850117	8.32_361.6717m/z	0.015383	GENE	compound
TW028754.1	0.883707	8.32_361.6717m/z	0.00831252	GENE	compound
TW030259.1	0.975817	8.32_361.6717m/z	0.000172417	GENE	compound
TW032039.1	0.826284	8.32_361.6717m/z	0.0219477	GENE	compound
8.32_397.1326m/z	0.993961	8.33_341.1578m/z	5.42551e-06	compound	compound
8.32_397.1326m/z	0.980549	8.33_389.1259m/z	0.000100291	compound	compound
8.32_397.1326m/z	0.857285	8.84_304.1563m/z	0.0136644	compound	compound
TW000403.1	0.869605	8.32_397.1326m/z	0.0109793	GENE	compound
TW000427.1	0.804245	8.32_397.1326m/z	0.0292147	GENE	compound
TW000428.1	0.967063	8.32_397.1326m/z	0.000371495	GENE	compound
TW001057.1	0.843043	8.32_397.1326m/z	0.0171941	GENE	compound
TW002018.1	0.894213	8.32_397.1326m/z	0.00659886	GENE	compound
TW002645.1	0.763947	8.32_397.1326m/z	0.0455751	GENE	compound
TW003048.1	0.988612	8.32_397.1326m/z	2.64205e-05	GENE	compound
TW003467.1	0.913633	8.32_397.1326m/z	0.00401723	GENE	compound
TW003840.1	0.931872	8.32_397.1326m/z	0.00224245	GENE	compound
TW007590.1	0.79665	8.32_397.1326m/z	0.0319918	GENE	compound
TW008475.1	0.968973	8.32_397.1326m/z	0.000320301	GENE	compound
TW008684.1	0.801197	8.32_397.1326m/z	0.0303122	GENE	compound
TW008688.1	0.822677	8.32_397.1326m/z	0.0230576	GENE	compound
TW008689.1	0.945959	8.32_397.1326m/z	0.0012664	GENE	compound
TW008850.1	0.895242	8.32_397.1326m/z	0.00644327	GENE	compound
TW008985.1	0.75846	8.32_397.1326m/z	0.0481154	GENE	compound
TW011557.1	0.925115	8.32_397.1326m/z	0.00283	GENE	compound
TW012580.1	0.855373	8.32_397.1326m/z	0.0141114	GENE	compound
TW013165.1	0.926176	8.32_397.1326m/z	0.0027324	GENE	compound
TW013471.1	0.837321	8.32_397.1326m/z	0.0187432	GENE	compound
TW013472.1	0.847072	8.32_397.1326m/z	0.0161483	GENE	compound
TW017204.1	0.886929	8.32_397.1326m/z	0.00776264	GENE	compound
TW017431.1	0.793983	8.32_397.1326m/z	0.033	GENE	compound
TW017699.1	0.810171	8.32_397.1326m/z	0.0271458	GENE	compound
TW018099.1	0.950769	8.32_397.1326m/z	0.00100577	GENE	compound
TW021178.1	0.784767	8.32_397.1326m/z	0.0366204	GENE	compound
TW021718.1	-0.765743	8.32_397.1326m/z	0.0447596	GENE	compound
TW022140.1	0.928744	8.32_397.1326m/z	0.00250453	GENE	compound
TW023853.1	0.947583	8.32_397.1326m/z	0.00117442	GENE	compound
TW023854.1	0.802562	8.32_397.1326m/z	0.0298181	GENE	compound
TW023867.1	0.905073	8.32_397.1326m/z	0.00506379	GENE	compound
TW027072.1	0.845128	8.32_397.1326m/z	0.0166482	GENE	compound
TW027427.1	0.890053	8.32_397.1326m/z	0.00725006	GENE	compound
TW028754.1	0.882541	8.32_397.1326m/z	0.0085168	GENE	compound
TW030259.1	0.965248	8.32_397.1326m/z	0.000424393	GENE	compound
TW031838.1	0.769667	8.32_397.1326m/z	0.0430071	GENE	compound
TW032039.1	0.879947	8.32_397.1326m/z	0.0089819	GENE	compound
8.33_341.1578m/z	0.987543	8.33_389.1259m/z	3.3046e-05	compound	compound
8.33_341.1578m/z	0.803827	8.84_304.1563m/z	0.0293641	compound	compound
TW000403.1	0.816901	8.33_341.1578m/z	0.024899	GENE	compound
TW000427.1	0.805738	8.33_341.1578m/z	0.0286857	GENE	compound
TW000428.1	0.962958	8.33_341.1578m/z	0.000497183	GENE	compound
TW001057.1	0.826453	8.33_341.1578m/z	0.0218968	GENE	compound
TW002018.1	0.875466	8.33_341.1578m/z	0.00981903	GENE	compound
TW003048.1	0.994937	8.33_341.1578m/z	3.49323e-06	GENE	compound
TW003467.1	0.88864	8.33_341.1578m/z	0.00747932	GENE	compound
TW003840.1	0.951633	8.33_341.1578m/z	0.000962669	GENE	compound
TW007590.1	0.772718	8.33_341.1578m/z	0.0416708	GENE	compound
TW008475.1	0.952561	8.33_341.1578m/z	0.000917601	GENE	compound
TW008688.1	0.773756	8.33_341.1578m/z	0.0412212	GENE	compound
TW008689.1	0.909277	8.33_341.1578m/z	0.00453215	GENE	compound
TW008850.1	0.866224	8.33_341.1578m/z	0.0116827	GENE	compound
TW011557.1	0.904924	8.33_341.1578m/z	0.00508326	GENE	compound
TW012580.1	0.826089	8.33_341.1578m/z	0.022007	GENE	compound
TW013165.1	0.905492	8.33_341.1578m/z	0.00500934	GENE	compound
TW013471.1	0.777333	8.33_341.1578m/z	0.0396936	GENE	compound
TW013472.1	0.789849	8.33_341.1578m/z	0.034598	GENE	compound
TW017204.1	0.832588	8.33_341.1578m/z	0.0200826	GENE	compound
TW018099.1	0.912492	8.33_341.1578m/z	0.00414863	GENE	compound
TW021178.1	0.810123	8.33_341.1578m/z	0.0271622	GENE	compound
TW022140.1	0.885595	8.33_341.1578m/z	0.00798768	GENE	compound
TW023853.1	0.907914	8.33_341.1578m/z	0.00470082	GENE	compound
TW023867.1	0.912231	8.33_341.1578m/z	0.00417906	GENE	compound
TW027072.1	0.806364	8.33_341.1578m/z	0.0284653	GENE	compound
TW027427.1	0.851407	8.33_341.1578m/z	0.0150651	GENE	compound
TW028754.1	0.882955	8.33_341.1578m/z	0.00844393	GENE	compound
TW030259.1	0.975683	8.33_341.1578m/z	0.000174796	GENE	compound
TW032039.1	0.825859	8.33_341.1578m/z	0.022077	GENE	compound
8.33_389.1259m/z	0.812661	8.84_304.1563m/z	0.026302	compound	compound
TW000125.1	0.767624	8.33_389.1259m/z	0.0439147	GENE	compound
TW000403.1	0.792748	8.33_389.1259m/z	0.0334733	GENE	compound
TW000427.1	0.764978	8.33_389.1259m/z	0.045106	GENE	compound
TW000428.1	0.934856	8.33_389.1259m/z	0.00200822	GENE	compound
TW001057.1	0.763058	8.33_389.1259m/z	0.0459814	GENE	compound
TW002018.1	0.875975	8.33_389.1259m/z	0.00972169	GENE	compound
TW003048.1	0.977655	8.33_389.1259m/z	0.00014164	GENE	compound
TW003467.1	0.863325	8.33_389.1259m/z	0.0123059	GENE	compound
TW003840.1	0.976134	8.33_389.1259m/z	0.000166844	GENE	compound
TW007346.1	0.782201	8.33_389.1259m/z	0.0376655	GENE	compound
TW008475.1	0.923416	8.33_389.1259m/z	0.00299053	GENE	compound
TW008689.1	0.877587	8.33_389.1259m/z	0.00941744	GENE	compound
TW008850.1	0.797947	8.33_389.1259m/z	0.0315075	GENE	compound
TW011557.1	0.93039	8.33_389.1259m/z	0.00236455	GENE	compound
TW013165.1	0.85265	8.33_389.1259m/z	0.0147623	GENE	compound
TW013472.1	0.756833	8.33_389.1259m/z	0.0488835	GENE	compound
TW017204.1	0.81065	8.33_389.1259m/z	0.0269822	GENE	compound
TW018099.1	0.893591	8.33_389.1259m/z	0.00669393	GENE	compound
TW021178.1	0.789756	8.33_389.1259m/z	0.0346346	GENE	compound
TW022140.1	0.863178	8.33_389.1259m/z	0.0123381	GENE	compound
TW023853.1	0.883989	8.33_389.1259m/z	0.00826356	GENE	compound
TW023867.1	0.883362	8.33_389.1259m/z	0.00837264	GENE	compound
TW027427.1	0.827624	8.33_389.1259m/z	0.0215434	GENE	compound
TW028754.1	0.811956	8.33_389.1259m/z	0.0265392	GENE	compound
TW030259.1	0.956559	8.33_389.1259m/z	0.000737926	GENE	compound
TW032039.1	0.804782	8.33_389.1259m/z	0.0290239	GENE	compound
TW000402.1	0.916768	8.84_304.1563m/z	0.00366888	GENE	compound
TW000403.1	0.973482	8.84_304.1563m/z	0.000216821	GENE	compound
TW000428.1	0.803474	8.84_304.1563m/z	0.0294904	GENE	compound
TW000820.1	0.898744	8.84_304.1563m/z	0.00592965	GENE	compound
TW002645.1	0.845338	8.84_304.1563m/z	0.0165939	GENE	compound
TW003048.1	0.782335	8.84_304.1563m/z	0.0376104	GENE	compound
TW003467.1	0.91061	8.84_304.1563m/z	0.00437077	GENE	compound
TW004801.1	0.768441	8.84_304.1563m/z	0.0435506	GENE	compound
TW006625.1	0.931611	8.84_304.1563m/z	0.00226372	GENE	compound
TW007590.1	0.799341	8.84_304.1563m/z	0.0309915	GENE	compound
TW008470.1	-0.789347	8.84_304.1563m/z	0.034795	GENE	compound
TW008475.1	0.867026	8.84_304.1563m/z	0.0115135	GENE	compound
TW008684.1	0.943496	8.84_304.1563m/z	0.00141375	GENE	compound
TW008688.1	0.922775	8.84_304.1563m/z	0.00305235	GENE	compound
TW008689.1	0.9416	8.84_304.1563m/z	0.0015338	GENE	compound
TW008850.1	0.795129	8.84_304.1563m/z	0.0325645	GENE	compound
TW008985.1	0.892499	8.84_304.1563m/z	0.00686283	GENE	compound
TW009876.1	0.889538	8.84_304.1563m/z	0.00733322	GENE	compound
TW009877.1	0.762077	8.84_304.1563m/z	0.0464325	GENE	compound
TW009879.1	0.89968	8.84_304.1563m/z	0.00579663	GENE	compound
TW011445.1	0.796575	8.84_304.1563m/z	0.0320198	GENE	compound
TW011557.1	0.943559	8.84_304.1563m/z	0.0014099	GENE	compound
TW013165.1	0.775518	8.84_304.1563m/z	0.0404647	GENE	compound
TW013471.1	0.970967	8.84_304.1563m/z	0.000271589	GENE	compound
TW013472.1	0.950034	8.84_304.1563m/z	0.00104333	GENE	compound
TW017204.1	0.962341	8.84_304.1563m/z	0.00051797	GENE	compound
TW017431.1	0.973033	8.84_304.1563m/z	0.000226056	GENE	compound
TW017699.1	0.966288	8.84_304.1563m/z	0.000393565	GENE	compound
TW018099.1	0.960681	8.84_304.1563m/z	0.000576418	GENE	compound
TW021647.1	-0.832158	8.84_304.1563m/z	0.0202065	GENE	compound
TW021699.1	0.834758	8.84_304.1563m/z	0.019462	GENE	compound
TW021718.1	-0.85266	8.84_304.1563m/z	0.01476	GENE	compound
TW022140.1	0.950468	8.84_304.1563m/z	0.00102107	GENE	compound
TW022215.1	-0.83888	8.84_304.1563m/z	0.0183135	GENE	compound
TW023853.1	0.942315	8.84_304.1563m/z	0.00148785	GENE	compound
TW023854.1	0.952977	8.84_304.1563m/z	0.000897843	GENE	compound
TW025771.1	0.807113	8.84_304.1563m/z	0.0282028	GENE	compound
TW026750.1	-0.864874	8.84_304.1563m/z	0.0119706	GENE	compound
TW027072.1	0.793634	8.84_304.1563m/z	0.0331335	GENE	compound
TW027426.1	0.83813	8.84_304.1563m/z	0.0185195	GENE	compound
TW027427.1	0.955492	8.84_304.1563m/z	0.000783643	GENE	compound
TW028590.1	0.770938	8.84_304.1563m/z	0.0424472	GENE	compound
TW029089.1	0.765527	8.84_304.1563m/z	0.0448573	GENE	compound
TW029116.1	-0.808609	8.84_304.1563m/z	0.0276831	GENE	compound
TW031838.1	0.769243	8.84_304.1563m/z	0.0431945	GENE	compound
TW031911.1	0.781048	8.84_304.1563m/z	0.0381406	GENE	compound
TW032039.1	0.90889	8.84_304.1563m/z	0.00457973	GENE	compound
TW032059.1	0.918418	8.84_304.1563m/z	0.0034929	GENE	compound
TW000043.1	0.890204	TW001539.1	0.00722585	GENE	GENE
TW000043.1	0.907962	TW002056.1	0.00469478	GENE	GENE
TW000043.1	0.9275	TW004244.1	0.00261345	GENE	GENE
TW000043.1	0.896489	TW005368.1	0.00625748	GENE	GENE
TW000043.1	0.938972	TW005410.1	0.00170972	GENE	GENE
TW000043.1	-0.800256	TW007033.1	0.0306556	GENE	GENE
TW000043.1	0.767924	TW007082.1	0.0437808	GENE	GENE
TW000043.1	-0.860406	TW007194.1	0.0129522	GENE	GENE
TW000043.1	0.786579	TW007415.1	0.035892	GENE	GENE
TW000043.1	0.879348	TW011596.1	0.00909132	GENE	GENE
TW000043.1	0.915915	TW011597.1	0.00376182	GENE	GENE
TW000043.1	0.960658	TW012027.1	0.000577287	GENE	GENE
TW000043.1	0.79214	TW012737.1	0.0337073	GENE	GENE
TW000043.1	0.822191	TW014670.1	0.0232095	GENE	GENE
TW000043.1	-0.765401	TW016207.1	0.0449145	GENE	GENE
TW000043.1	0.945292	TW016686.1	0.00130534	GENE	GENE
TW000043.1	-0.785701	TW018282.1	0.0362438	GENE	GENE
TW000043.1	0.850832	TW018897.1	0.0152062	GENE	GENE
TW000043.1	0.84777	TW020143.1	0.0159711	GENE	GENE
TW000043.1	0.863126	TW027071.1	0.0123493	GENE	GENE
TW000043.1	0.76811	TW027428.1	0.0436978	GENE	GENE
TW000043.1	-0.795276	TW028590.1	0.0325092	GENE	GENE
TW000043.1	0.891347	TW028591.1	0.00704375	GENE	GENE
TW000043.1	0.943364	TW031972.1	0.00142193	GENE	GENE
TW000125.1	0.802896	TW000427.1	0.0296978	GENE	GENE
TW000125.1	0.782778	TW000428.1	0.0374289	GENE	GENE
TW000125.1	0.867714	TW003840.1	0.0113696	GENE	GENE
TW000125.1	0.845731	TW007346.1	0.0164924	GENE	GENE
TW000278.1	0.77135	TW001817.1	0.042267	GENE	GENE
TW000278.1	0.907527	TW005123.1	0.00474934	GENE	GENE
TW000278.1	0.762481	TW007033.1	0.0462465	GENE	GENE
TW000278.1	0.991511	TW007306.1	1.26956e-05	GENE	GENE
TW000278.1	0.863083	TW010737.1	0.0123588	GENE	GENE
TW000278.1	0.953225	TW012149.1	0.000886176	GENE	GENE
TW000278.1	0.904431	TW014289.1	0.00514809	GENE	GENE
TW000278.1	0.998807	TW021717.1	9.43568e-08	GENE	GENE
TW000278.1	0.898202	TW025154.1	0.00600756	GENE	GENE
TW000278.1	0.92298	TW027240.1	0.00303248	GENE	GENE
TW000278.1	0.94104	TW027241.1	0.00157034	GENE	GENE
TW000278.1	0.816099	TW029287.1	0.025161	GENE	GENE
TW000278.1	0.806928	TW029288.1	0.0282675	GENE	GENE
TW000278.1	0.809875	TW029290.1	0.0272471	GENE	GENE
TW000401.1	-0.847967	TW000460.1	0.0159213	GENE	GENE
TW000402.1	0.93158	TW000403.1	0.00226623	GENE	GENE
TW000402.1	0.763243	TW000460.1	0.0458969	GENE	GENE
TW000402.1	0.922585	TW000820.1	0.00307085	GENE	GENE
TW000402.1	0.767901	TW001144.1	0.0437909	GENE	GENE
TW000402.1	0.927526	TW001375.1	0.00261115	GENE	GENE
TW000402.1	0.82202	TW002108.1	0.023263	GENE	GENE
TW000402.1	0.834681	TW002645.1	0.0194838	GENE	GENE
TW000402.1	0.796815	TW003467.1	0.0319299	GENE	GENE
TW000402.1	0.783113	TW004801.1	0.0372923	GENE	GENE
TW000402.1	0.921913	TW006625.1	0.00313685	GENE	GENE
TW000402.1	0.810461	TW007590.1	0.0270467	GENE	GENE
TW000402.1	-0.817948	TW008470.1	0.0245592	GENE	GENE
TW000402.1	0.818235	TW008475.1	0.0244668	GENE	GENE
TW000402.1	0.992805	TW008684.1	8.40021e-06	GENE	GENE
TW000402.1	0.853616	TW008687.1	0.0145296	GENE	GENE
TW000402.1	0.931805	TW008688.1	0.00224789	GENE	GENE
TW000402.1	0.907101	TW008689.1	0.0048031	GENE	GENE
TW000402.1	0.834768	TW008850.1	0.019459	GENE	GENE
TW000402.1	0.967624	TW008985.1	0.000356003	GENE	GENE
TW000402.1	0.988981	TW009876.1	2.43356e-05	GENE	GENE
TW000402.1	0.951574	TW009879.1	0.000965596	GENE	GENE
TW000402.1	0.930528	TW011445.1	0.00235303	GENE	GENE
TW000402.1	0.758143	TW011557.1	0.0482646	GENE	GENE
TW000402.1	0.816083	TW012580.1	0.0251662	GENE	GENE
TW000402.1	-0.781858	TW012737.1	0.0378067	GENE	GENE
TW000402.1	0.809509	TW013165.1	0.0273728	GENE	GENE
TW000402.1	0.951899	TW013471.1	0.000949623	GENE	GENE
TW000402.1	0.97425	TW013472.1	0.000201541	GENE	GENE
TW000402.1	0.817211	TW013554.1	0.0247981	GENE	GENE
TW000402.1	0.881132	TW013619.1	0.00876767	GENE	GENE
TW000402.1	0.962185	TW017204.1	0.000523322	GENE	GENE
TW000402.1	0.972758	TW017431.1	0.000231845	GENE	GENE
TW000402.1	0.960747	TW017699.1	0.000574032	GENE	GENE
TW000402.1	0.903368	TW018099.1	0.00528931	GENE	GENE
TW000402.1	0.855008	TW018282.1	0.0141978	GENE	GENE
TW000402.1	0.872981	TW019897.1	0.0103018	GENE	GENE
TW000402.1	0.87453	TW020495.1	0.00999921	GENE	GENE
TW000402.1	0.897686	TW020618.1	0.00608228	GENE	GENE
TW000402.1	-0.759269	TW021647.1	0.0477362	GENE	GENE
TW000402.1	0.958276	TW021699.1	0.000667812	GENE	GENE
TW000402.1	-0.953567	TW021718.1	0.000870234	GENE	GENE
TW000402.1	0.934498	TW022140.1	0.00203556	GENE	GENE
TW000402.1	-0.834899	TW022215.1	0.019422	GENE	GENE
TW000402.1	0.789967	TW023804.1	0.034552	GENE	GENE
TW000402.1	0.91282	TW023853.1	0.00411064	GENE	GENE
TW000402.1	0.971034	TW023854.1	0.000270019	GENE	GENE
TW000402.1	0.917416	TW025771.1	0.0035992	GENE	GENE
TW000402.1	-0.794402	TW026750.1	0.0328405	GENE	GENE
TW000402.1	0.853548	TW027072.1	0.0145458	GENE	GENE
TW000402.1	0.892895	TW027427.1	0.00680131	GENE	GENE
TW000402.1	0.839029	TW028590.1	0.0182727	GENE	GENE
TW000402.1	0.905299	TW029089.1	0.00503437	GENE	GENE
TW000402.1	-0.798445	TW029116.1	0.0313227	GENE	GENE
TW000402.1	0.77286	TW030084.1	0.0416089	GENE	GENE
TW000402.1	0.91382	TW031838.1	0.00399594	GENE	GENE
TW000402.1	0.877612	TW031911.1	0.00941272	GENE	GENE
TW000402.1	0.933271	TW032039.1	0.00213079	GENE	GENE
TW000402.1	0.904093	TW032059.1	0.00519275	GENE	GENE
TW000403.1	0.817753	TW000428.1	0.0246224	GENE	GENE
TW000403.1	0.895289	TW000820.1	0.00643619	GENE	GENE
TW000403.1	0.762932	TW001375.1	0.0460391	GENE	GENE
TW000403.1	0.924232	TW002645.1	0.00291277	GENE	GENE
TW000403.1	0.809959	TW003048.1	0.0272183	GENE	GENE
TW000403.1	0.955078	TW003467.1	0.00080181	GENE	GENE
TW000403.1	0.781439	TW004801.1	0.0379789	GENE	GENE
TW000403.1	0.952138	TW006625.1	0.000937982	GENE	GENE
TW000403.1	0.820767	TW007590.1	0.0236577	GENE	GENE
TW000403.1	-0.837746	TW008470.1	0.0186255	GENE	GENE
TW000403.1	0.881293	TW008475.1	0.00873876	GENE	GENE
TW000403.1	0.948643	TW008684.1	0.00111659	GENE	GENE
TW000403.1	0.759823	TW008687.1	0.0474773	GENE	GENE
TW000403.1	0.955099	TW008688.1	0.000800892	GENE	GENE
TW000403.1	0.96877	TW008689.1	0.000325516	GENE	GENE
TW000403.1	0.863427	TW008850.1	0.0122838	GENE	GENE
TW000403.1	0.890332	TW008985.1	0.00720529	GENE	GENE
TW000403.1	0.902033	TW009876.1	0.00546976	GENE	GENE
TW000403.1	0.829104	TW009877.1	0.0211017	GENE	GENE
TW000403.1	0.918457	TW009879.1	0.00348885	GENE	GENE
TW000403.1	0.798441	TW011445.1	0.0313241	GENE	GENE
TW000403.1	0.896388	TW011557.1	0.00627243	GENE	GENE
TW000403.1	0.809367	TW012580.1	0.0274214	GENE	GENE
TW000403.1	0.827809	TW013165.1	0.0214879	GENE	GENE
TW000403.1	0.996609	TW013471.1	1.28342e-06	GENE	GENE
TW000403.1	0.976384	TW013472.1	0.000162537	GENE	GENE
TW000403.1	0.979085	TW017204.1	0.000120154	GENE	GENE
TW000403.1	0.981846	TW017431.1	8.44606e-05	GENE	GENE
TW000403.1	0.990038	TW017699.1	1.89237e-05	GENE	GENE
TW000403.1	0.974618	TW018099.1	0.000194459	GENE	GENE
TW000403.1	0.799809	TW018282.1	0.0308197	GENE	GENE
TW000403.1	0.84157	TW021699.1	0.0175855	GENE	GENE
TW000403.1	-0.907253	TW021718.1	0.00478383	GENE	GENE
TW000403.1	0.961784	TW022140.1	0.000537169	GENE	GENE
TW000403.1	-0.81135	TW022215.1	0.0267444	GENE	GENE
TW000403.1	0.963449	TW023853.1	0.000481009	GENE	GENE
TW000403.1	0.985938	TW023854.1	4.46963e-05	GENE	GENE
TW000403.1	0.827301	TW025771.1	0.0216405	GENE	GENE
TW000403.1	-0.83889	TW026750.1	0.0183108	GENE	GENE
TW000403.1	0.897498	TW027072.1	0.00610957	GENE	GENE
TW000403.1	0.838607	TW027426.1	0.0183885	GENE	GENE
TW000403.1	0.976081	TW027427.1	0.00016777	GENE	GENE
TW000403.1	0.808147	TW028590.1	0.0278427	GENE	GENE
TW000403.1	0.755528	TW029089.1	0.0495041	GENE	GENE
TW000403.1	0.766966	TW030259.1	0.0442093	GENE	GENE
TW000403.1	0.845791	TW030756.1	0.016477	GENE	GENE
TW000403.1	0.821562	TW031838.1	0.0234069	GENE	GENE
TW000403.1	0.760304	TW031911.1	0.0472533	GENE	GENE
TW000403.1	0.922866	TW032039.1	0.00304357	GENE	GENE
TW000403.1	0.939202	TW032059.1	0.0016939	GENE	GENE
TW000427.1	0.896781	TW000428.1	0.00621442	GENE	GENE
TW000427.1	0.770044	TW000460.1	0.0428406	GENE	GENE
TW000427.1	0.769086	TW003048.1	0.043264	GENE	GENE
TW000427.1	0.763729	TW003467.1	0.0456747	GENE	GENE
TW000427.1	0.764287	TW003840.1	0.0454199	GENE	GENE
TW000427.1	0.969025	TW007590.1	0.00031896	GENE	GENE
TW000427.1	0.892364	TW008475.1	0.00688387	GENE	GENE
TW000427.1	0.845478	TW008688.1	0.0165575	GENE	GENE
TW000427.1	0.825316	TW008689.1	0.0222425	GENE	GENE
TW000427.1	0.781403	TW008850.1	0.0379941	GENE	GENE
TW000427.1	0.834921	TW009879.1	0.0194158	GENE	GENE
TW000427.1	0.761433	TW011557.1	0.0467298	GENE	GENE
TW000427.1	0.754503	TW012580.1	0.049995	GENE	GENE
TW000427.1	0.798439	TW013165.1	0.0313247	GENE	GENE
TW000427.1	0.78127	TW013472.1	0.0380488	GENE	GENE
TW000427.1	0.76833	TW014288.1	0.0436	GENE	GENE
TW000427.1	0.784056	TW018099.1	0.0369082	GENE	GENE
TW000427.1	0.808639	TW022140.1	0.0276727	GENE	GENE
TW000427.1	0.776123	TW023853.1	0.0402067	GENE	GENE
TW000427.1	0.84344	TW027427.1	0.0170893	GENE	GENE
TW000427.1	0.803491	TW028754.1	0.0294842	GENE	GENE
TW000428.1	0.855611	TW001057.1	0.0140553	GENE	GENE
TW000428.1	0.876952	TW002018.1	0.00953662	GENE	GENE
TW000428.1	0.947508	TW003048.1	0.00117862	GENE	GENE
TW000428.1	0.842714	TW003467.1	0.0172809	GENE	GENE
TW000428.1	0.917042	TW003840.1	0.00363929	GENE	GENE
TW000428.1	0.878017	TW007590.1	0.00933725	GENE	GENE
TW000428.1	0.991034	TW008475.1	1.45496e-05	GENE	GENE
TW000428.1	0.802757	TW008684.1	0.0297478	GENE	GENE
TW000428.1	0.834677	TW008688.1	0.0194848	GENE	GENE
TW000428.1	0.932412	TW008689.1	0.00219893	GENE	GENE
TW000428.1	0.918276	TW008850.1	0.00350793	GENE	GENE
TW000428.1	0.76454	TW009876.1	0.0453051	GENE	GENE
TW000428.1	0.798455	TW009879.1	0.031319	GENE	GENE
TW000428.1	0.864143	TW011557.1	0.0121281	GENE	GENE
TW000428.1	0.899508	TW012580.1	0.00582091	GENE	GENE
TW000428.1	0.95874	TW013165.1	0.000649562	GENE	GENE
TW000428.1	0.789315	TW013471.1	0.0348076	GENE	GENE
TW000428.1	0.845713	TW013472.1	0.0164969	GENE	GENE
TW000428.1	0.864403	TW017204.1	0.012072	GENE	GENE
TW000428.1	0.762037	TW017431.1	0.0464506	GENE	GENE
TW000428.1	0.759717	TW017699.1	0.047527	GENE	GENE
TW000428.1	0.917278	TW018099.1	0.00361394	GENE	GENE
TW000428.1	0.923888	TW022140.1	0.00294544	GENE	GENE
TW000428.1	0.923678	TW023853.1	0.00296538	GENE	GENE
TW000428.1	0.777959	TW023854.1	0.0394293	GENE	GENE
TW000428.1	0.832257	TW023867.1	0.0201781	GENE	GENE
TW000428.1	0.828862	TW027072.1	0.0211737	GENE	GENE
TW000428.1	0.868557	TW027427.1	0.0111946	GENE	GENE
TW000428.1	0.925489	TW028754.1	0.00279545	GENE	GENE
TW000428.1	0.925452	TW030259.1	0.00279881	GENE	GENE
TW000428.1	0.844443	TW031838.1	0.0168264	GENE	GENE
TW000428.1	0.856328	TW032039.1	0.0138872	GENE	GENE
TW000429.1	0.849543	TW001144.1	0.0155257	GENE	GENE
TW000429.1	0.754973	TW002108.1	0.0497695	GENE	GENE
TW000429.1	-0.772526	TW007243.1	0.0417543	GENE	GENE
TW000429.1	0.754968	TW007676.1	0.0497718	GENE	GENE
TW000429.1	0.783063	TW008985.1	0.0373125	GENE	GENE
TW000429.1	0.764877	TW016208.1	0.0451519	GENE	GENE
TW000429.1	0.772261	TW021699.1	0.0418694	GENE	GENE
TW000429.1	0.809881	TW025753.1	0.0272451	GENE	GENE
TW000429.1	0.81611	TW030084.1	0.0251576	GENE	GENE
TW000460.1	0.92911	TW001375.1	0.00247298	GENE	GENE
TW000460.1	-0.776417	TW007415.1	0.0400816	GENE	GENE
TW000460.1	0.859209	TW007590.1	0.0132228	GENE	GENE
TW000460.1	0.781806	TW008688.1	0.0378281	GENE	GENE
TW000460.1	0.842731	TW009879.1	0.0172764	GENE	GENE
TW000460.1	-0.842077	TW012737.1	0.0174502	GENE	GENE
TW000460.1	0.821847	TW014288.1	0.0233174	GENE	GENE
TW000460.1	0.778098	TW018282.1	0.0393711	GENE	GENE
TW000460.1	0.805553	TW019897.1	0.0287508	GENE	GENE
TW000460.1	0.779915	TW020618.1	0.0386106	GENE	GENE
TW000460.1	0.832309	TW031838.1	0.0201629	GENE	GENE
TW000820.1	0.788837	TW001144.1	0.0349957	GENE	GENE
TW000820.1	0.770206	TW001375.1	0.042769	GENE	GENE
TW000820.1	0.763238	TW002018.1	0.0458991	GENE	GENE
TW000820.1	0.869612	TW002108.1	0.0109778	GENE	GENE
TW000820.1	0.891602	TW002645.1	0.00700344	GENE	GENE
TW000820.1	0.779003	TW003467.1	0.0389912	GENE	GENE
TW000820.1	0.848358	TW006625.1	0.0158227	GENE	GENE
TW000820.1	-0.849539	TW008470.1	0.0155267	GENE	GENE
TW000820.1	0.916809	TW008684.1	0.00366449	GENE	GENE
TW000820.1	0.833785	TW008687.1	0.0197388	GENE	GENE
TW000820.1	0.821809	TW008688.1	0.023329	GENE	GENE
TW000820.1	0.825448	TW008689.1	0.0222023	GENE	GENE
TW000820.1	0.929411	TW008985.1	0.00244719	GENE	GENE
TW000820.1	0.921352	TW009876.1	0.00319242	GENE	GENE
TW000820.1	0.794029	TW009879.1	0.0329825	GENE	GENE
TW000820.1	0.890547	TW011445.1	0.00717081	GENE	GENE
TW000820.1	0.911919	TW013471.1	0.00421558	GENE	GENE
TW000820.1	0.890837	TW013472.1	0.00712453	GENE	GENE
TW000820.1	0.934491	TW013554.1	0.00203605	GENE	GENE
TW000820.1	0.843099	TW013619.1	0.0171792	GENE	GENE
TW000820.1	-0.812666	TW014468.1	0.0263002	GENE	GENE
TW000820.1	0.754592	TW016208.1	0.049952	GENE	GENE
TW000820.1	-0.852418	TW016590.1	0.0148186	GENE	GENE
TW000820.1	-0.92184	TW017203.1	0.00314397	GENE	GENE
TW000820.1	0.919201	TW017204.1	0.00341115	GENE	GENE
TW000820.1	0.917443	TW017431.1	0.00359627	GENE	GENE
TW000820.1	0.930029	TW017699.1	0.00239485	GENE	GENE
TW000820.1	0.855996	TW018099.1	0.013965	GENE	GENE
TW000820.1	0.847726	TW020495.1	0.0159822	GENE	GENE
TW000820.1	0.927728	TW021699.1	0.00259328	GENE	GENE
TW000820.1	-0.899555	TW021718.1	0.00581427	GENE	GENE
TW000820.1	0.862647	TW022140.1	0.0124543	GENE	GENE
TW000820.1	-0.833721	TW022215.1	0.019757	GENE	GENE
TW000820.1	0.774069	TW023804.1	0.0410864	GENE	GENE
TW000820.1	0.866188	TW023853.1	0.0116904	GENE	GENE
TW000820.1	0.902822	TW023854.1	0.0053627	GENE	GENE
TW000820.1	0.816009	TW025771.1	0.0251907	GENE	GENE
TW000820.1	0.800402	TW027072.1	0.0306022	GENE	GENE
TW000820.1	0.777971	TW027426.1	0.0394242	GENE	GENE
TW000820.1	0.812527	TW027427.1	0.026347	GENE	GENE
TW000820.1	-0.779693	TW028588.1	0.0387032	GENE	GENE
TW000820.1	0.896822	TW029089.1	0.00620852	GENE	GENE
TW000820.1	0.863787	TW031911.1	0.0122053	GENE	GENE
TW000820.1	0.911873	TW032039.1	0.00422096	GENE	GENE
TW000820.1	0.81557	TW032059.1	0.0253348	GENE	GENE
TW001019.1	0.854492	TW004452.1	0.0143203	GENE	GENE
TW001019.1	0.78761	TW005800.1	0.0354812	GENE	GENE
TW001019.1	0.792197	TW007347.1	0.0336853	GENE	GENE
TW001019.1	0.971739	TW007454.1	0.000253996	GENE	GENE
TW001019.1	0.893744	TW013028.1	0.00667046	GENE	GENE
TW001019.1	0.869133	TW015489.1	0.0110759	GENE	GENE
TW001019.1	0.839705	TW019009.1	0.0180885	GENE	GENE
TW001019.1	0.918875	TW019296.1	0.00344508	GENE	GENE
TW001019.1	0.835025	TW021380.1	0.0193863	GENE	GENE
TW001019.1	0.884241	TW024973.1	0.00821986	GENE	GENE
TW001019.1	0.84225	TW026598.1	0.0174041	GENE	GENE
TW001019.1	0.843202	TW028667.1	0.0171519	GENE	GENE
TW001019.1	0.808997	TW028753.1	0.0275488	GENE	GENE
TW001019.1	0.971187	TW029411.1	0.000266493	GENE	GENE
TW001019.1	0.920432	TW030801.1	0.00328495	GENE	GENE
TW001019.1	0.869133	TW032013.1	0.0110759	GENE	GENE
TW001019.1	0.846848	TW032031.1	0.0162056	GENE	GENE
TW001057.1	0.774675	TW001696.1	0.0408259	GENE	GENE
TW001057.1	0.906622	TW002018.1	0.00486395	GENE	GENE
TW001057.1	0.855592	TW003048.1	0.0140598	GENE	GENE
TW001057.1	-0.856308	TW004436.1	0.0138918	GENE	GENE
TW001057.1	0.843076	TW008475.1	0.0171852	GENE	GENE
TW001057.1	0.784296	TW008687.1	0.0368111	GENE	GENE
TW001057.1	0.821654	TW008689.1	0.0233779	GENE	GENE
TW001057.1	0.908329	TW008850.1	0.00464911	GENE	GENE
TW001057.1	0.762905	TW008985.1	0.0460515	GENE	GENE
TW001057.1	0.764039	TW009876.1	0.045533	GENE	GENE
TW001057.1	0.932132	TW012580.1	0.00222147	GENE	GENE
TW001057.1	0.95553	TW013165.1	0.000781981	GENE	GENE
TW001057.1	0.792817	TW017204.1	0.0334465	GENE	GENE
TW001057.1	0.806718	TW018099.1	0.0283409	GENE	GENE
TW001057.1	0.796264	TW021178.1	0.0321364	GENE	GENE
TW001057.1	-0.82882	TW021718.1	0.0211863	GENE	GENE
TW001057.1	0.818787	TW022140.1	0.0242889	GENE	GENE
TW001057.1	0.849014	TW023853.1	0.015658	GENE	GENE
TW001057.1	0.883546	TW023867.1	0.00834048	GENE	GENE
TW001057.1	0.897644	TW027072.1	0.00608828	GENE	GENE
TW001057.1	0.948256	TW028754.1	0.0011375	GENE	GENE
TW001057.1	0.87233	TW030259.1	0.0104306	GENE	GENE
TW001057.1	0.858827	TW031838.1	0.0133099	GENE	GENE
TW001057.1	0.865636	TW032039.1	0.0118076	GENE	GENE
TW001058.1	0.826965	TW002056.1	0.0217419	GENE	GENE
TW001058.1	0.983777	TW002074.1	6.38291e-05	GENE	GENE
TW001058.1	0.908946	TW002262.1	0.00457275	GENE	GENE
TW001058.1	0.895242	TW002474.1	0.00644316	GENE	GENE
TW001058.1	0.973454	TW002706.1	0.000217402	GENE	GENE
TW001058.1	0.968999	TW003085.1	0.000319634	GENE	GENE
TW001058.1	0.76576	TW003086.1	0.0447524	GENE	GENE
TW001058.1	0.980669	TW004092.1	9.87633e-05	GENE	GENE
TW001058.1	0.907971	TW004583.1	0.00469361	GENE	GENE
TW001058.1	0.849082	TW005213.1	0.0156408	GENE	GENE
TW001058.1	0.906023	TW005368.1	0.00494069	GENE	GENE
TW001058.1	0.881473	TW005897.1	0.00870658	GENE	GENE
TW001058.1	0.973464	TW006432.1	0.000217191	GENE	GENE
TW001058.1	0.785444	TW007415.1	0.0363471	GENE	GENE
TW001058.1	0.970923	TW009878.1	0.000272603	GENE	GENE
TW001058.1	0.976177	TW010590.1	0.000166101	GENE	GENE
TW001058.1	0.907419	TW011596.1	0.00476288	GENE	GENE
TW001058.1	0.872022	TW011597.1	0.0104917	GENE	GENE
TW001058.1	0.979497	TW011779.1	0.000114346	GENE	GENE
TW001058.1	0.899625	TW012031.1	0.00580443	GENE	GENE
TW001058.1	0.918879	TW014118.1	0.00344464	GENE	GENE
TW001058.1	0.920512	TW014670.1	0.00327691	GENE	GENE
TW001058.1	0.982729	TW016206.1	7.45995e-05	GENE	GENE
TW001058.1	0.980455	TW016292.1	0.000101506	GENE	GENE
TW001058.1	0.972237	TW016512.1	0.000243018	GENE	GENE
TW001058.1	0.977717	TW016802.1	0.000140664	GENE	GENE
TW001058.1	0.97866	TW017591.1	0.000126319	GENE	GENE
TW001058.1	0.966214	TW017592.1	0.00039571	GENE	GENE
TW001058.1	0.980455	TW017700.1	0.000101506	GENE	GENE
TW001058.1	0.978889	TW019071.1	0.000122973	GENE	GENE
TW001058.1	0.909185	TW020143.1	0.00454347	GENE	GENE
TW001058.1	0.90487	TW021653.1	0.00509039	GENE	GENE
TW001058.1	0.963152	TW021654.1	0.000490745	GENE	GENE
TW001058.1	0.912649	TW024048.1	0.00413037	GENE	GENE
TW001058.1	0.981985	TW025723.1	8.28567e-05	GENE	GENE
TW001058.1	0.908702	TW026026.1	0.00460284	GENE	GENE
TW001058.1	0.813894	TW027071.1	0.0258893	GENE	GENE
TW001058.1	0.931884	TW027425.1	0.00224153	GENE	GENE
TW001058.1	0.980455	TW027781.1	0.000101506	GENE	GENE
TW001058.1	0.980455	TW029400.1	0.000101506	GENE	GENE
TW001058.1	0.794942	TW029991.1	0.0326356	GENE	GENE
TW001058.1	0.952685	TW030125.1	0.000911707	GENE	GENE
TW001058.1	0.937835	TW030228.1	0.00178936	GENE	GENE
TW001058.1	0.978282	TW030464.1	0.000131952	GENE	GENE
TW001058.1	0.978381	TW030872.1	0.000130459	GENE	GENE
TW001058.1	0.961476	TW031355.1	0.000547977	GENE	GENE
TW001058.1	0.970463	TW032085.1	0.00028345	GENE	GENE
TW001144.1	0.956159	TW002108.1	0.000754877	GENE	GENE
TW001144.1	0.785653	TW002196.1	0.0362632	GENE	GENE
TW001144.1	0.816056	TW008248.1	0.0251753	GENE	GENE
TW001144.1	-0.762194	TW008470.1	0.0463783	GENE	GENE
TW001144.1	0.82033	TW008687.1	0.0237962	GENE	GENE
TW001144.1	0.799465	TW008811.1	0.0309461	GENE	GENE
TW001144.1	0.843041	TW008985.1	0.0171945	GENE	GENE
TW001144.1	0.817217	TW009876.1	0.0247964	GENE	GENE
TW001144.1	0.885897	TW011445.1	0.00793635	GENE	GENE
TW001144.1	0.796799	TW013179.1	0.0319359	GENE	GENE
TW001144.1	0.854978	TW013554.1	0.0142049	GENE	GENE
TW001144.1	0.858717	TW013619.1	0.013335	GENE	GENE
TW001144.1	0.982332	TW016208.1	7.89349e-05	GENE	GENE
TW001144.1	-0.86525	TW016590.1	0.0118901	GENE	GENE
TW001144.1	0.83385	TW017593.1	0.0197201	GENE	GENE
TW001144.1	0.892751	TW019897.1	0.00682365	GENE	GENE
TW001144.1	0.939444	TW020495.1	0.00167733	GENE	GENE
TW001144.1	0.839135	TW020618.1	0.0182438	GENE	GENE
TW001144.1	0.912698	TW021699.1	0.00412471	GENE	GENE
TW001144.1	-0.801109	TW021718.1	0.0303442	GENE	GENE
TW001144.1	0.947789	TW022162.1	0.00116309	GENE	GENE
TW001144.1	0.976807	TW023804.1	0.000155398	GENE	GENE
TW001144.1	0.889981	TW028194.1	0.00726168	GENE	GENE
TW001144.1	0.931653	TW029089.1	0.00226032	GENE	GENE
TW001144.1	0.907295	TW030084.1	0.00477857	GENE	GENE
TW001144.1	0.833545	TW031911.1	0.0198075	GENE	GENE
TW001375.1	0.765766	TW002108.1	0.0447493	GENE	GENE
TW001375.1	0.809076	TW006625.1	0.0275216	GENE	GENE
TW001375.1	0.81971	TW007590.1	0.0239935	GENE	GENE
TW001375.1	0.89146	TW008684.1	0.00702584	GENE	GENE
TW001375.1	0.791102	TW008687.1	0.0341094	GENE	GENE
TW001375.1	0.864321	TW008688.1	0.0120897	GENE	GENE
TW001375.1	0.757244	TW008689.1	0.0486891	GENE	GENE
TW001375.1	0.85081	TW008985.1	0.0152118	GENE	GENE
TW001375.1	0.910105	TW009876.1	0.00443145	GENE	GENE
TW001375.1	0.923273	TW009879.1	0.00300428	GENE	GENE
TW001375.1	0.877193	TW011445.1	0.00949124	GENE	GENE
TW001375.1	-0.881643	TW012737.1	0.00867615	GENE	GENE
TW001375.1	0.792152	TW013471.1	0.0337028	GENE	GENE
TW001375.1	0.874605	TW013472.1	0.00998474	GENE	GENE
TW001375.1	0.849919	TW013619.1	0.0154321	GENE	GENE
TW001375.1	0.824533	TW017204.1	0.0224827	GENE	GENE
TW001375.1	0.840125	TW017431.1	0.0179746	GENE	GENE
TW001375.1	0.803329	TW017699.1	0.0295422	GENE	GENE
TW001375.1	0.852085	TW018282.1	0.0148996	GENE	GENE
TW001375.1	0.919441	TW019897.1	0.00338632	GENE	GENE
TW001375.1	0.842859	TW020495.1	0.0172425	GENE	GENE
TW001375.1	0.910912	TW020618.1	0.00433461	GENE	GENE
TW001375.1	0.867962	TW021699.1	0.011318	GENE	GENE
TW001375.1	-0.830048	TW021718.1	0.0208226	GENE	GENE
TW001375.1	0.80207	TW022140.1	0.0299956	GENE	GENE
TW001375.1	0.780067	TW022162.1	0.0385471	GENE	GENE
TW001375.1	-0.804685	TW022215.1	0.0290583	GENE	GENE
TW001375.1	0.784419	TW023804.1	0.036761	GENE	GENE
TW001375.1	0.851105	TW023854.1	0.0151392	GENE	GENE
TW001375.1	0.898479	TW025771.1	0.00596765	GENE	GENE
TW001375.1	0.763115	TW027427.1	0.0459554	GENE	GENE
TW001375.1	0.806127	TW028590.1	0.0285486	GENE	GENE
TW001375.1	0.844135	TW029089.1	0.0169069	GENE	GENE
TW001375.1	-0.779743	TW029116.1	0.0386823	GENE	GENE
TW001375.1	0.84549	TW030084.1	0.0165545	GENE	GENE
TW001375.1	0.890718	TW031838.1	0.00714358	GENE	GENE
TW001375.1	0.817191	TW031911.1	0.0248047	GENE	GENE
TW001375.1	0.775942	TW032039.1	0.0402839	GENE	GENE
TW001375.1	0.764754	TW032059.1	0.0452076	GENE	GENE
TW001539.1	-0.788069	TW003465.1	0.0352992	GENE	GENE
TW001539.1	0.805009	TW004244.1	0.0289431	GENE	GENE
TW001539.1	-0.802878	TW005123.1	0.0297043	GENE	GENE
TW001539.1	0.761988	TW005368.1	0.0464735	GENE	GENE
TW001539.1	0.816074	TW005410.1	0.0251693	GENE	GENE
TW001539.1	-0.968458	TW007033.1	0.00033366	GENE	GENE
TW001539.1	-0.959922	TW007194.1	0.000604403	GENE	GENE
TW001539.1	0.772639	TW011596.1	0.041705	GENE	GENE
TW001539.1	0.808112	TW011597.1	0.027855	GENE	GENE
TW001539.1	0.818279	TW012027.1	0.0244524	GENE	GENE
TW001539.1	-0.902749	TW012756.1	0.00537256	GENE	GENE
TW001539.1	-0.75705	TW014289.1	0.0487809	GENE	GENE
TW001539.1	0.756404	TW014670.1	0.0490869	GENE	GENE
TW001539.1	-0.825469	TW016207.1	0.022196	GENE	GENE
TW001539.1	0.812895	TW016686.1	0.0262232	GENE	GENE
TW001539.1	-0.818207	TW025154.1	0.0244757	GENE	GENE
TW001539.1	0.774266	TW028591.1	0.0410017	GENE	GENE
TW001539.1	-0.869695	TW029287.1	0.0109609	GENE	GENE
TW001539.1	-0.886035	TW029288.1	0.00791297	GENE	GENE
TW001539.1	-0.758281	TW029290.1	0.0481995	GENE	GENE
TW001539.1	0.899932	TW031972.1	0.00576103	GENE	GENE
TW001696.1	0.77508	TW002074.1	0.0406522	GENE	GENE
TW001696.1	0.814627	TW002706.1	0.025646	GENE	GENE
TW001696.1	-0.811998	TW004436.1	0.0265252	GENE	GENE
TW001696.1	0.84109	TW005897.1	0.0177142	GENE	GENE
TW001696.1	-0.774569	TW008422.1	0.0408714	GENE	GENE
TW001696.1	0.954694	TW021178.1	0.000818877	GENE	GENE
TW001696.1	0.780027	TW021653.1	0.0385641	GENE	GENE
TW001696.1	0.909132	TW023867.1	0.00454996	GENE	GENE
TW001696.1	0.88414	TW027425.1	0.00823732	GENE	GENE
TW001696.1	0.79799	TW030259.1	0.0314915	GENE	GENE
TW001696.1	0.969508	TW032221.1	0.00030674	GENE	GENE
TW001817.1	0.9098	TW004801.1	0.00446844	GENE	GENE
TW001817.1	-0.860396	TW005755.1	0.0129546	GENE	GENE
TW001817.1	0.785285	TW006625.1	0.036411	GENE	GENE
TW001817.1	0.775738	TW007306.1	0.0403709	GENE	GENE
TW001817.1	0.865945	TW009877.1	0.0117419	GENE	GENE
TW001817.1	-0.80147	TW010575.1	0.0302131	GENE	GENE
TW001817.1	0.953797	TW010737.1	0.000859584	GENE	GENE
TW001817.1	0.889258	TW012149.1	0.00737857	GENE	GENE
TW001817.1	-0.841901	TW013615.1	0.017497	GENE	GENE
TW001817.1	0.836537	TW014289.1	0.0189616	GENE	GENE
TW001817.1	0.766308	TW015388.1	0.0445049	GENE	GENE
TW001817.1	0.834548	TW016207.1	0.0195216	GENE	GENE
TW001817.1	0.774046	TW021717.1	0.0410963	GENE	GENE
TW001817.1	-0.757456	TW021787.1	0.0485888	GENE	GENE
TW001817.1	0.842924	TW022216.1	0.0172255	GENE	GENE
TW001817.1	0.812907	TW025771.1	0.0262193	GENE	GENE
TW001817.1	0.908561	TW027240.1	0.0046203	GENE	GENE
TW001817.1	0.899287	TW027241.1	0.00585229	GENE	GENE
TW001817.1	0.769649	TW027511.1	0.0430147	GENE	GENE
TW001817.1	0.83454	TW028590.1	0.0195238	GENE	GENE
TW001817.1	0.781417	TW032059.1	0.0379882	GENE	GENE
TW001897.1	0.935798	TW003466.1	0.0019374	GENE	GENE
TW001897.1	0.976497	TW003821.1	0.000160615	GENE	GENE
TW001897.1	0.915586	TW003822.1	0.00379803	GENE	GENE
TW001897.1	0.857612	TW004244.1	0.0135888	GENE	GENE
TW001897.1	0.83885	TW005410.1	0.0183217	GENE	GENE
TW001897.1	0.971072	TW007082.1	0.000269142	GENE	GENE
TW001897.1	-0.861316	TW008632.1	0.0127488	GENE	GENE
TW001897.1	0.979608	TW009108.1	0.000112811	GENE	GENE
TW001897.1	-0.865284	TW009189.1	0.0118827	GENE	GENE
TW001897.1	0.93165	TW013213.1	0.0022605	GENE	GENE
TW001897.1	0.808192	TW017401.1	0.0278273	GENE	GENE
TW001897.1	-0.829576	TW018282.1	0.0209619	GENE	GENE
TW001897.1	0.982721	TW018322.1	7.4683e-05	GENE	GENE
TW001897.1	0.928894	TW018897.1	0.00249158	GENE	GENE
TW001897.1	0.864906	TW021617.1	0.0119637	GENE	GENE
TW001897.1	0.900173	TW021787.1	0.00572721	GENE	GENE
TW001897.1	0.826843	TW022084.1	0.0217787	GENE	GENE
TW001897.1	0.958418	TW022141.1	0.000662182	GENE	GENE
TW001897.1	0.933799	TW023452.1	0.00208951	GENE	GENE
TW001897.1	0.933322	TW023453.1	0.00212673	GENE	GENE
TW001897.1	0.93079	TW027428.1	0.00233121	GENE	GENE
TW001897.1	0.89727	TW028591.1	0.00614286	GENE	GENE
TW002018.1	0.89205	TW003048.1	0.00693299	GENE	GENE
TW002018.1	0.871031	TW003840.1	0.0106901	GENE	GENE
TW002018.1	0.862964	TW008475.1	0.0123848	GENE	GENE
TW002018.1	0.771042	TW008684.1	0.0424016	GENE	GENE
TW002018.1	0.838393	TW008689.1	0.0184473	GENE	GENE
TW002018.1	0.80352	TW008850.1	0.0294737	GENE	GENE
TW002018.1	0.800156	TW008985.1	0.0306924	GENE	GENE
TW002018.1	0.78418	TW009876.1	0.0368581	GENE	GENE
TW002018.1	0.76004	TW011557.1	0.0473761	GENE	GENE
TW002018.1	0.807187	TW012580.1	0.0281771	GENE	GENE
TW002018.1	0.906047	TW013165.1	0.00493761	GENE	GENE
TW002018.1	0.775354	TW013472.1	0.0405349	GENE	GENE
TW002018.1	0.841453	TW017204.1	0.0176168	GENE	GENE
TW002018.1	0.854706	TW018099.1	0.0142693	GENE	GENE
TW002018.1	0.809581	TW021178.1	0.027348	GENE	GENE
TW002018.1	-0.773365	TW021718.1	0.0413903	GENE	GENE
TW002018.1	0.865473	TW022140.1	0.0118425	GENE	GENE
TW002018.1	0.886505	TW023853.1	0.00783367	GENE	GENE
[truncated: 2,891 more rows]

## Sheet: Supplementary Data 5
Supplementary Data 5 | 228 P450 genes in T. wilfordii genome and functional annotation
Gene_ID	Linage_Specific	Swiss-Prot
		Subject_id	Identity%	Subject_annotation
TW000043.1	Non-T. wilfordii	sp|Q9SRQ1|C89A9_ARATH	0.46	Cytochrome P450 89A9 OS=Arabidopsis thaliana GN=CYP89A9 PE=2 SV=1
TW000278.1	Non-T. wilfordii	sp|P48417|CP74_LINUS	0.69	Allene oxide synthase, chloroplastic OS=Linum usitatissimum GN=CYP74A PE=1 SV=1
TW000125.1	Non-T. wilfordii	sp|Q6WNQ8|C81E8_MEDTR	0.47	Cytochrome P450 81E8 OS=Medicago truncatula GN=CYP81E8 PE=2 SV=1
TW000401.1	Non-T. wilfordii	sp|O48786|C734A_ARATH	0.39	Cytochrome P450 734A1 OS=Arabidopsis thaliana GN=CYP734A1 PE=2 SV=1
TW000402.1	Non-T. wilfordii	sp|I7C6E8|C7A52_PANGI	0.44	Beta-amyrin 28-oxidase OS=Panax ginseng PE=2 SV=1
TW000403.1	T. wilfordii	sp|I7C6E8|C7A52_PANGI	0.41	Beta-amyrin 28-oxidase OS=Panax ginseng PE=2 SV=1
TW000427.1	Non-T. wilfordii	sp|D1MI46|C76BA_SWEMU	0.62	Geraniol 8-hydroxylase OS=Swertia mussotii GN=CYP76B10 PE=1 SV=1
TW000428.1	T. wilfordii	sp|Q8VWZ7|C76B6_CATRO	0.54	Geraniol 8-hydroxylase OS=Catharanthus roseus GN=CYP76B6 PE=1 SV=1
TW000429.1	T. wilfordii	sp|Q8VWZ7|C76B6_CATRO	0.44	Geraniol 8-hydroxylase OS=Catharanthus roseus GN=CYP76B6 PE=1 SV=1
TW000460.1	Non-T. wilfordii	sp|Q8VWZ7|C76B6_CATRO	0.32	Geraniol 8-hydroxylase OS=Catharanthus roseus GN=CYP76B6 PE=1 SV=1
TW000820.1	Non-T. wilfordii	sp|O48927|C78A3_SOYBN	0.71	Cytochrome P450 78A3 OS=Glycine max GN=CYP78A3 PE=2 SV=1
TW001019.1	Non-T. wilfordii	sp|Q6WNQ8|C81E8_MEDTR	0.55	Cytochrome P450 81E8 OS=Medicago truncatula GN=CYP81E8 PE=2 SV=1
TW001057.1	Non-T. wilfordii	sp|Q42602|C89A2_ARATH	0.61	Cytochrome P450 89A2 OS=Arabidopsis thaliana GN=CYP89A2 PE=2 SV=2
TW001058.1	Non-T. wilfordii	sp|Q42602|C89A2_ARATH	0.6	Cytochrome P450 89A2 OS=Arabidopsis thaliana GN=CYP89A2 PE=2 SV=2
TW001144.1	Non-T. wilfordii	sp|Q42569|C90A1_ARATH	0.75	Cytochrome P450 90A1 OS=Arabidopsis thaliana GN=CYP90A1 PE=2 SV=1
TW001375.1	Non-T. wilfordii	sp|Q9FMV7|C94B1_ARATH	0.58	Cytochrome P450 94B1 OS=Arabidopsis thaliana GN=CYP94B1 PE=2 SV=1
TW001539.1	Non-T. wilfordii	sp|P33274|CP4F1_RAT	0.23	Cytochrome P450 4F1 OS=Rattus norvegicus GN=Cyp4f1 PE=2 SV=1
TW001696.1	Non-T. wilfordii	sp|O48786|C734A_ARATH	0.72	Cytochrome P450 734A1 OS=Arabidopsis thaliana GN=CYP734A1 PE=2 SV=1
TW002108.1	Non-T. wilfordii	sp|Q9LJK2|ABAH4_ARATH	0.33	Abscisic acid 8'-hydroxylase 4 OS=Arabidopsis thaliana GN=CYP707A4 PE=2 SV=2
TW002196.1	Non-T. wilfordii	sp|O48786|C734A_ARATH	0.44	Cytochrome P450 734A1 OS=Arabidopsis thaliana GN=CYP734A1 PE=2 SV=1
TW002262.1	Non-T. wilfordii	sp|O48786|C734A_ARATH	0.71	Cytochrome P450 734A1 OS=Arabidopsis thaliana GN=CYP734A1 PE=2 SV=1
TW002018.1	Non-T. wilfordii	sp|Q9LJK2|ABAH4_ARATH	0.69	Abscisic acid 8'-hydroxylase 4 OS=Arabidopsis thaliana GN=CYP707A4 PE=2 SV=2
TW002474.1	Non-T. wilfordii	sp|O48928|C77A3_SOYBN	0.46	Cytochrome P450 77A3 OS=Glycine max GN=CYP77A3 PE=2 SV=1
TW002056.1	Non-T. wilfordii	sp|P48417|CP74_LINUS	0.7	Allene oxide synthase, chloroplastic OS=Linum usitatissimum GN=CYP74A PE=1 SV=1
TW002074.1	T. wilfordii	sp|O48786|C734A_ARATH	0.41	Cytochrome P450 734A1 OS=Arabidopsis thaliana GN=CYP734A1 PE=2 SV=1
TW002645.1	Non-T. wilfordii	sp|Q9C5Y2|KAO2_ARATH	0.67	Ent-kaurenoic acid oxidase 2 OS=Arabidopsis thaliana GN=KAO2 PE=2 SV=2
TW003048.1	Non-T. wilfordii	sp|Q93Z79|C14A1_ARATH	0.59	Cytochrome P450 714A1 OS=Arabidopsis thaliana GN=CYP714A1 PE=2 SV=1
TW002706.1	Non-T. wilfordii	sp|Q9SD85|F3PH_ARATH	0.41	Flavonoid 3'-monooxygenase OS=Arabidopsis thaliana GN=CYP75B1 PE=1 SV=1
TW003085.1	Non-T. wilfordii	sp|O65782|C83B1_ARATH	0.47	Cytochrome P450 83B1 OS=Arabidopsis thaliana GN=CYP83B1 PE=1 SV=1
TW003086.1	Non-T. wilfordii	sp|O65782|C83B1_ARATH	0.49	Cytochrome P450 83B1 OS=Arabidopsis thaliana GN=CYP83B1 PE=1 SV=1
TW003821.1	Non-T. wilfordii	sp|Q6WNQ8|C81E8_MEDTR	0.58	Cytochrome P450 81E8 OS=Medicago truncatula GN=CYP81E8 PE=2 SV=1
TW003822.1	Non-T. wilfordii	sp|Q9FG65|C81D1_ARATH	0.54	Cytochrome P450 81D1 OS=Arabidopsis thaliana GN=CYP81D1 PE=2 SV=1
TW003840.1	Non-T. wilfordii	sp|Q6WNR0|C81E7_MEDTR	0.53	Isoflavone 2'-hydroxylase OS=Medicago truncatula GN=CYP81E7 PE=1 SV=1
TW003841.1	Non-T. wilfordii	sp|Q6WNQ8|C81E8_MEDTR	0.47	Cytochrome P450 81E8 OS=Medicago truncatula GN=CYP81E8 PE=2 SV=1
TW003465.1	Non-T. wilfordii	sp|I7C6E8|C7A52_PANGI	0.5	Beta-amyrin 28-oxidase OS=Panax ginseng PE=2 SV=1
TW003466.1	Non-T. wilfordii	sp|Q9AXM6|T10H_TAXCU	0.41	Taxane 10-beta-hydroxylase OS=Taxus cuspidata GN=CYP725A1 PE=1 SV=1
TW003467.1	Non-T. wilfordii	sp|Q84KI1|T14H_TAXCU	0.36	Taxoid 14-beta-hydroxylase OS=Taxus cuspidata PE=1 SV=1
TW004092.1	Non-T. wilfordii	sp|Q9FVS9|C96AF_ARATH	0.45	Alkane hydroxylase MAH1 OS=Arabidopsis thaliana GN=CYP96A15 PE=2 SV=1
TW004209.1	Non-T. wilfordii	sp|Q9SBQ9|F3PH_PETHY	0.74	Flavonoid 3'-monooxygenase OS=Petunia hybrida GN=CYP75B2 PE=2 SV=1
TW004265.1	Non-T. wilfordii	sp|O64989|C90B1_ARATH	0.72	Cytochrome P450 90B1 OS=Arabidopsis thaliana GN=CYP90B1 PE=1 SV=2
TW004436.1	Non-T. wilfordii	sp|Q7XU38|C87A3_ORYSJ	0.65	Cytochrome P450 87A3 OS=Oryza sativa subsp. japonica GN=CYP87A3 PE=2 SV=3
TW004452.1	Non-T. wilfordii	sp|Q8VWZ7|C76B6_CATRO	0.56	Geraniol 8-hydroxylase OS=Catharanthus roseus GN=CYP76B6 PE=1 SV=1
TW004466.1	Non-T. wilfordii	sp|Q9SD85|F3PH_ARATH	0.39	Flavonoid 3'-monooxygenase OS=Arabidopsis thaliana GN=CYP75B1 PE=1 SV=1
TW004583.1	Non-T. wilfordii	sp|Q9LIP6|C71BV_ARATH	0.51	Cytochrome P450 71B34 OS=Arabidopsis thaliana GN=CYP71B34 PE=2 SV=1
TW005123.1	Non-T. wilfordii	sp|Q9SD85|F3PH_ARATH	0.41	Flavonoid 3'-monooxygenase OS=Arabidopsis thaliana GN=CYP75B1 PE=1 SV=1
TW005124.1	Non-T. wilfordii	sp|Q50EK4|C75A1_PINTA	0.36	Cytochrome P450 750A1 OS=Pinus taeda GN=CYP750A1 PE=2 SV=1
TW005368.1	Non-T. wilfordii	sp|Q9FVS9|C96AF_ARATH	0.4	Alkane hydroxylase MAH1 OS=Arabidopsis thaliana GN=CYP96A15 PE=2 SV=1
TW005410.1	Non-T. wilfordii	sp|Q9FVS9|C96AF_ARATH	0.49	Alkane hydroxylase MAH1 OS=Arabidopsis thaliana GN=CYP96A15 PE=2 SV=1
TW005213.1	Non-T. wilfordii	sp|Q69F95|C85A_PHAVU	0.61	Cytochrome P450 85A OS=Phaseolus vulgaris GN=BA13 PE=3 SV=2
TW005755.1	Non-T. wilfordii	sp|Q9C788|C70B1_ARATH	0.73	Cytochrome P450 704B1 OS=Arabidopsis thaliana GN=CYP704B1 PE=2 SV=1
TW005897.1	Non-T. wilfordii	sp|Q42600|C84A1_ARATH	0.68	Cytochrome P450 84A1 OS=Arabidopsis thaliana GN=CYP84A1 PE=1 SV=1
TW006432.1	Non-T. wilfordii	sp|Q50EK3|C04C1_PINTA	0.5	Cytochrome P450 704C1 OS=Pinus taeda GN=CYP704C1 PE=2 SV=1
TW006625.1	T. wilfordii	sp|Q9FI39|THAD_ARATH	0.46	Cytochrome P450 705A5 OS=Arabidopsis thaliana GN=CYP705A5 PE=2 SV=1
TW007033.1	Non-T. wilfordii	sp|Q04468|TCMO_HELTU	0.88	Trans-cinnamate 4-monooxygenase OS=Helianthus tuberosus GN=CYP73A1 PE=1 SV=1
TW007082.1	Non-T. wilfordii	sp|Q9FH76|ABAH3_ARATH	0.35	Abscisic acid 8'-hydroxylase 3 OS=Arabidopsis thaliana GN=CYP707A3 PE=1 SV=1
TW007194.1	Non-T. wilfordii	sp|Q42600|C84A1_ARATH	0.78	Cytochrome P450 84A1 OS=Arabidopsis thaliana GN=CYP84A1 PE=1 SV=1
TW007215.1	Non-T. wilfordii	sp|Q42600|C84A1_ARATH	0.65	Cytochrome P450 84A1 OS=Arabidopsis thaliana GN=CYP84A1 PE=1 SV=1
TW007243.1	Non-T. wilfordii	sp|O64989|C90B1_ARATH	0.72	Cytochrome P450 90B1 OS=Arabidopsis thaliana GN=CYP90B1 PE=1 SV=2
TW007306.1	Non-T. wilfordii	sp|Q9LHA1|C8D11_ARATH	0.59	Cytochrome P450 81D11 OS=Arabidopsis thaliana GN=CYP81D11 PE=2 SV=1
TW007346.1	Non-T. wilfordii	sp|Q6WNQ8|C81E8_MEDTR	0.61	Cytochrome P450 81E8 OS=Medicago truncatula GN=CYP81E8 PE=2 SV=1
TW007347.1	Non-T. wilfordii	sp|Q6WNQ8|C81E8_MEDTR	0.55	Cytochrome P450 81E8 OS=Medicago truncatula GN=CYP81E8 PE=2 SV=1
TW007415.1	Non-T. wilfordii	sp|Q9FVS9|C96AF_ARATH	0.46	Alkane hydroxylase MAH1 OS=Arabidopsis thaliana GN=CYP96A15 PE=2 SV=1
TW007454.1	Non-T. wilfordii	sp|O64697|C7101_ARATH	0.66	Cytochrome P450 710A1 OS=Arabidopsis thaliana GN=CYP710A1 PE=1 SV=1
TW007590.1	Non-T. wilfordii	sp|Q7XHW5|C14B1_ORYSJ	0.3	Cytochrome P450 714B1 OS=Oryza sativa subsp. japonica GN=CYP714B1 PE=1 SV=2
TW007676.1	Non-T. wilfordii	sp|Q9ZSY9|C74B2_ARATH	0.58	Linolenate hydroperoxide lyase, chloroplastic OS=Arabidopsis thaliana GN=CYP74B2 PE=1 SV=1
TW008248.1	Non-T. wilfordii	sp|Q9LJK2|ABAH4_ARATH	0.33	Abscisic acid 8'-hydroxylase 4 OS=Arabidopsis thaliana GN=CYP707A4 PE=2 SV=2
TW008422.1	Non-T. wilfordii	sp|Q9FF18|C7351_ARATH	0.73	Cytokinin hydroxylase OS=Arabidopsis thaliana GN=CYP735A1 PE=1 SV=1
TW008470.1	Non-T. wilfordii	sp|Q7XU38|C87A3_ORYSJ	0.64	Cytochrome P450 87A3 OS=Oryza sativa subsp. japonica GN=CYP87A3 PE=2 SV=3
TW008475.1	Non-T. wilfordii	sp|O64899|C80B1_ESCCA	0.46	(S)-N-methylcoclaurine 3'-hydroxylase isozyme 1 (Fragment) OS=Eschscholzia californica GN=CYP80B1 PE=2 SV=1
TW008632.1	T. wilfordii	sp|Q9ZVW2|HEN2_ARATH	0.85	Protein HUA ENHANCER 2 OS=Arabidopsis thaliana GN=HEN2 PE=1 SV=2
TW008684.1	Non-T. wilfordii	sp|Q8VWZ7|C76B6_CATRO	0.5	Geraniol 8-hydroxylase OS=Catharanthus roseus GN=CYP76B6 PE=1 SV=1
TW008811.1	Non-T. wilfordii	sp|Q2QYH7|C14C2_ORYSJ	0.49	Cytochrome P450 714C2 OS=Oryza sativa subsp. japonica GN=CYP714C2 PE=2 SV=1
TW008687.1	Non-T. wilfordii	sp|Q50EK3|C04C1_PINTA	0.5	Cytochrome P450 704C1 OS=Pinus taeda GN=CYP704C1 PE=2 SV=1
TW008688.1	Non-T. wilfordii	sp|Q50EK3|C04C1_PINTA	0.53	Cytochrome P450 704C1 OS=Pinus taeda GN=CYP704C1 PE=2 SV=1
TW008689.1	Non-T. wilfordii	sp|Q50EK3|C04C1_PINTA	0.49	Cytochrome P450 704C1 OS=Pinus taeda GN=CYP704C1 PE=2 SV=1
TW008850.1	Non-T. wilfordii	sp|Q9C5Y2|KAO2_ARATH	0.68	Ent-kaurenoic acid oxidase 2 OS=Arabidopsis thaliana GN=KAO2 PE=2 SV=2
TW008985.1	Non-T. wilfordii	sp|Q8VWZ7|C76B6_CATRO	0.42	Geraniol 8-hydroxylase OS=Catharanthus roseus GN=CYP76B6 PE=1 SV=1
TW009108.1	Non-T. wilfordii	sp|O81117|C94A1_VICSA	0.45	Cytochrome P450 94A1 OS=Vicia sativa GN=CYP94A1 PE=2 SV=2
TW009189.1	Non-T. wilfordii	sp|Q42798|C93A1_SOYBN	0.37	3,9-dihydroxypterocarpan 6A-monooxygenase OS=Glycine max GN=CYP93A1 PE=1 SV=1
TW009876.1	Non-T. wilfordii	sp|Q6WG30|T5H_TAXCU	0.36	Taxadiene 5-alpha hydroxylase OS=Taxus cuspidata PE=1 SV=2
TW009878.1	Non-T. wilfordii	sp|Q6XQ14|C71E7_MANES	0.66	2-methylbutanal oxime monooxygenase OS=Manihot esculenta GN=CYP71E7 PE=1 SV=1
TW009877.1	T. wilfordii	sp|Q6XQ14|C71E7_MANES	0.65	2-methylbutanal oxime monooxygenase OS=Manihot esculenta GN=CYP71E7 PE=1 SV=1
TW009879.1	Non-T. wilfordii	sp|Q6XQ14|C71E7_MANES	0.68	2-methylbutanal oxime monooxygenase OS=Manihot esculenta GN=CYP71E7 PE=1 SV=1
TW010575.1	Non-T. wilfordii	sp|H2DH18|C7A12_PANGI	0.5	Cytochrome P450 CYP736A12 OS=Panax ginseng PE=2 SV=1
TW010590.1	Non-T. wilfordii	sp|Q42602|C89A2_ARATH	0.5	Cytochrome P450 89A2 OS=Arabidopsis thaliana GN=CYP89A2 PE=2 SV=2
TW010737.1	Non-T. wilfordii	sp|Q94IA6|C90D1_ARATH	0.68	3-epi-6-deoxocathasterone 23-monooxygenase OS=Arabidopsis thaliana GN=CYP90D1 PE=2 SV=1
TW011445.1	T. wilfordii	sp|P93147|C81E1_GLYEC	0.41	Isoflavone 2'-hydroxylase OS=Glycyrrhiza echinata GN=CYP81E1 PE=1 SV=2
TW011557.1	Non-T. wilfordii	sp|Q42798|C93A1_SOYBN	0.55	3,9-dihydroxypterocarpan 6A-monooxygenase OS=Glycine max GN=CYP93A1 PE=1 SV=1
TW011596.1	Non-T. wilfordii	sp|H2DH18|C7A12_PANGI	0.55	Cytochrome P450 CYP736A12 OS=Panax ginseng PE=2 SV=1
TW011597.1	Non-T. wilfordii	sp|H2DH18|C7A12_PANGI	0.7	Cytochrome P450 CYP736A12 OS=Panax ginseng PE=2 SV=1
TW011779.1	Non-T. wilfordii	sp|Q69F95|C85A_PHAVU	0.79	Cytochrome P450 85A OS=Phaseolus vulgaris GN=BA13 PE=3 SV=2
TW012027.1	Non-T. wilfordii	sp|Q42602|C89A2_ARATH	0.54	Cytochrome P450 89A2 OS=Arabidopsis thaliana GN=CYP89A2 PE=2 SV=2
TW012031.1	Non-T. wilfordii	sp|Q9SRQ1|C89A9_ARATH	0.47	Cytochrome P450 89A9 OS=Arabidopsis thaliana GN=CYP89A9 PE=2 SV=1
TW012149.1	T. wilfordii	sp|Q9SZ46|C82C4_ARATH	0.42	Cytochrome P450 82C4 OS=Arabidopsis thaliana GN=CYP82C4 PE=2 SV=1
TW012580.1	Non-T. wilfordii	sp|Q9M066|C90C1_ARATH	0.72	3-epi-6-deoxocathasterone 23-monooxygenase OS=Arabidopsis thaliana GN=ROT3 PE=2 SV=3
TW012737.1	Non-T. wilfordii	sp|P48417|CP74_LINUS	0.7	Allene oxide synthase, chloroplastic OS=Linum usitatissimum GN=CYP74A PE=1 SV=1
TW012756.1	Non-T. wilfordii	sp|Q04468|TCMO_HELTU	0.87	Trans-cinnamate 4-monooxygenase OS=Helianthus tuberosus GN=CYP73A1 PE=1 SV=1
TW013028.1	Non-T. wilfordii	sp|I7C6E8|C7A52_PANGI	0.49	Beta-amyrin 28-oxidase OS=Panax ginseng PE=2 SV=1
TW013165.1	Non-T. wilfordii	sp|Q9M066|C90C1_ARATH	0.73	3-epi-6-deoxocathasterone 23-monooxygenase OS=Arabidopsis thaliana GN=ROT3 PE=2 SV=3
TW013179.1	Non-T. wilfordii	sp|Q93VK5|LUT5_ARATH	0.8	Protein LUTEIN DEFICIENT 5, chloroplastic OS=Arabidopsis thaliana GN=CYP97A3 PE=1 SV=1
TW013213.1	Non-T. wilfordii	sp|Q9LNJ4|C70A2_ARATH	0.76	Cytochrome P450 703A2 OS=Arabidopsis thaliana GN=CYP703A2 PE=2 SV=1
TW013471.1	Non-T. wilfordii	sp|H2DH16|C7A47_PANGI	0.4	Dammarenediol 12-hydroxylase OS=Panax ginseng GN=PPDS PE=1 SV=2
TW013472.1	T. wilfordii	sp|I7C6E8|C7A52_PANGI	0.4	Beta-amyrin 28-oxidase OS=Panax ginseng PE=2 SV=1
TW013554.1	Non-T. wilfordii	sp|O48921|C97B2_SOYBN	0.84	Cytochrome P450 97B2, chloroplastic OS=Glycine max GN=CYP97B2 PE=2 SV=1
TW013619.1	Non-T. wilfordii	sp|O48786|C734A_ARATH	0.41	Cytochrome P450 734A1 OS=Arabidopsis thaliana GN=CYP734A1 PE=2 SV=1
TW014118.1	T. wilfordii	sp|H2DH18|C7A12_PANGI	0.43	Cytochrome P450 CYP736A12 OS=Panax ginseng PE=2 SV=1
TW014288.1	Non-T. wilfordii	sp|Q93Z79|C14A1_ARATH	0.34	Cytochrome P450 714A1 OS=Arabidopsis thaliana GN=CYP714A1 PE=2 SV=1
TW014289.1	Non-T. wilfordii	sp|Q93Z79|C14A1_ARATH	0.34	Cytochrome P450 714A1 OS=Arabidopsis thaliana GN=CYP714A1 PE=2 SV=1
TW014468.1	Non-T. wilfordii	sp|Q9SMP5|C94B3_ARATH	0.6	Cytochrome P450 94B3 OS=Arabidopsis thaliana GN=CYP94B3 PE=2 SV=1
TW014670.1	Non-T. wilfordii	sp|Q42798|C93A1_SOYBN	0.36	3,9-dihydroxypterocarpan 6A-monooxygenase OS=Glycine max GN=CYP93A1 PE=1 SV=1
TW015388.1	Non-T. wilfordii	sp|Q9FF18|C7351_ARATH	0.73	Cytokinin hydroxylase OS=Arabidopsis thaliana GN=CYP735A1 PE=1 SV=1
TW015489.1	T. wilfordii	sp|Q42716|C71A8_MENPI	0.51	Cytochrome P450 71A8 OS=Mentha piperita GN=CYP71A8 PE=3 SV=1
TW015322.1	T. wilfordii	sp|Q9XHC6|C93E1_SOYBN	0.37	Beta-amyrin 24-hydroxylase OS=Glycine max GN=CYP93E1 PE=1 SV=1
TW015831.1	Non-T. wilfordii	sp|O48927|C78A3_SOYBN	0.69	Cytochrome P450 78A3 OS=Glycine max GN=CYP78A3 PE=2 SV=1
TW016206.1	Non-T. wilfordii	sp|P37122|C76A2_SOLME	0.49	Cytochrome P450 76A2 OS=Solanum melongena GN=CYP76A2 PE=2 SV=1
TW016207.1	Non-T. wilfordii	sp|P37122|C76A2_SOLME	0.55	Cytochrome P450 76A2 OS=Solanum melongena GN=CYP76A2 PE=2 SV=1
TW016208.1	Non-T. wilfordii	sp|P37122|C76A2_SOLME	0.44	Cytochrome P450 76A2 OS=Solanum melongena GN=CYP76A2 PE=2 SV=1
TW016292.1	Non-T. wilfordii	sp|O81117|C94A1_VICSA	0.47	Cytochrome P450 94A1 OS=Vicia sativa GN=CYP94A1 PE=2 SV=2
TW016447.1	Non-T. wilfordii	sp|Q6WNQ8|C81E8_MEDTR	0.56	Cytochrome P450 81E8 OS=Medicago truncatula GN=CYP81E8 PE=2 SV=1
TW016590.1	Non-T. wilfordii	sp|Q93ZB2|KO1_ARATH	0.67	Ent-kaurene oxidase, chloroplastic OS=Arabidopsis thaliana GN=KO PE=1 SV=2
TW016512.1	Non-T. wilfordii	sp|P93147|C81E1_GLYEC	0.47	Isoflavone 2'-hydroxylase OS=Glycyrrhiza echinata GN=CYP81E1 PE=1 SV=2
TW016551.1	Non-T. wilfordii	sp|Q9LJK2|ABAH4_ARATH	0.69	Abscisic acid 8'-hydroxylase 4 OS=Arabidopsis thaliana GN=CYP707A4 PE=2 SV=2
TW016686.1	Non-T. wilfordii	sp|Q9LUC5|C7A15_ARATH	0.55	Cytochrome P450 72A15 OS=Arabidopsis thaliana GN=CYP72A15 PE=2 SV=1
TW016802.1	Non-T. wilfordii	sp|H2DH18|C7A12_PANGI	0.52	Cytochrome P450 CYP736A12 OS=Panax ginseng PE=2 SV=1
TW017203.1	Non-T. wilfordii	sp|Q42798|C93A1_SOYBN	0.58	3,9-dihydroxypterocarpan 6A-monooxygenase OS=Glycine max GN=CYP93A1 PE=1 SV=1
TW017204.1	Non-T. wilfordii	sp|Q42798|C93A1_SOYBN	0.41	3,9-dihydroxypterocarpan 6A-monooxygenase OS=Glycine max GN=CYP93A1 PE=1 SV=1
TW017401.1	Non-T. wilfordii	sp|Q9ZUX1|C94C1_ARATH	0.59	Cytochrome P450 94C1 OS=Arabidopsis thaliana GN=CYP94C1 PE=2 SV=1
TW017431.1	Non-T. wilfordii	sp|P37122|C76A2_SOLME	0.53	Cytochrome P450 76A2 OS=Solanum melongena GN=CYP76A2 PE=2 SV=1
TW017452.1	Non-T. wilfordii	sp|Q6TBX7|LUT1_ARATH	0.8	Carotene epsilon-monooxygenase, chloroplastic OS=Arabidopsis thaliana GN=CYP97C1 PE=1 SV=1
TW017591.1	Non-T. wilfordii	sp|O81117|C94A1_VICSA	0.45	Cytochrome P450 94A1 OS=Vicia sativa GN=CYP94A1 PE=2 SV=2
TW017592.1	Non-T. wilfordii	sp|O81117|C94A1_VICSA	0.45	Cytochrome P450 94A1 OS=Vicia sativa GN=CYP94A1 PE=2 SV=2
TW017593.1	Non-T. wilfordii	sp|O81117|C94A1_VICSA	0.45	Cytochrome P450 94A1 OS=Vicia sativa GN=CYP94A1 PE=2 SV=2
TW017699.1	T. wilfordii	sp|H2DH16|C7A47_PANGI	0.35	Dammarenediol 12-hydroxylase OS=Panax ginseng GN=PPDS PE=1 SV=2
TW017700.1	Non-T. wilfordii	sp|Q9FF18|C7351_ARATH	0.67	Cytokinin hydroxylase OS=Arabidopsis thaliana GN=CYP735A1 PE=1 SV=1
TW017763.1	Non-T. wilfordii	sp|Q9C5Y2|KAO2_ARATH	0.7	Ent-kaurenoic acid oxidase 2 OS=Arabidopsis thaliana GN=KAO2 PE=2 SV=2
TW018099.1	T. wilfordii	sp|P93147|C81E1_GLYEC	0.41	Isoflavone 2'-hydroxylase OS=Glycyrrhiza echinata GN=CYP81E1 PE=1 SV=2
TW018322.1	Non-T. wilfordii	sp|Q9FVS9|C96AF_ARATH	0.46	Alkane hydroxylase MAH1 OS=Arabidopsis thaliana GN=CYP96A15 PE=2 SV=1
TW018282.1	Non-T. wilfordii	sp|Q9FVS9|C96AF_ARATH	0.4	Alkane hydroxylase MAH1 OS=Arabidopsis thaliana GN=CYP96A15 PE=2 SV=1
TW018897.1	Non-T. wilfordii	sp|Q9C788|C70B1_ARATH	0.64	Cytochrome P450 704B1 OS=Arabidopsis thaliana GN=CYP704B1 PE=2 SV=1
TW019009.1	Non-T. wilfordii	sp|P48422|C86A1_ARATH	0.78	Cytochrome P450 86A1 OS=Arabidopsis thaliana GN=CYP86A1 PE=1 SV=2
TW019296.1	Non-T. wilfordii	sp|Q9ZUX1|C94C1_ARATH	0.65	Cytochrome P450 94C1 OS=Arabidopsis thaliana GN=CYP94C1 PE=2 SV=1
TW019071.1	Non-T. wilfordii	sp|O81077|ABAH2_ARATH	0.73	Abscisic acid 8'-hydroxylase 2 OS=Arabidopsis thaliana GN=CYP707A2 PE=2 SV=1
TW019577.1	Non-T. wilfordii	sp|Q9LJK2|ABAH4_ARATH	0.71	Abscisic acid 8'-hydroxylase 4 OS=Arabidopsis thaliana GN=CYP707A4 PE=2 SV=2
TW019897.1	Non-T. wilfordii	sp|Q9SAA9|CP511_ARATH	0.85	Sterol 14-demethylase OS=Arabidopsis thaliana GN=CYP51G1 PE=1 SV=1
TW020143.1	Non-T. wilfordii	sp|Q50EK3|C04C1_PINTA	0.49	Cytochrome P450 704C1 OS=Pinus taeda GN=CYP704C1 PE=2 SV=1
TW020495.1	Non-T. wilfordii	sp|O48786|C734A_ARATH	0.41	Cytochrome P450 734A1 OS=Arabidopsis thaliana GN=CYP734A1 PE=2 SV=1
TW020618.1	Non-T. wilfordii	sp|Q9SAA9|CP511_ARATH	0.84	Sterol 14-demethylase OS=Arabidopsis thaliana GN=CYP51G1 PE=1 SV=1
TW021380.1	Non-T. wilfordii	sp|A6YIH8|C7D55_HYOMU	0.34	Premnaspirodiene oxygenase OS=Hyoscyamus muticus GN=CYP71D55 PE=1 SV=1
TW021178.1	Non-T. wilfordii	sp|I7C6E8|C7A52_PANGI	0.48	Beta-amyrin 28-oxidase OS=Panax ginseng PE=2 SV=1
TW021617.1	Non-T. wilfordii	sp|Q9C788|C70B1_ARATH	0.84	Cytochrome P450 704B1 OS=Arabidopsis thaliana GN=CYP704B1 PE=2 SV=1
TW021647.1	Non-T. wilfordii	sp|Q9LUC5|C7A15_ARATH	0.54	Cytochrome P450 72A15 OS=Arabidopsis thaliana GN=CYP72A15 PE=2 SV=1
TW021653.1	Non-T. wilfordii	sp|O65782|C83B1_ARATH	0.48	Cytochrome P450 83B1 OS=Arabidopsis thaliana GN=CYP83B1 PE=1 SV=1
TW021654.1	Non-T. wilfordii	sp|O65782|C83B1_ARATH	0.47	Cytochrome P450 83B1 OS=Arabidopsis thaliana GN=CYP83B1 PE=1 SV=1
TW021699.1	Non-T. wilfordii	sp|O48786|C734A_ARATH	0.42	Cytochrome P450 734A1 OS=Arabidopsis thaliana GN=CYP734A1 PE=2 SV=1
TW021717.1	Non-T. wilfordii	sp|P48417|CP74_LINUS	0.7	Allene oxide synthase, chloroplastic OS=Linum usitatissimum GN=CYP74A PE=1 SV=1
TW021718.1	Non-T. wilfordii	sp|P48417|CP74_LINUS	0.7	Allene oxide synthase, chloroplastic OS=Linum usitatissimum GN=CYP74A PE=1 SV=1
TW021787.1	Non-T. wilfordii	sp|Q9ZUX1|C94C1_ARATH	0.65	Cytochrome P450 94C1 OS=Arabidopsis thaliana GN=CYP94C1 PE=2 SV=1
TW022082.1	Non-T. wilfordii	sp|Q9LUC5|C7A15_ARATH	0.42	Cytochrome P450 72A15 OS=Arabidopsis thaliana GN=CYP72A15 PE=2 SV=1
TW022084.1	Non-T. wilfordii	sp|Q9LUC5|C7A15_ARATH	0.45	Cytochrome P450 72A15 OS=Arabidopsis thaliana GN=CYP72A15 PE=2 SV=1
TW022140.1	Non-T. wilfordii	sp|Q9SRQ1|C89A9_ARATH	0.46	Cytochrome P450 89A9 OS=Arabidopsis thaliana GN=CYP89A9 PE=2 SV=1
TW022141.1	Non-T. wilfordii	sp|Q9SRQ1|C89A9_ARATH	0.52	Cytochrome P450 89A9 OS=Arabidopsis thaliana GN=CYP89A9 PE=2 SV=1
TW022162.1	T. wilfordii	sp|I7C6E8|C7A52_PANGI	0.46	Beta-amyrin 28-oxidase OS=Panax ginseng PE=2 SV=1
TW022215.1	Non-T. wilfordii	sp|Q9FVS9|C96AF_ARATH	0.47	Alkane hydroxylase MAH1 OS=Arabidopsis thaliana GN=CYP96A15 PE=2 SV=1
TW022216.1	T. wilfordii	sp|Q9FVS9|C96AF_ARATH	0.46	Alkane hydroxylase MAH1 OS=Arabidopsis thaliana GN=CYP96A15 PE=2 SV=1
TW022708.1	Non-T. wilfordii	sp|H2DH18|C7A12_PANGI	0.53	Cytochrome P450 CYP736A12 OS=Panax ginseng PE=2 SV=1
TW022709.1	T. wilfordii	sp|H2DH18|C7A12_PANGI	0.4	Cytochrome P450 CYP736A12 OS=Panax ginseng PE=2 SV=1
TW023094.1	Non-T. wilfordii	sp|P48422|C86A1_ARATH	0.76	Cytochrome P450 86A1 OS=Arabidopsis thaliana GN=CYP86A1 PE=1 SV=2
TW023452.1	Non-T. wilfordii	sp|Q9C788|C70B1_ARATH	0.85	Cytochrome P450 704B1 OS=Arabidopsis thaliana GN=CYP704B1 PE=2 SV=1
TW023453.1	Non-T. wilfordii	sp|Q9C788|C70B1_ARATH	0.83	Cytochrome P450 704B1 OS=Arabidopsis thaliana GN=CYP704B1 PE=2 SV=1
TW023804.1	Non-T. wilfordii	sp|Q9SZ46|C82C4_ARATH	0.47	Cytochrome P450 82C4 OS=Arabidopsis thaliana GN=CYP82C4 PE=2 SV=1
TW024048.1	Non-T. wilfordii	sp|Q9LZ31|C77A4_ARATH	0.57	Cytochrome P450 77A4 OS=Arabidopsis thaliana GN=CYP77A4 PE=2 SV=1
TW024973.1	Non-T. wilfordii	sp|Q6WNQ8|C81E8_MEDTR	0.57	Cytochrome P450 81E8 OS=Medicago truncatula GN=CYP81E8 PE=2 SV=1
TW025321.1	Non-T. wilfordii	sp|H2DH21|C7A29_PANGI	0.47	Cytochrome P450 CYP72A219 OS=Panax ginseng PE=2 SV=1
TW025154.1	Non-T. wilfordii	sp|H2DH22|C7A10_PANGI	0.77	Cytochrome P450 CYP73A100 OS=Panax ginseng PE=2 SV=1
TW025723.1	Non-T. wilfordii	sp|Q9CAD6|C86A7_ARATH	0.71	Cytochrome P450 86A7 OS=Arabidopsis thaliana GN=CYP86A7 PE=2 SV=1
TW025753.1	Non-T. wilfordii	sp|Q6WNQ8|C81E8_MEDTR	0.58	Cytochrome P450 81E8 OS=Medicago truncatula GN=CYP81E8 PE=2 SV=1
TW025771.1	Non-T. wilfordii	sp|Q9LNJ4|C70A2_ARATH	0.73	Cytochrome P450 703A2 OS=Arabidopsis thaliana GN=CYP703A2 PE=2 SV=1
TW026026.1	Non-T. wilfordii	sp|Q9LUC5|C7A15_ARATH	0.56	Cytochrome P450 72A15 OS=Arabidopsis thaliana GN=CYP72A15 PE=2 SV=1
TW026598.1	Non-T. wilfordii	sp|Q69F95|C85A_PHAVU	0.8	Cytochrome P450 85A OS=Phaseolus vulgaris GN=BA13 PE=3 SV=2
TW026750.1	Non-T. wilfordii	sp|I3PFJ5|C76AD_BETVU	0.46	Cytochrome P450 76AD1 OS=Beta vulgaris GN=CYP76AD1 PE=2 SV=1
TW027240.1	Non-T. wilfordii	sp|O48786|C734A_ARATH	0.38	Cytochrome P450 734A1 OS=Arabidopsis thaliana GN=CYP734A1 PE=2 SV=1
TW027241.1	Non-T. wilfordii	sp|O48786|C734A_ARATH	0.38	Cytochrome P450 734A1 OS=Arabidopsis thaliana GN=CYP734A1 PE=2 SV=1
TW027425.1	Non-T. wilfordii	sp|Q9SRQ1|C89A9_ARATH	0.47	Cytochrome P450 89A9 OS=Arabidopsis thaliana GN=CYP89A9 PE=2 SV=1
TW027426.1	Non-T. wilfordii	sp|Q42602|C89A2_ARATH	0.61	Cytochrome P450 89A2 OS=Arabidopsis thaliana GN=CYP89A2 PE=2 SV=2
TW027427.1	Non-T. wilfordii	sp|Q42602|C89A2_ARATH	0.58	Cytochrome P450 89A2 OS=Arabidopsis thaliana GN=CYP89A2 PE=2 SV=2
TW027428.1	Non-T. wilfordii	sp|Q9SRQ1|C89A9_ARATH	0.46	Cytochrome P450 89A9 OS=Arabidopsis thaliana GN=CYP89A9 PE=2 SV=1
TW027511.1	Non-T. wilfordii	sp|Q50EK1|C16B1_PICSI	0.41	Cytochrome P450 716B1 OS=Picea sitchensis GN=CYP716B1 PE=2 SV=1
TW027512.1	T. wilfordii	sp|I7C6E8|C7A52_PANGI	0.32	Beta-amyrin 28-oxidase OS=Panax ginseng PE=2 SV=1
TW027071.1	Non-T. wilfordii	sp|O48786|C734A_ARATH	0.38	Cytochrome P450 734A1 OS=Arabidopsis thaliana GN=CYP734A1 PE=2 SV=1
TW027072.1	Non-T. wilfordii	sp|O48786|C734A_ARATH	0.41	Cytochrome P450 734A1 OS=Arabidopsis thaliana GN=CYP734A1 PE=2 SV=1
TW027781.1	Non-T. wilfordii	sp|H2DH18|C7A12_PANGI	0.51	Cytochrome P450 CYP736A12 OS=Panax ginseng PE=2 SV=1
TW027811.1	Non-T. wilfordii	sp|Q50EK6|C72B1_PINTA	0.44	Abietadienol/abietadienal oxidase OS=Pinus taeda GN=CYP720B1 PE=1 SV=1
TW028194.1	Non-T. wilfordii	sp|O48923|C71DA_SOYBN	0.47	Cytochrome P450 71D10 OS=Glycine max GN=CYP71D10 PE=2 SV=1
TW028667.1	Non-T. wilfordii	sp|Q9FMY1|C86B1_ARATH	0.74	Cytochrome P450 86B1 OS=Arabidopsis thaliana GN=CYP86B1 PE=2 SV=1
TW028588.1	Non-T. wilfordii	sp|H2DH18|C7A12_PANGI	0.53	Cytochrome P450 CYP736A12 OS=Panax ginseng PE=2 SV=1
TW028590.1	Non-T. wilfordii	sp|H2DH18|C7A12_PANGI	0.53	Cytochrome P450 CYP736A12 OS=Panax ginseng PE=2 SV=1
TW028591.1	Non-T. wilfordii	sp|H2DH18|C7A12_PANGI	0.62	Cytochrome P450 CYP736A12 OS=Panax ginseng PE=2 SV=1
TW028753.1	Non-T. wilfordii	sp|Q42600|C84A1_ARATH	0.71	Cytochrome P450 84A1 OS=Arabidopsis thaliana GN=CYP84A1 PE=1 SV=1
TW028754.1	Non-T. wilfordii	sp|Q42600|C84A1_ARATH	0.76	Cytochrome P450 84A1 OS=Arabidopsis thaliana GN=CYP84A1 PE=1 SV=1
TW029089.1	Non-T. wilfordii	sp|Q42569|C90A1_ARATH	0.75	Cytochrome P450 90A1 OS=Arabidopsis thaliana GN=CYP90A1 PE=2 SV=1
TW029116.1	Non-T. wilfordii	sp|Q9LUC5|C7A15_ARATH	0.54	Cytochrome P450 72A15 OS=Arabidopsis thaliana GN=CYP72A15 PE=2 SV=1
TW029290.1	T. wilfordii	sp|O48922|C98A2_SOYBN	0.87	Cytochrome P450 98A2 OS=Glycine max GN=CYP98A2 PE=2 SV=1
TW029287.1	Non-T. wilfordii	sp|O48922|C98A2_SOYBN	0.82	Cytochrome P450 98A2 OS=Glycine max GN=CYP98A2 PE=2 SV=1
TW029288.1	Non-T. wilfordii	sp|O48922|C98A2_SOYBN	0.88	Cytochrome P450 98A2 OS=Glycine max GN=CYP98A2 PE=2 SV=1
TW029411.1	Non-T. wilfordii	sp|Q9FVS9|C96AF_ARATH	0.42	Alkane hydroxylase MAH1 OS=Arabidopsis thaliana GN=CYP96A15 PE=2 SV=1
TW029400.1	Non-T. wilfordii	sp|Q6F4F5|C724B_ORYSJ	0.51	Cytochrome P450 724B1 OS=Oryza sativa subsp. japonica GN=CYP724B1 PE=1 SV=1
TW029991.1	Non-T. wilfordii	sp|Q9FVS9|C96AF_ARATH	0.45	Alkane hydroxylase MAH1 OS=Arabidopsis thaliana GN=CYP96A15 PE=2 SV=1
TW030042.1	Non-T. wilfordii	sp|I7C6E8|C7A52_PANGI	0.44	Beta-amyrin 28-oxidase OS=Panax ginseng PE=2 SV=1
TW030084.1	Non-T. wilfordii	sp|Q6WNQ8|C81E8_MEDTR	0.58	Cytochrome P450 81E8 OS=Medicago truncatula GN=CYP81E8 PE=2 SV=1
TW030125.1	Non-T. wilfordii	sp|Q6WNQ8|C81E8_MEDTR	0.51	Cytochrome P450 81E8 OS=Medicago truncatula GN=CYP81E8 PE=2 SV=1
TW030228.1	Non-T. wilfordii	sp|O64989|C90B1_ARATH	0.72	Cytochrome P450 90B1 OS=Arabidopsis thaliana GN=CYP90B1 PE=1 SV=2
TW030259.1	Non-T. wilfordii	sp|Q42600|C84A1_ARATH	0.61	Cytochrome P450 84A1 OS=Arabidopsis thaliana GN=CYP84A1 PE=1 SV=1
TW030464.1	Non-T. wilfordii	sp|Q9FH76|ABAH3_ARATH	0.29	Abscisic acid 8'-hydroxylase 3 OS=Arabidopsis thaliana GN=CYP707A3 PE=1 SV=1
TW030801.1	Non-T. wilfordii	sp|O80823|C86A8_ARATH	0.74	Cytochrome P450 86A8 OS=Arabidopsis thaliana GN=CYP86A8 PE=2 SV=1
TW030872.1	Non-T. wilfordii	sp|O48928|C77A3_SOYBN	0.7	Cytochrome P450 77A3 OS=Glycine max GN=CYP77A3 PE=2 SV=1
TW031254.1	Non-T. wilfordii	sp|Q949P1|ABAH1_ARATH	0.79	Abscisic acid 8'-hydroxylase 1 OS=Arabidopsis thaliana GN=CYP707A1 PE=2 SV=1
TW030756.1	Non-T. wilfordii	sp|Q50EK3|C04C1_PINTA	0.49	Cytochrome P450 704C1 OS=Pinus taeda GN=CYP704C1 PE=2 SV=1
TW031355.1	Non-T. wilfordii	sp|O48928|C77A3_SOYBN	0.45	Cytochrome P450 77A3 OS=Glycine max GN=CYP77A3 PE=2 SV=1
TW031838.1	Non-T. wilfordii	sp|Q8VWZ7|C76B6_CATRO	0.45	Geraniol 8-hydroxylase OS=Catharanthus roseus GN=CYP76B6 PE=1 SV=1
TW031911.1	T. wilfordii	sp|I7C6E8|C7A52_PANGI	0.46	Beta-amyrin 28-oxidase OS=Panax ginseng PE=2 SV=1
TW031972.1	Non-T. wilfordii	sp|Q949P1|ABAH1_ARATH	0.74	Abscisic acid 8'-hydroxylase 1 OS=Arabidopsis thaliana GN=CYP707A1 PE=2 SV=1
TW032013.1	Non-T. wilfordii	sp|A6YIH8|C7D55_HYOMU	0.4	Premnaspirodiene oxygenase OS=Hyoscyamus muticus GN=CYP71D55 PE=1 SV=1
TW032014.1	Non-T. wilfordii	sp|O81971|C71D9_SOYBN	0.53	Cytochrome P450 71D9 OS=Glycine max GN=CYP71D9 PE=2 SV=1
TW032015.1	Non-T. wilfordii	sp|O48923|C71DA_SOYBN	0.53	Cytochrome P450 71D10 OS=Glycine max GN=CYP71D10 PE=2 SV=1
TW032031.1	Non-T. wilfordii	sp|O64635|C76C4_ARATH	0.6	Cytochrome P450 76C4 OS=Arabidopsis thaliana GN=CYP76C4 PE=3 SV=1
TW032039.1	Non-T. wilfordii	sp|P24465|C71A1_PERAE	0.48	Cytochrome P450 71A1 OS=Persea americana GN=CYP71A1 PE=1 SV=2
TW032059.1	T. wilfordii	sp|B5BSX1|BAMO_GLYUR	0.44	Beta-amyrin 11-oxidase OS=Glycyrrhiza uralensis GN=CYP88D6 PE=1 SV=1
TW032085.1	Non-T. wilfordii	sp|O48928|C77A3_SOYBN	0.7	Cytochrome P450 77A3 OS=Glycine max GN=CYP77A3 PE=2 SV=1
Note: The yellow color P450 genes represented 10 candidate genes. RB root bark, RP root phloem, RX root xylem, L leaf, F flower, SB stem bark, PS peeled stem.

## Sheet: Supplementary Data 6
Supplementary Data 6 | Statistical analysis of differential expression of P450s.
Gene_ID	Cell MJ_CC							Tissue XX和茎皮				RPKM
	4h	12h	24h	48h	72h	120h	240h	RB_F	RB_PS	RB_SB	RB_L	0h	CC4h	CC12h	CC24h	CC48h	CC72h	CC120h	CC240h	MJ4h	MJ12h	MJ24h	MJ48h	MJ72h	MJ120h	MJ240h	RB	RP	RX	L	F	PS	SB
TW001057.1												25.8959	47.832	18.5273	14.0184	12.4658	13.6388	13.2125	9.4803	66.5761	22.983	12.5089	12.3781	14.3927	12.095	16.2721	21.9586	15.4058	8.91293	8.861	14.6355	12.2087	12.7961
TW001539.1												11.5854	12.287	10.5608	8.96166	11.4321	12.7142	14.33	11.8533	11.2852	10.7522	10.8208	11.4028	12.1628	12.3187	15.9939	9.18673	11.036	7.18019	12.7952	12.9422	8.49701	8.82584
TW004209.1												7.6239	6.81837	9.26106	15.6013	24.9427	26.4506	73.8167	14.6137	4.26545	51.9862	83.1698	90.6313	109.954	112.545	23.1076	16.8908	22.9603	9.94344	3.0522	21.0555	3.23716	6.97646
TW004583.1												38.4702	125.074	70.8391	27.2623	37.4788	40.134	40.0532	72.2485	390.676	84.5649	41.9008	52.5402	58.7568	50.6054	161.303	167.697	161.086	189.856	124.069	330.114	142.754	209.056
TW006625.1												102.845	257.657	79.8084	205.407	249.258	277.745	527.159	542.666	356.561	802.927	858.23	528.44	684.205	597.034	672.8	607.152	439.244	487.618	5.16491	30.9255	50.7511	44.0356
TW007033.1												78.5077	287.455	129.062	228.667	242.641	228.06	240.089	116.705	629.752	360.864	519.659	383.379	467.22	392.095	114.91	267.518	128.606	424.375	35.2754	68.3462	304.741	222.016
TW007194.1												22.94	51.5443	17.6713	50.3211	38.197	55.2401	94.2177	151.056	97.8715	45.5613	49.79	42.8362	61.5457	81.067	73.6808	333.695	221.061	467.308	66.8808	85.3912	394.241	251.258
TW007676.1												25.3549	48.864	16.9282	36.5246	38.2624	41.3234	92.0003	129.185	98.5599	78.8098	67.223	72.434	62.8467	110.48	107.72	60.8671	124.361	35.7114	92.004	41.6232	19.123	66.7589
TW008632.1												11.5762	9.17552	10.265	11.8531	11.3302	10.7789	10.9865	9.32102	9.02861	9.19693	10.0516	11.6157	9.80029	10.1098	8.99426	8.47127	7.23594	7.11321	4.06795	7.1818	8.37689	6.66044
TW008684.1												88.356	99.8549	136.603	98.6998	102.778	104.199	87.6765	62.3342	41.0182	57.8135	63.3886	53.9519	51.9514	63.0677	69.8584	99.3649	76.9876	35.2323	0.0475228	0.043392	1.92557	11.8645
TW008689.1												5.17662	10.441	8.88215	7.06608	7.26069	9.60667	9.6297	14.6617	4.04227	4.63617	5.57554	5.34535	6.78461	7.03287	13.6022	11.7536	6.34644	5.20279	2.38849	3.06997	3.16001	3.54494
TW008985.1												80.5001	95.8472	144.689	102.474	92.1458	93.5111	74.0904	55.5516	30.8469	56.1904	61.5005	47.137	46.9089	50.7135	62.5273	12.3567	11.3074	2.05598	0	0.0154084	0.0208807	0.108096
TW009876.1												1.04653	0.689222	0.820652	1.34	1.56918	1.68431	2.18391	2.1064	0.567664	0.536019	1.03011	1.22051	1.77635	2.52393	1.32784	0.787838	0.721317	0.253997	0.0316225	0.0959752	0.0547027	0.167817
TW009878.1												2.85434	3.75915	6.66721	2.97897	5.50199	7.27208	11.2285	19.0333	7.5677	3.60256	2.84006	3.66336	7.4024	13.4253	11.3713	144.495	92.0305	154.164	17.2302	45.032	62.3505	63.6674
TW009877.1												1.19414	1.04392	1.30301	1.93659	1.46354	1.50532	1.87179	2.24732	0.247471	0.463376	0.738162	1.78112	2.51749	2.0881	3.13389	3.73011	6.87791	2.44629	5.49864	30.2287	4.35342	2.17297
TW011445.1												105.733	276.363	158.552	233.721	251.292	227.253	286.117	152.588	730.516	761.449	738.674	492.483	601.48	447.87	252.177	199.107	308.395	141.603	1.0348	11.2301	8.46998	10.2674
TW011557.1												0.960383	0.82366	1.27155	0.935528	0.98176	1.41784	0.904205	0.81568	0.262039	0.776426	0.853576	0.889556	0.676687	0.679192	0.682544	2.51724	1.09089	1.28171	1.11799	0.492422	0.686982	0.607417
TW012031.1												1.4022	1.58071	1.68319	1.49089	0.974218	0.893662	1.66917	3.23442	3.60813	2.24544	1.58282	2.17614	2.59525	1.56014	3.42495	6.46123	3.60911	5.38023	6.89809	13.5935	6.71532	6.51448
TW012149.1												1.58977	1.65312	1.08043	1.37959	2.36078	4.17837	14.4527	3.63239	29.0036	19.2205	29.5971	33.8476	48.0897	23.0497	45.8305	84.5271	55.4717	301.353	3.73625	28.5054	81.2792	6.75235
TW012580.1												7.17667	15.14	9.71484	15.193	17.0884	17.4078	22.2897	13.6446	31.7701	35.6432	38.424	22.0134	34.1523	33.9422	19.0006	10.8785	6.49987	2.62897	0.335078	3.16069	4.60031	4.18409
TW012756.1												14.1528	9.85324	7.17218	17.5846	27.4359	34.7725	61.2279	11.5213	16.6055	42.8291	97.6786	94.6821	115.576	92.7033	16.8774	66.6671	20.191	77.927	4.76683	25.2935	52.006	46.7293
TW013028.1												2.11884	2.15191	1.78147	1.07059	1.43077	1.83673	1.93787	2.81956	2.49494	2.01052	2.77764	0.901676	1.66945	1.84189	2.41524	5.8173	6.12658	8.89258	4.07791	11.036	6.5003	15.6253
TW013472.1												0.607235	1.71556	0.572584	1.62331	1.89285	1.89935	6.72079	2.58122	4.29429	27.9001	22.0171	8.03985	15.9779	14.5303	4.89641	26.1081	16.6821	12.1197	0.958054	3.5908	1.65603	5.91548
TW013554.1												8.4344	10.0591	9.89541	10.0909	9.16557	8.5583	11.6385	9.93182	7.46234	12.7971	10.7364	10.3132	9.3399	9.034	11.9316	4.8996	5.49019	3.89452	3.6569	4.35454	2.81365	3.44095
TW014288.1												8.83236	11.8871	3.8627	6.65648	6.16115	13.2107	4.79584	3.15585	4.75153	9.24886	15.1408	14.2247	21.6264	6.4306	8.36428	8.60876	7.0294	9.8372	4.5078	2.26866	3.40938	9.45571
TW016207.1												12.0792	10.5708	9.79428	11.8274	18.3411	15.9735	17.0691	7.76347	11.7881	30.0868	42.6881	39.0399	44.5288	22.022	41.6404	95.2361	64.9617	124.021	7.90804	25.0792	44.7188	69.4657
TW016447.1												2.59196	9.20043	0.846179	0.753157	0.688526	1.6578	6.66769	12.9184	2.18474	1.11421	1.06593	3.45124	3.58636	3.81407	20.5726	8.82239	5.81153	5.00471	8.44582	18.2518	16.7163	16.0807
TW016590.1												21.0802	48.9479	26.1778	24.24	24.9237	29.4725	44.6521	82.4868	53.9249	27.1569	29.1118	28.2651	29.5874	31.9231	76.3211	13.9848	5.74583	7.07437	8.33557	37.6788	8.95643	12.7186
TW016512.1												21.3466	25.5433	24.8954	21.6635	22.768	25.1718	23.0858	19.3042	99.6808	54.1485	42.2601	33.7784	39.0702	23.4136	27.8155	34.0834	24.6655	47.6733	52.7998	44.2551	49.2115	67.3361
TW017203.1												2.23595	2.14693	3.52119	3.76643	2.71152	2.44805	2.45267	4.80127	1.65068	1.9548	2.40102	1.72784	1.72655	1.86619	2.98205	0.558166	0.509235	0.654363	0.700533	0.643179	0.835758	0.904659
TW017431.1												5.41571	8.99986	7.14911	8.50075	8.94968	7.55895	9.54641	8.92438	27.1258	22.7447	19.9205	19.6135	17.267	12.0747	10.2795	36.4757	25.4773	18.8749	0.162755	0.350423	0.348212	0.672143
TW017699.1												9.48601	28.6371	10.6407	27.2072	39.211	36.0855	108.509	42.5726	53.6779	407.211	377.911	134.393	282.481	225.025	93.6057	296.155	206.864	159.375	23.0617	52.751	33.3351	17.5451
TW018099.1												59.7349	236.94	80.2467	127.246	271.589	309.091	484.817	508.398	272.775	516.77	530.933	372.357	785.17	833.097	549.536	358.721	141.151	89.8036	0.174053	9.42615	0.222165	4.01188
TW019296.1												4.44953	3.08688	1.81541	1.47111	2.55775	2.9481	9.88729	1.5316	90.6078	39.9408	26.266	39.3484	35.6316	21.7618	13.5511	42.2516	27.5618	30.2563	21.2498	39.7044	22.2756	94.5349
TW020618.1												69.3761	26.6032	32.5031	44.5524	51.3332	50.17	43.03	14.1129	26.0601	56.059	58.3161	76.3018	62.1092	57.6636	16.9769	31.375	39.415	18.4436	6.12182	7.60096	17.5327	18.5174
TW021647.1												1.11097	1.16053	1.08449	2.23873	1.31932	1.61792	1.51115	1.192	0.78143	1.04288	1.88936	0.894511	1.00437	1.49961	1.61479	2.82039	4.83421	5.93132	6.46966	10.9299	6.74685	7.15756
TW021699.1												3.28945	4.6134	4.08763	3.72979	4.02582	5.10456	8.43941	11.024	2.97753	3.40538	4.04709	4.38747	4.2665	6.20364	9.17586	9.23027	11.093	2.92764	0.196239	1.06313	0.659248	0.525123
TW022140.1												11.383	13.3109	13.5483	16.469	10.6881	17.8202	16.7352	19.934	28.3427	9.03073	10.0114	11.3338	13.2143	16.6716	14.6717	14.4122	7.39135	4.29308	1.05193	1.31217	0.88486	2.60461
TW022141.1												62.6645	91.9249	21.0173	29.4746	34.9133	56.4204	49.0346	26.0354	399.7	91.3861	49.1996	74.974	111.589	44.9363	40.8942	27.2467	12.8929	15.5082	88.4081	28.8138	16.1443	25.005
TW023804.1												0.177991	0.0329669	0.0131964		0.0586664	0.121449	8.26881	0.0131158	33.8853	43.801	13.1266	7.83272	18.4106	37.2393	0.430241	8.25171	24.5887	3.75666	0.0271735	0.0308639	0.0740288	0.0848697
TW024973.1												3.84558	4.21986	3.46887	2.89824	3.00606	3.84594	4.31337	3.64588	2.09793	4.91887	4.21345	7.0599	5.96222	4.18191	14.0558	3.76174	2.27902	0.991022	2.69836	4.76865	1.83737	5.72828
TW025321.1												36.9725	29.7683	17.6444	45.4734	45.2911	71.5529	23.3087	0.607212	167.864	95.0602	199.867	95.3892	123.869	35.4723	2.96295	13.1937	23.4511	126.833	1.98832	2.95255	74.3811	34.3582
TW025154.1												56.0769	91.6382	66.729	68.152	62.8721	64.2738	103.882	124.388	78.0831	77.388	67.2056	54.1007	56.1666	68.2401	134.861	23.5072	16.1856	11.546	2.33698	23.443	6.76001	22.5601
TW026750.1												1.70768	3.56237	4.09126	1.97384	2.90558	3.34841	8.00346	9.28926	9.08169	8.89722	4.81277	7.91738	8.64276	11.5118	13.9901	0.0793526	0.392583	0.377871	0.984173	1.41105	0.674009	1.21444
TW027427.1												3.67279	5.4471	3.56669	3.86025	4.26756	4.71048	3.83735	4.1944	4.56181	5.59852	4.75454	3.60676	4.57285	3.51509	3.03831	4.7029	4.30213	5.56927	6.86482	9.16972	5.22979	4.72649
TW027428.1												25.1226	46.7903	36.3469	35.5729	33.229	36.7927	38.6042	40.3577	51.9348	58.1564	51.5367	44.8063	53.6602	41.5505	38.4709	15.5366	10.0035	7.82461	2.53074	8.76181	5.39316	6.46916
TW027071.1												20.9978	27.6327	28.0576	31.7719	28.2599	34.4174	33.5556	41.6684	54.3621	19.0384	24.1337	20.8366	26.8279	33.8248	31.247	53.8378	22.7565	28.2491	3.60644	5.40249	2.89694	10.0704
TW027072.1												318.601	425.984	123.711	146.384	221.861	272.138	242.269	142.284	1622.51	425.765	266.183	377.868	473.655	230.823	178.263	60.3947	36.3846	38.0993	174.247	68.9128	28.5373	52.155
TW028590.1												64.915	92.7931	34.5103	45.9074	68.1682	68.662	94.1407	98.4457	47.1801	56.0457	58.3657	77.2953	110.378	77.6956	105.897	81.7551	77.4404	81.1405	2.5012	4.88961	42.9602	31.9771
TW028754.1												14.1149	42.157	12.082	55.6711	54.7669	58.8803	69.1959	114.115	48.3448	29.1333	83.0233	39.0562	73.6468	81.5533	74.7615	79.6881	31.823	18.5307	6.76235	34.4206	24.8107	38.8585
TW029089.1												5.11429	5.0214	6.74157	7.62107	6.2115	5.31633	6.09286	0.9692	3.28481	8.13886	7.11782	6.41231	7.25929	7.41648	4.13204	5.00807	7.66358	3.50388	1.59985	1.59911	1.28924	1.23525
TW030259.1												7.09655	4.81997	1.32665	3.38668	3.77811	5.25654	2.94174	2.04447	5.59141	4.03754	5.22464	5.46727	4.6437	6.87407	4.42237	42.6164	2.70828	0.903885	2.21493	10.2481	0.302695	4.06753
TW031254.1												108.576	82.8927	13.2776	102.562	75.5006	164.674	74.9342	9.74743	19.7878	82.1046	229.354	153.717	236.829	95.8243	72.0545	87.0963	55.2962	55.313	181.863	6.57958	164.708	79.1097
TW031838.1												9.81096	11.7734	8.82603	14.9696	10.2007	9.93448	13.6119	4.88634	35.3	64.3094	44.203	34.0943	29.4895	24.1834	13.6704	20.7438	16.7068	7.19687	1.73371	5.80508	7.2214	10.7382
TW031972.1												104.659	46.0776	33.2785	97.6137	65.954	117.028	105.569	36.4439	69.8592	121.535	166.981	118.837	129.306	97.6542	42.4991	4.81432	15.4521	8.06836	34.1521	44.6296	7.01495	8.33221
TW032031.1												0.318928	0.234613	0.34838	0.204448	0.258588	0.865199	3.26626	3.26331	1.17691	2.35894	1.11594	1.96338	3.34241	4.01974	4.56647	0.0871543	0.449013	0.262072	0.314735	1.29769	0.554714	1.24073
TW000125.1												66.6338	75.773	63.3793	80.9946	58.3136	58.195	74.8316	90.8033	125.06	100.053	77.4638	66.3534	69.6887	58.4674	106.298	32.8354	14.1505	16.4136	22.9741	12.8758	17.1918	26.797
TW000278.1												0.326123	0.379452	0.405316	0.425544	0.374863	0.592417	1.38166	1.73102	9.40329	1.38122	0.838944	1.10051	1.42589	2.5112	3.05975	14.6316	13.8082	89.6446	12.4105	10.2678	21.0239	18.8715
TW000429.1												0.430858	0.399066	0.591048	0.581429	0.531803	0.513953	0.323207	0.286569	0.281179	0.284549	0.32447	0.4447	0.159711	0.187442	0.385947	0.447339	0.526852	0.155416	0.359229	0.291804	0.276057	0.25603
TW000820.1												0.861656	0.136565	0.186538	0.0634316	0.447999	1.08827	0.0118284	0	0.0240794	0.0408195	0.274681	0.345308	0.188018	0.0354882	0.0711984	1.94669	1.85185	1.181	0.881701	1.01874	0.434175	0.557556
TW001375.1												0.113581	0.0395895	0.0297711	0	0.0838662	0.143321	0.0641642	0.0500597	0.0390431	0.0978951	0.0363096	0.0570645	0.0995042	0.13423	0	0.204518	0.231606	0.133488	0.0193186	0.0423951	0.0284793	0.142601
TW002645.1												0.141887	0.0781551	0.178276	0.279785	0.229818	0.2151	0.131354	0.124968	0.716851	0.133648	0.190805	0.108416	0.131267	0.0904595	0.136689	3.14664	2.47589	2.42801	1.53705	2.3522	1.55457	1.5327
TW003465.1												0.158404	0.0456092	0.0226063	0.241652	0.21411	0.464828	0.691296	0.0695765	0.276678	0.560314	0.610044	0.731698	0.714608	0.402567	0.122672	3.80306	1.64005	3.77413	0.694098	2.35338	2.89972	2.61637
TW003466.1												0.0812145	0.258449	0.218063	0.17201	0.223842	0.154311	0.595953	0.883379	0.0946992	0.16151	0.211323	0.347196	0.578308	0.233962	0.501136	0.341996	0.298497	0.626213	1.24025	0.471597	0.699847	0.618954
TW004265.1												0.408643	0.324309	0.156774	0.270257	0.402313	0.227231	0.201039	0.010662	0.801253	1.69043	0.542935	0.814983	0.484548	0.334092	0.0122283	0.114998	0	0.0120576	0.114152	0.220204	0.170348	0.076914
TW005897.1												0.151976	0.315293	0.398342	0.250257	0.166669	0.295878	0.790389	1.71776	0.272327	0.739523	0.640213	0.737923	0.556673	0.910942	1.35119	0.180665	0.124573	0.0872691	0.0774218	0.262485	0.0404914	0.144593
TW007215.1												0.01257	0.0202813	0.019695	0.0150818	0.0281429	0.0420858	0.0544816	0.0979446	0.0135262	0.0501386	0.0457169	0.029611	0.0418241	0.204109	0.0355943	0.0341901	0.0732785	0	0.057049	0.0369654	0	0.0604525
TW007243.1												0.524089	0.573761	0.268911	0.170284	0.655805	0.279536	0.192281	0.0104721	0.724996	0.796746	0.602504	0.782145	0.75538	0.65722	0.0108939	0.253302	0.107861	2.26013	0.355499	0.990443	2.05689	0.42495
TW007590.1												0.473188	0.398717	0.130755	0.398632	0.228342	0.998014	0.179259	0.0765312	0.248997	0.411863	0.707999	0.755553	0.881027	0.430746	0.719664	4.61528	2.16726	2.5609	0.548159	0.537842	0.765337	2.74851
TW008248.1												0.112779	0.216207	0.210638	0.354345	0.251305	0.299125	0.743076	0.736992	0.0947417	0.324222	0.211643	0.336753	0.276271	0.843721	0.441611	0.0576032	0.181921	0.079499	0	0.104897	0.0402939	0
TW011779.1												0.121991	0.0768243	0.0980525	0.0458435	0.0650823	0.144092	0.302414	0.181646	0.0324115	0.13246	0.089966	0.199594	0.178987	0.360201	0.633364	0.386591	0.599237	0.0912284	0.124789	1.92525	0.118127	0.197185
TW013619.1												0.0128003	0	0	0.0115941	0	0.0130188	0.0119788	0	0	0	0	0	0	0	0	1.02937	1.96652	1.03453	0	0	0	0.0269563
TW014289.1												0.446888	0.823462	0.187099	0.246332	0.380343	0.593934	0.171708	0.0534264	0.199122	0.501267	0.464237	0.386498	0.902886	0.221716	0.274202	9.78471	7.06895	22.7059	1.67335	1.12533	3.26969	8.35905
TW016686.1												0.157889	0.246099	0.218527	0.134824	0.0648881	0.142621	0.211019	0.208263	0.676189	0.212915	0.0856561	0.019737	0.0881615	0.152442	0.291942	2.92626	1.63285	1.04731	51.6306	48.6191	10.4161	17.3571
TW016802.1												0.856005	0.48373	0.333128	0.420792	0.256436	0.232382	0.287273	0.143113	0.333821	0.495005	0.679614	0.976608	0.545149	0.420418	0.613198	0.0801516	0.181697	0.134384	0.0961912	1.85696	0.0687334	0.266871
TW017204.1												0.712591	0.954776	0.686301	0.98591	0.608293	0.727579	0.82949	1.02099	0.656127	0.535489	0.576654	0.591224	0.474139	0.630411	0.941554	1.96991	1.46638	1.15951	0.793458	0.888046	0.745696	0.877764
TW017401.1												0	0	0	0.00916521	0	0	0	0	0	0.00381742	0.0110408	0.00897784	0	0	0	1.18026	1.53076	5.78494	14.0154	0.394232	10.3519	6.11589
TW018322.1												0.226483	0.116102	0.060463	0.0947728	0.100509	0.0214895	0.098937	0.0214366	0.0531761	0.0934365	0.0718321	0.147211	0.0860167	0.0452214	0.0174822	1.66365	1.14208	1.34369	12.9724	1.91735	1.5428	1.52491
TW018897.1												0.0591932	0.0534321	0	0.0561438	0.120714	0	0.100828	0.192516	0.136913	0.061702	0	0.23524	0.0243708	0.173137	0.057397	0	0.109701	0.0634349	1.98589	0.783441	0.128542	0.113828
TW019071.1												0.00609898	0	0.0112671	0	0	0.00571565	0.0057599	0.0227396	0.0111161	0	0.00520573	0	0.011146	0.00677434	0	0.148326	0.0110563	0.0560051	5.34562	128.714	0.140239	0.495
TW020143.1												0.159252	0.117898	0.276964	0.171677	0.188674	0.157349	0.122488	0.112638	0.250555	0.146867	0.148473	0.117687	0.234116	0.0980639	0.252787	0.549051	0.521473	0.544717	0.787617	1.42028	0.412112	0.314045
TW020495.1												0.0139004	0	0	0	0.0904101	0.168334	0.0719162	0.0651509	0	0	0	0.0146258	0.0355936	0.0135526	0.0276087	0.17657	0.368959	0.11703	0	0	0	0
TW021717.1												0.202842	0.169245	0.185639	0.185847	0.204063	0.381848	1.24439	1.51525	7.54048	0.962383	0.813617	0.723031	1.05881	2.4164	2.83919	7.03325	6.36432	65.3913	6.08241	4.76657	10.5858	8.50029
TW021718.1												0.174148	0.315823	0.207666	0.188134	0.115892	0.336435	0.708738	1.64006	7.47615	0.619295	0.255195	0.26807	0.387357	0.741451	3.32336	11.9601	20.5304	53.9049	75.851	57.0709	60.394	65.6846
TW022082.1												0.0283959	0.114782	0.0578129	0.0335425	0	0.04906	0	0.0145851	0.14681	0.110365	0.0133557	0.0329281	0.028596	0.0695203	0	0.114788	0.216061	0.181241	0.414534	0.181586	0.319966	0.609463
TW022162.1												0.190855	0.0673989	0.151482	0.0820252	0.0706289	0.0375251	0.319881	0.0370312	0.348837	0.582462	0.36529	0.394756	0.464473	0.736893	0.325318	2.47059	9.07012	1.58007	0.0261482	0.549465	0.780587	1.61032
TW023094.1												0.0104728	0.0105825	0	0.0222391	0	0.0390783	0	0.0111095	0.0327891	0	0.00500325	0.024568	0.019307	0	0.0468448	4.62256	0.157401	0.398424	7.11419	1.94783	0.924091	10.2851
TW025753.1												0	0.0126542	0	0	0	0	0.0118963	0.0428366	13.6537	0.446934	0.040844	0.0233896	0.00601674	0	0.149058	4.10399	2.91311	0.33562	3.57355	1.3721	0.715632	1.69019
TW026598.1												0.355514	0.305691	0.348067	1.04834	0.91574	1.02735	0.453085	0.0436241	0.459817	0.766223	1.22482	0.883539	0.750541	0.609979	0.14369	0.177531	1.08681	0.16184	0.0166111	0.667137	0.794855	1.97382
TW027511.1												0.149919	0.537444	0.124074	0.169527	0.234901	0.207125	0	0.0386859	0.155307	0.26786	0.335074	0.411918	0	0.297607	0.164697	0	0.115784	0.0899241	0	0	0	0
TW027512.1												0.972967	1.21943	0.838381	0.365657	1.02386	0.867093	1.26694	0.99504	1.7011	0.726483	0.805655	0.871897	0.84254	1.2909	0.688708	1.54475	0.923953	1.62164	1.44819	1.2509	1.37663	0.95151
TW028667.1												0.273848	0.18292	0.358419	0.91342	0.952067	0.894417	2.03106	0.124396	0.367879	7.07086	10.8376	4.72338	6.60334	3.60647	0.105151	8.23105	0.54917	1.49643	0.0834998	1.54462	1.20716	29.0696
TW029116.1												0.276193	0.236988	0.0865243	0.358509	0.423805	0.114651	0.0443073	0.0522093	0.0699023	0.19316	0.0955088	0.156517	0.224564	0.197276	0.281772	0.438035	0.872438	1.60447	1.80188	3.52534	2.232	1.67149
TW031911.1												0.591787	0.0720265	0.395131	0.174243	0.267066	0.193107	1.16135	0.099668	1.13008	1.61479	1.09395	1.43029	1.77669	2.5901	0.684404	0.765491	1.28345	0.7673	0.170555	0.049946	0.0516475	0.0210451
TW032039.1												0.259936	0.56917	0.250026	0.331323	0.306152	0.356785	0.120388	0.340432	0.932767	0.177536	0.214759	0.473527	0.170801	0.154266	0.0564869	12.9735	8.23456	1.28834	0.0120615	1.21915	0.0693633	0.0594357
TW032059.1												0.0136974	0	0	0.0273402	0	0.0143695	0.199778	0	0.861652	0.508803	0.283307	0.123478	0.735833	0.514255	0	0.0587345	0.0435551	0.0446416	0	0	0.0140747	0
Note: Black indicates that the differential expression is down-regulated, and non-black indicates that the differential expression is up-regulated. CC means the control group of cells, CM means the group of MJ-treated cells, RB means root bark, F means flower, SB means stem bark, PS means peeled stem.Gene_ID filled with gray represents RPKM>1 and the 13 genes screened are represented by red font.

## Sheet: Supplementary Data 7
Supplementary Data 7 | All primers used in this study.
Primers	Sequence (5′→ 3′)	Sources
ORF-PCR
TW031838.1-ORF-F	ATGCTCTCATCCATACACACACA	This study
TW031838.1-ORF-R	TCAATTGTTATTGGCTTGGATGG	This study
TW017431.1-ORF-F	ATGTACAACACTACGACGTCCGC	This study
TW017431.1-ORF-R	TCACATGATTCGTTTCTTTGGTA	This study
CYP728B70-ORF-F	ATGGATCCTCTCTTCACCATCT	This study
CYP728B70-ORF-R	CTACATAAATTTCCTTGGCAC	This study
TW011445.1-ORF-F	ATGGACACCCTTTACTACTTAGG	This study
TW011445.1-ORF-R	TTAGAGTTGGGAAAGTGCAGCAG	This study
TW017699.1-ORF-F	ATGTGGTGTGGAGTACCATGCCA	This study
TW017699.1-ORF-R	TTAATTGGCTGAGTGAAGGCGGA	This study
TW018099.1-ORF-F	ATGGAAACCCTTCACTACTTGG	This study
TW018099.1-ORF-R	TCATAGGTGGGAAAGTGCAGCG	This study
TW023804.1-ORF-F	ATGGAGTTCACTTCCCCACAAAT	This study
TW023804.1-ORF-R	TTAGTTGAGCATTTTGTAGAGCT	This study
TW012149.1-ORF-F	ATGGAGGCTCTATTCTCCACTCT	This study
TW012149.1-ORF-R	CTAGTCTACGTAAAGCTTAGGAT	This study
TW019296.1-ORF-F	ATGGCTTTCGAAGCTTTCTCGTT	This study
TW019296.1-ORF-R	TCACAAACATACAACTTCCCTT	This study
TW006625.1-ORF-F	ATGGCCACCATCACTGACATCC	This study
TW006625.1-ORF-R	TTAACCGGCAAATGGATTGAAAC	This study
RNA interfere
TW031838.1-F	CACCCATCACTGCCCAACCTAACC	This study
TW031838.1-R	CCAAACGCTTCTCAATCATCTC	This study
TW017431.1-F	CACCTTGCCTCTGTAGTTGGCTTGT	This study
TW017431.1-R	ACGCACTTTCGCCTGAGAT	This study
CYP728B70-F	CACCTTGATGAAGAAGTAAGAAAGCAT	This study
CYP728B70-R	ACACTGACATAAACAGCAGGAT	This study
TW011445.1-F	CACCCCGTAACAAGGAGGGTAAGCA	This study
TW011445.1-R	CCCTTCCCTTTAGCAGAGCC	This study
TW017699.1-F	CACCCATGCCAAGCCAGGACAC	This study
TW017699.1-R	CCTTGCTTGCCTGCCTCT	This study
TW018099.1-F	CACCGTTGTCGGAACATCTCGTCTCA	This study
TW018099.1-R	CGTTGGCGTATTCTCCTTGTG	This study
TW023804.1-F	CACCTAGGCTTTCTTCTATTGTTGTTGTC	This study
TW023804.1-R	CACCTCGGATGCTTGATGG	This study
TW012149.1-F	CACCTGATGGGAGCAGGAAGTGAC	This study
TW012149.1-R	GAGCCGAACGGGATGAAC	This study
TW019296.1-F	CACCTATATGAGAGCTTAAGATTATTCCC	This study
TW019296.1-R	TCTGGATCTACTGCCCGAATA	This study
TW006625.1-F	CACCCCCTCCTAGTCCACCGTCTC	This study
TW006625.1-R	CCTCCGAACATCTGGTACTCAA	This study
Overexpress
CYP728B70-F	CACCATGGATCCTCTCTTCACCATCTC	This study
CYP728B70-R	CTACATAAATTTCCTTGGCACAATTTTG	This study
qRT-PCR
TW031838.1-F	AATTGGCTCCCTCCGTCAC	This study
TW031838.1-R	CAAGGGTAGACTCAGGGTTAGG	This study
TW017431.1-F	TTGGCAACCTTGTGCTTTCA	This study
TW017431.1-R	CGTTCTACCATGTTTACGGCTC	This study
CYP728B70-F	CCCCAAAGGGTGGCAAAT	This study
CYP728B70-R	CAAACGCAACGAAGCAGTAG	This study
TW011445.1-F	TTGAGGTGGTTGCCGTTCT	This study
TW011445.1-R	GAGCCGTGGTGTCTGTTCC	This study
TW017699.1-F	CGTTGCGATTAGTGGTGAGA	This study
TW017699.1-R	TGGCAAAGGTGAGGGCTAT	This study
TW018099.1-F	CAATCTCCGCCGCCTCA	This study
TW018099.1-R	CGCAGAACCCATGTCATCCT	This study
TW023804.1-F	ATGAACTACAGAGGCGTAAGGG	This study
TW023804.1-R	TCGAGATCAGACTCATCAACCC	This study
TW012149.1-F	AAAATCCACCACTCCTCTTCC	This study
TW012149.1-R	CTCATCAGCCATTTCAGTAAGC	This study
TW019296.1-F	TACACTCATCTTCTCCGCAACTC	This study
TW019296.1-R	CAAACAACCGTATCGAAACACTA	This study
TW006625.1-F	GCAATGGGTAATGGCAAATC	This study
TW006625.1-R	TGGTTCTTCTTGGCAATACAGG	This study
Ef1α-F	CCAAGGGTGAAAGCAAGGAGAGC	This study
Ef1α-R	CACTGGTGGTTTTGAGGCTGGTATCT	This study
KanR-F	ATCAGCTTGCATGCCGGTC	This study
KanR-R	ATACATGAGAATTAAGGGAGTCACG	This study
HygR-F	ATCAGCTTGCATGCCGGTC	This study
HygR-R	ATCATACATGAGAATTAAGGGAGTCAC	This study
ORF-PCR (pESC-Leu-PT)
pPGK1-BamHI-F	CGCGGATCCTGTTTTATATTTGTTGTAAAAAGT	This study
pTEF2-NotI-R	ATTTGCGGCCGCGGTACTAGTGTTTAGTTAATTAT	This study
GAL1(PGK1-TEF2)-F	GGTCAATGCAAGAAATACATAT	This study
GAL1-R	GTTCTTAATACTAACATAACT	This study
GAL10(PGK1-TEF2)-F	TCTCTCTATCTATTCTACTTGT	This study
GAL10-R	GGCAAGGTAGACAAGCCGACAAC	This study
TwCPR3-leuNotI-F	TAAACACTAGTACCGCGATGTCCTCCTCTTCCGACTTGG	This study
TwCPR3-leuNotI-R	CCATCGATACTAGTGCTCACCAAACGTCTCTCAAGTACC	This study
CYP728B70-leuBamHI-F	CAACAAATATAAAACAGATGGATCCTCTCTTCACCATCT	This study
CYP728B70-leuBamHI-R	TAGTGAGTCGTATTACGGCTACATAAATTTCCTTGGCAC	This study
TW011445.1-leuBamHI-F	CAACAAATATAAAACAGATGGACACCCTTTACTACTTAGG	This study
TW011445.1-leuBamHI-R	TAGTGAGTCGTATTACGGTTAGAGTTGGGAAAGTGCAGCAG	This study
TW012149.1-leuBamHI-F	CAACAAATATAAAACAGATGGAGGCTCTATTCTCCACTC	This study
TW012149.1-leuBamHI-R	TAGTGAGTCGTATTACGGCTAGTCTACGTAAAGCTTAGG	This study
TW006625.1-leuBamHI-F	CAACAAATATAAAACAGATGGCCACCATCACTGACATCCA	This study
TW006625.1-leuBamHI-R	TAGTGAGTCGTATTACGGTTAACCGGCAAATGGATTGAA	This study
ORF-PCR (pESC-Leu)
TW031838.1-leuNotI-F	CCCTCACTAAAGGGCGATGCTCTCATCCATACACACACA	This study
TW031838.1-leuNotI-R	CCATCGATACTAGTGCTCAATTGTTATTGGCTTGGATGG	This study
TW017431.1-leuNotI-F	CCCTCACTAAAGGGCGATGTACAACACTACGACGTCCGC	This study
TW017431.1-leuNotI-R	CCATCGATACTAGTGCTCACATGATTCGTTTCTTTGGTA	This study
TW011445.1-leuNotI-F	CCCTCACTAAAGGGCGATGGACACCCTTTACTACTTAGG	This study
TW011445.1-leuNotI-R	CCATCGATACTAGTGCTTAGAGTTGGGAAAGTGCAGCAG	This study
TW017699.1-leuNotI-F	CCCTCACTAAAGGGCGATGTGGTGTGGAGTACCATGCCA	This study
TW017699.1-leuNotI-R	CCATCGATACTAGTGCTTAATTGGCTGAGTGAAGGCGGA	This study
TW018099.1-leuNotI-F	CCCTCACTAAAGGGCGATGGAAACCCTTCACTACTTGG	This study
TW018099.1-leuNotI-R	CCATCGATACTAGTGCTCATAGGTGGGAAAGTGCAGCG	This study
TW023804.1-leuNotI-F	CCCTCACTAAAGGGCGATGGAGTTCACTTCCCCACAAAT	This study
TW023804.1-leuNotI-R	CCATCGATACTAGTGCTTAGTTGAGCATTTTGTAGAGCT	This study
TW012149.1-leuNotI-F	CCCTCACTAAAGGGCGATGGAGGCTCTATTCTCCACTCT	This study
TW012149.1-leuNotI-R	CCATCGATACTAGTGCCTAGTCTACGTAAAGCTTAGGAT	This study
TW019296.1-leuNotI-F	CCCTCACTAAAGGGCGATGGCTTTCGAAGCTTTCTCGTT	This study
TW019296.1-leuNotI-R	CCATCGATACTAGTGCTCACAAACATACAACTTCCCTT	This study
TW006625.1-leuNotI-F	CCCTCACTAAAGGGCGATGGCCACCATCACTGACATCC	This study
TW006625.1-leuNotI-R	CCATCGATACTAGTGCTTAACCGGCAAATGGATTGAAAC	This study
Construction of miltiradiene producing yeast strain
15site-1-F	ATAAAGCAGCCGCTACCAAACAGACAAGATTCAGTATG	This study
15site-1-R	GCTGTGGTTTGGTAAAGCCTATAATATTATGTATACAG	This study
URA3(15site-1)-F	TTATAGGCTTTACCAAACCACAGCTTTTCAATTCAATTC	This study
URA3(15site-1)-R	AACGGACCGGGGGCATAGGGTAATAACTGATATAATTA	This study
L1(15site-1)-F	ATTACCCTATGCCCCCGGTCCGTTTGTTCTATACTTC	This study
L1(15site-1)-R	AGGCAATTTTAGAGGGGACTTCTGACTCCCCTGCTTTG	This study
15site-2-F	CAATGGAATTTCGACAATTATCATATTATTC	This study
15site-2-R	GAAATGTAGATTCATTTTGTAGATTCCTATATC	This study
L2-15site-2-F	GACAAAGCGCCAAGGAACTGTAATATATAGCTACGC	This study
L2-15site-2-R	AATTGTCGAAATTCCATTGTAGTCCGCGAGTTGGATAGC	This study
L3-15site-2-F	AACGACGGTAGACGCCAACTACGCTGACAGACCGATTTG	This study
L3-15site-2-R	ATTGTCGAAATTCCATTGGCGGACTTAGTCCGTTTCTCG	This study
P1-BsaI-F	CTCTGGTCTCACATCTTTGTTTGTTTATGTG	This study
P1-BsaI-R	CTCTGGTCTCAATTCTGTATATGAGATAGTTG	This study
T1-BsaI-F	CTCGGTCTCAATCGAACAAATCGCTCTTAA	This study
T1-BsaI-R	GAATTCGGTCTCAACCTGATTAATATAAT	This study
P2-BsaI-F	CTCTGGTCTCACATCTGTTTTATATTTGTTG	This study
P2-BsaI-R	CTCTGGTCTCAATTCGGTACTAGTGTTTAG	This study
T2-F1	GTCACGCTTACATTCACGCCCTCCCCCCACATCCGCTC	This study
T2-R1	TTATAAAAAAAATAAGTGTATACAAATTTTAAAGTGAC	This study
T2-F2	TCATGTAATTAGTTATGTCACGCTTACATTCACGCCCT	This study
T2-R2	CTAGTTATAAAAAAAATAAGTGTATACAAATTTTAAAG	This study
T2-BsaI-F3	CTCGGTCTCAATCGTCATGTAATTAGTTATGTCAC	This study
T2-BsaI-R3	GAATTCGGTCTCAACCTAGTTATAAAAAAAATAAGTGT	This study
TPI1t-BsaI-F	CCAGGTCTCAGATGGATTAATATAATTATATAAAAATAT	This study
TPI1t-BsaI-R	CCAGGTCTCAAGGTCTATATAACAGTTGAAATTTGGAT	This study
SmMS-CPS1-BsaI-F1	CCAGGTCTCAGATGATGTCGCTCGCCTTCAACCCGGC	This study
SmMS-CPS1-BsaI-R1	CCAGGTCTCAAGGTTCACGCGACTGGCTCGAAAAGCAC	This study
SmMS-CPS1-BsaI-F2	CCAGGTCTCAGAATATGTCGCTCGCCTTCAACCCGGC	This study
SmMS-CPS1-BsaI-R2	CCAGGTCTCACGATTCACGCGACTGGCTCGAAAAGCAC	This study
TwCYP728B70-BsaI-F	CCAGGTCTCAGATGATGGACCCATTGTTCACCATCT	This study
TwCYP728B70-BsaI-R	CCAGGTCTCAAGGTCTACATGAACTTCCTTGGGACGA	This study
TwCPR3-BsaI-F	CCAGGTCTCAGAATATGTCCTCCTCTTCCGACTTGGTT	This study
TwCPR3-BsaI-R	CCAGGTCTCACGATTCACCAAACGTCTCTCAAGTACCT	This study
L1-F	CCCCGGTCCGTTTGTTCTATACTTC	This study
pTDH3-R	GACGGTAGGTATTGATTGTAATTCTG	This study
L1-pADH1-R	GATGGCAAATGGAAAAAGGGTAGTG	This study
pADH1-L2-F	ACATGTAGGTGGCGGAGGGGAGAT	This study
pADH1-F	GTTTCCTCGTCATTGTTCTCGTTCC	This study
L2-R	TAGTCCGCGAGTTGGATAGCCCGAG	This study
L2-F	GACAAAGCGCCAAGGAACTGTAATAT	This study
pPGK1-R	CAAGTTCTTAGATGCTTTCTTTTTCTC	This study
pTEF2-F	TTCTACTTGTTTATTCCCTTCAAGG	This study
L3-R	GCGGACTTAGTCCGTTTCTCGGCTAT	This study
Note: The underlined bases represent the restriction sites used for cloning, or represent the overlapping sequences with the corresponding vector, which are designed following the protocol of the pEASY®-Uni Seamless Cloning and Assembly Kit (TransGen Biotech). F, forward; R, reverse.

## Sheet: Supplementary Data 8
Supplementary Data 8 | Transcription factors (TF) across sequenced plant genomes.
TF family	Twi	Ath	Cpa	Dca	Dlo	Gur	Osa	Ppe	Ptr	Sly	Smi	Tca	Vvi	Gma	Gra
AP2	27	13	12	20	14	21	18	14	26	23	19	14	16	41	31
ARF	37	22	9	25	17	9	25	16	34	22	20	18	18	56	35
ARID	12	10	8	14	10	13	5	9	12	14	10	12	9	26	14
ARR-B	15	9	8	10	12	13	7	10	16	15	6	12	10	28	20
AUX/IAA	39	29	21	34	34	33	30	23	36	26	28	23	23	61	45
Alfin-like	9	7	4	9	5	8	9	4	9	10	5	6	6	15	11
B3	50	67	32	85	88	42	53	65	101	74	37	73	30	69	72
BBR-BPC	10	7	2	6	6	4	4	3	14	6	6	4	5	10	8
BES1	6	8	5	9	7	6	6	8	16	9	11	8	8	16	11
BSD	1	2	1	1	1	1	1	3	2	1	1	1	1	2	1
C2C2-CO-like	6	13	3	10	4	5	6	6	6	11	4	3	5	14	11
C2C2-Dof	61	36	16	42	23	42	25	26	43	33	25	24	25	79	56
C2C2-GATA	41	30	22	29	23	30	25	21	39	30	21	24	20	61	44
C2C2-LSD	5	3	2	4	2	2	7	3	5	3	6	3	3	8	8
C2C2-YABBY	13	6	6	11	6	8	8	6	12	9	8	7	7	17	12
C2H2	162	109	83	146	101	125	110	93	156	119	94	101	94	269	178
C3H	89	60	32	72	49	52	58	57	80	62	54	51	56	128	86
CAMTA	7	5	2	2	5	8	5	4	7	6	3	5	4	15	8
CPP	12	8	4	6	8	7	9	6	13	4	6	7	6	13	14
CSD	8	4	3	3	3	3	5	1	4	5	3	2	2	8	8
Coactivator p15	3	3	3	2	3	2	2	3	2	2	3	3	2	6	4
DBB	11	6	7	4	4	8	3	7	11	5	3	9	8	10	12
DBP	4	2	1	2	4	1	4	1	6	3	2	4	4	4	6
DDT	12	5	5	11	5	6	2	5	9	5	4	4	5	13	4
E2F-DP	12	8	5	12	4	10	9	6	9	8	8	7	7	14	11
EIL	7	6	4	0	4	8	8	4	7	9	7	3	4	12	10
ERF	143	127	77	185	115	114	103	108	177	140	137	104	112	309	222
FAR1	22	17	17	7	22	78	25	78	45	27	2	37	37	71	32
G2-like	55	41	33	53	34	43	42	35	59	53	37	36	38	102	64
GNAT	40	33	28	35	33	34	32	31	49	44	30	28	33	62	41
GRAS	75	34	39	75	59	54	50	48	100	54	60	46	48	117	78
GRF	14	9	7	14	9	10	8	10	16	13	12	10	9	22	16
GeBP	13	22	3	15	9	5	10	8	8	11	10	6	3	9	8
HB	148	92	57	103	74	105	81	67	125	105	84	68	78	220	154
HMG	9	11	7	7	11	10	9	10	14	7	9	10	8	21	16
HRT	2	2	2	1	1	1	1	1	1	1	1	1	1	1	3
HSF	37	24	17	14	20	31	24	21	30	25	25	19	19	52	38
IWS1	13	9	7	8	11	7	14	6	16	9	9	13	12	17	17
Jumonji	18	16	15	41	15	16	13	16	19	20	11	18	18	39	22
LFY	3	1	1	2	1	3	1	1	1	1	2	1	1	2	1
LIM	16	13	7	15	9	15	10	13	17	15	12	10	12	32	18
LOB	66	43	34	55	40	53	31	42	52	47	50	35	46	90	65
LUG	6	2	4	4	3	6	5	3	6	5	3	5	3	12	9
M-type	46	69	206	21	88	30	20	53	64	68	22	35	31	82	47
MBF1	3	3	2	2	3	3	2	2	3	5	4	3	3	3	4
MED6	1	1	0	1	1	1	1	1	1	2	1	1	1	1	2
MED7	2	2	1	1	2	1	1	11	2	1	1	1	1	2	1
MIKC	51	39	16	5	24	13	34	24	12	31	30	33	30	86	52
MYB	121	138	93	156	121	132	80	120	197	139	91	128	138	323	227
MYB-related	94	62	43	83	67	84	60	42	80	74	80	42	56	137	58
NAC	141	112	78	96	109	75	101	115	164	101	86	105	74	179	141
NF-X1	1	1	0	0	2	2	2	0	2	1	1	2	2	4	1
NF-YA	12	10	5	9	7	9	11	6	11	10	5	7	7	21	16
NF-YB	25	13	10	26	17	23	11	13	19	27	16	13	18	37	24
NF-YC	10	14	4	8	7	12	15	9	16	16	8	10	10	21	14
NOZZLE	0	1	1	0	1	1	0	2	2	1	1	1	2	0	1
OFP	21	17	10	22	15	22	30	15	26	24	19	16	12	43	29
Orphans	87	76	44	93	55	59	57	39	94	72	61	45	54	123	90
PHD	59	40	27	57	35	41	32	37	51	50	32	39	41	80	55
PLATZ	15	12	8	13	10	16	13	8	20	21	9	14	13	28	23
Pseudo ARR-B	6	5	4	6	6	5	4	3	5	5	2	5	4	12	9
RAV	5	6	2	4	4	3	4	5	4	3	4	5	3	5	10
RB	2	1	1	3	2	1	2	2	1	1	1	1	2	3	3
RWP-RK	14	14	5	25	9	11	9	8	18	10	14	10	8	28	20
Rcd1-like	5	3	2	3	1	2	4	4	4	13	1	2	2	6	6
S1Fa-like	3	3	1	3	1	3	2	1	2	1	2	1	3	5	4
SAP	1	1	1	1	1	1	0	1	1	2	2	1	0	2	3
SBP	29	17	8	22	17	25	17	17	30	17	17	17	19	44	30
SET	44	40	23	50	38	44	36	38	47	48	32	36	43	78	45
SNF2	51	42	22	47	32	45	30	38	56	62	38	35	39	66	47
SOH1	1	1	1	1	2	1	2	1	1	1	1	1	1	2	1
SRS	14	11	4	11	5	10	5	6	11	9	8	5	5	21	13
STAT	0	2	1	1	1	1	0	1	2	1	1	1	1	1	1
SWI/SNF-BAF60b	20	16	10	14	25	16	11	12	17	15	12	14	14	24	17
SWI/SNF-SWI3	6	4	6	5	6	6	4	6	6	6	3	4	5	6	5
TAZ	8	8	6	6	4	3	6	5	6	7	6	4	3	7	8
TCP	37	24	21	50	21	24	23	19	32	36	25	21	18	56	38
TRAF	29	24	17	20	17	16	37	25	27	18	13	17	17	30	25
TUB	13	11	6	6	11	13	12	8	12	11	13	9	13	22	18
Tify	20	15	11	14	14	15	16	10	18	17	11	12	14	29	20
Trihelix	50	26	26	34	31	31	17	28	51	25	28	30	33	63	45
ULT	2	2	3	3	2	2	2	2	2	3	0	2	1	17	3
VOZ	3	2	2	4	2	3	2	2	4	2	2	2	2	6	3
WRKY	103	72	46	69	59	74	78	60	105	81	68	59	58	181	116
Whirly	4	3	2	3	2	2	2	2	3	2	2	2	2	7	2
bHLH	164	134	81	151	107	126	116	110	160	140	100	102	110	305	190
bZIP	105	73	44	82	56	71	79	47	91	68	58	53	55	149	111
mTERF	51	35	25	33	50	30	33	41	52	30	37	37	33	55	37
zf-HD	15	17	9	12	14	15	15	10	19	22	13	16	14	50	23
total	2833	2196	1593	2479	2012	2175	1941	1911	2961	2390	1869	1874	1871	4623	3162
Note: Tripterygium wilfordii (Twi), Arabidopsis thaliana (Ath), Carica papaya (Cpa), Daucus carota (Dca), Dimocarpus longan (Dlo), Glycine max (Gma), Gossypium raimondii (Gra), Glycyrrhiza uralensis (Gur), Oryza sativa (Osa), Prunus persica (Ppe), Populus trichocarpa (Ptr), Solanum lycopersicum (Sly), Salvia miltiorrhiza (Smi), Theobroma cacao (Tca), Vitis vinifera (Vvi)

## Sheet: Supplementary Data 9
Supplementary Data 9 | Correlation analysis of transcription factors that are highly associated with triptolide biosynthetic genes
Name A	cor	Name B	pvalue	REF1	REF2
TW003543.1	ACT_gene	TW006542.1	bZIP_tf	-0.90699	3.09506e-06
TW003543.1	ACT_gene	TW016864.1	bZIP_tf	-0.914243	1.85897e-06
TW024523.1	ACT_gene	TW014321.1	ERF_tf	0.920108	1.19007e-06
TW024523.1	ACT_gene	TW021319.1	MYB-related_tf	0.934883	3.26622e-07
TW024523.1	ACT_gene	TW022528.1	OFP_tf	0.909058	2.68787e-06
TW025077.1	ACT_gene	TW000275.1	MYB_tf	0.983912	4.1577e-11
TW025077.1	ACT_gene	TW001152.1	ERF_tf	0.984219	3.67097e-11
TW025077.1	ACT_gene	TW001347.1	bZIP_tf	0.983912	4.1577e-11
TW025077.1	ACT_gene	TW001362.1	HB_tf	0.963095	8.72767e-09
TW025077.1	ACT_gene	TW001569.1	WRKY_tf	0.983038	5.85145e-11
TW025077.1	ACT_gene	TW001608.1	DBP_tf	0.926564	6.99187e-07
TW025077.1	ACT_gene	TW002210.1	RWP-RK_tf	0.953252	3.96246e-08
TW025077.1	ACT_gene	TW003739.1	Tify_tf	0.989472	2.6763e-12
TW025077.1	ACT_gene	TW003777.1	Orphans_tf	0.91156	2.25601e-06
TW025077.1	ACT_gene	TW004795.1	ERF_tf	0.951255	5.17508e-08
TW025077.1	ACT_gene	TW005699.1	mTERF_tf	0.983912	4.1577e-11
TW025077.1	ACT_gene	TW005915.1	Orphans_tf	0.979692	1.87118e-10
TW025077.1	ACT_gene	TW006043.1	NAC_tf	0.965968	5.18944e-09
TW025077.1	ACT_gene	TW006623.1	bHLH_tf	0.937733	2.45877e-07
TW025077.1	ACT_gene	TW006520.1	OFP_tf	0.983912	4.1577e-11
TW025077.1	ACT_gene	TW007883.1	Trihelix_tf	0.905533	3.41184e-06
TW025077.1	ACT_gene	TW007679.1	C2H2_tf	0.927948	6.1996e-07
TW025077.1	ACT_gene	TW007731.1	GNAT_tf	0.98214	8.16676e-11
TW025077.1	ACT_gene	TW008294.1	FAR1_tf	0.985047	2.59155e-11
TW025077.1	ACT_gene	TW008401.1	TAZ_tf	0.982862	6.25431e-11
TW025077.1	ACT_gene	TW008888.1	MIKC_tf	0.983912	4.1577e-11
TW025077.1	ACT_gene	TW008983.1	mTERF_tf	0.983912	4.1577e-11
TW025077.1	ACT_gene	TW008989.1	NAC_tf	0.971549	1.64179e-09
TW025077.1	ACT_gene	TW011131.1	ERF_tf	0.988898	3.77431e-12
TW025077.1	ACT_gene	TW012014.1	ERF_tf	0.987494	8.15747e-12
TW025077.1	ACT_gene	TW011672.1	TRAF_tf	0.977878	3.24859e-10
TW025077.1	ACT_gene	TW011737.1	NAC_tf	0.978671	2.56693e-10
TW025077.1	ACT_gene	TW012255.1	ERF_tf	0.983912	4.1577e-11
TW025077.1	ACT_gene	TW012320.1	GeBP_tf	0.978252	2.91065e-10
TW025077.1	ACT_gene	TW013358.1	MIKC_tf	0.984049	3.93374e-11
TW025077.1	ACT_gene	TW013528.1	LOB_tf	0.983912	4.1577e-11
TW025077.1	ACT_gene	TW013711.1	ERF_tf	0.976754	4.47077e-10
TW025077.1	ACT_gene	TW014002.1	MYB-related_tf	0.940926	1.76004e-07
TW025077.1	ACT_gene	TW015578.1	bHLH_tf	0.985949	1.73279e-11
TW025077.1	ACT_gene	TW015832.1	HB_tf	0.927264	6.58091e-07
TW025077.1	ACT_gene	TW016080.1	bZIP_tf	0.985634	2.00009e-11
TW025077.1	ACT_gene	TW016148.1	B3_tf	0.967153	4.13365e-09
TW025077.1	ACT_gene	TW016373.1	NAC_tf	0.918109	1.39052e-06
TW025077.1	ACT_gene	TW016965.1	WRKY_tf	0.923266	9.22742e-07
TW025077.1	ACT_gene	TW017666.1	MIKC_tf	0.983873	4.22427e-11
TW025077.1	ACT_gene	TW017731.1	C2H2_tf	0.983912	4.1577e-11
TW025077.1	ACT_gene	TW017755.1	Orphans_tf	0.957586	2.12757e-08
TW025077.1	ACT_gene	TW018860.1	ERF_tf	0.903487	3.90187e-06
TW025077.1	ACT_gene	TW018896.1	ERF_tf	0.921074	1.1022e-06
TW025077.1	ACT_gene	TW019860.1	NAC_tf	0.903046	4.01471e-06
TW025077.1	ACT_gene	TW019933.1	C2H2_tf	0.969272	2.69354e-09
TW025077.1	ACT_gene	TW020413.1	NAC_tf	0.903454	3.91017e-06
TW025077.1	ACT_gene	TW020657.1	NAC_tf	0.967095	4.18033e-09
TW025077.1	ACT_gene	TW020640.1	Tify_tf	0.988844	3.89599e-12
TW025077.1	ACT_gene	TW020992.1	bHLH_tf	0.983413	5.06435e-11
TW025077.1	ACT_gene	TW021120.1	ERF_tf	0.994095	6.30607e-14
TW025077.1	ACT_gene	TW021378.1	MYB-related_tf	0.924183	8.55326e-07
TW025077.1	ACT_gene	TW021812.1	C2H2_tf	0.972941	1.18909e-09
TW025077.1	ACT_gene	TW022073.1	Tify_tf	0.946811	9.0268e-08
TW025077.1	ACT_gene	TW022994.1	TCP_tf	0.926042	7.31176e-07
TW025077.1	ACT_gene	TW023493.1	NAC_tf	0.969297	2.6792e-09
TW025077.1	ACT_gene	TW023727.1	NAC_tf	0.941442	1.66454e-07
TW025077.1	ACT_gene	TW024795.1	C2C2-GATA_tf	0.958351	1.89364e-08
TW025077.1	ACT_gene	TW024967.1	mTERF_tf	0.983912	4.1577e-11
TW025077.1	ACT_gene	TW025719.1	Tify_tf	0.940154	1.91134e-07
TW025077.1	ACT_gene	TW026506.1	SBP_tf	0.983912	4.1577e-11
TW025077.1	ACT_gene	TW026781.1	ERF_tf	0.952053	4.65734e-08
TW025077.1	ACT_gene	TW026803.1	SET_tf	0.981928	8.81335e-11
TW025077.1	ACT_gene	TW027867.1	ERF_tf	0.93411	3.51983e-07
TW025077.1	ACT_gene	TW027938.1	C2H2_tf	0.9078	2.92984e-06
TW025077.1	ACT_gene	TW029132.1	C3H_tf	0.96949	2.57265e-09
TW025077.1	ACT_gene	TW030007.1	Orphans_tf	0.936149	2.88385e-07
TW025077.1	ACT_gene	TW030326.1	MYB_tf	0.983912	4.1577e-11
TW025077.1	ACT_gene	TW030934.1	GNAT_tf	0.943954	1.25943e-07
TW025077.1	ACT_gene	TW031028.1	Orphans_tf	0.941601	1.63605e-07
TW025077.1	ACT_gene	TW031745.1	MYB_tf	0.989059	3.43414e-12
TW025077.1	ACT_gene	TW032275.1	HB_tf	0.987917	6.53166e-12
TW025077.1	ACT_gene	TW032399.1	HRT_tf	0.96821	3.35039e-09
TW025655.1	ACT_gene	TW011943.1	bHLH_tf	-0.90905	2.68948e-06
TW025655.1	ACT_gene	TW013806.1	DDT_tf	-0.90812	2.86671e-06
TW000662.1	DXR_gene	TW012499.1	bHLH_tf	0.954071	3.53902e-08
TW000662.1	DXR_gene	TW021948.1	Tify_tf	-0.916602	1.55973e-06
TW000662.1	DXR_gene	TW026146.1	AUX/IAA_tf	-0.90233	4.20393e-06
TW000662.1	DXR_gene	TW029829.1	ERF_tf	0.928095	6.12007e-07
TW000900.1	DXS_gene	TW000275.1	MYB_tf	0.978871	2.41618e-10
TW000900.1	DXS_gene	TW001152.1	ERF_tf	0.979164	2.20796e-10
TW000900.1	DXS_gene	TW001347.1	bZIP_tf	0.978871	2.41618e-10
TW000900.1	DXS_gene	TW001362.1	HB_tf	0.953646	3.75384e-08
TW000900.1	DXS_gene	TW001569.1	WRKY_tf	0.980341	1.51725e-10
TW000900.1	DXS_gene	TW002210.1	RWP-RK_tf	0.937686	2.47057e-07
TW000900.1	DXS_gene	TW003739.1	Tify_tf	0.952133	4.60839e-08
TW000900.1	DXS_gene	TW004707.1	DBB_tf	0.905663	3.38252e-06
TW000900.1	DXS_gene	TW004795.1	ERF_tf	0.921539	1.06186e-06
TW000900.1	DXS_gene	TW005699.1	mTERF_tf	0.978871	2.41618e-10
TW000900.1	DXS_gene	TW005915.1	Orphans_tf	0.981522	1.01725e-10
TW000900.1	DXS_gene	TW006043.1	NAC_tf	0.950492	5.71396e-08
TW000900.1	DXS_gene	TW006623.1	bHLH_tf	0.944299	1.21089e-07
TW000900.1	DXS_gene	TW006520.1	OFP_tf	0.978871	2.41618e-10
TW000900.1	DXS_gene	TW007302.1	HSF_tf	0.915366	1.71096e-06
TW000900.1	DXS_gene	TW007679.1	C2H2_tf	0.949519	6.46915e-08
TW000900.1	DXS_gene	TW007731.1	GNAT_tf	0.980429	1.47383e-10
TW000900.1	DXS_gene	TW008294.1	FAR1_tf	0.978422	2.76667e-10
TW000900.1	DXS_gene	TW008401.1	TAZ_tf	0.977638	3.48286e-10
TW000900.1	DXS_gene	TW008888.1	MIKC_tf	0.978871	2.41618e-10
TW000900.1	DXS_gene	TW008983.1	mTERF_tf	0.978871	2.41618e-10
TW000900.1	DXS_gene	TW008989.1	NAC_tf	0.949778	6.26032e-08
TW000900.1	DXS_gene	TW009407.1	NF-YB_tf	0.920364	1.16622e-06
TW000900.1	DXS_gene	TW010433.1	NAC_tf	0.91794	1.40872e-06
TW000900.1	DXS_gene	TW011131.1	ERF_tf	0.97593	5.59612e-10
TW000900.1	DXS_gene	TW012014.1	ERF_tf	0.977851	3.27418e-10
TW000900.1	DXS_gene	TW011672.1	TRAF_tf	0.973619	1.0098e-09
TW000900.1	DXS_gene	TW011737.1	NAC_tf	0.989316	2.94387e-12
TW000900.1	DXS_gene	TW012255.1	ERF_tf	0.978871	2.41618e-10
TW000900.1	DXS_gene	TW012320.1	GeBP_tf	0.983913	4.15672e-11
TW000900.1	DXS_gene	TW013358.1	MIKC_tf	0.978004	3.13108e-10
TW000900.1	DXS_gene	TW013528.1	LOB_tf	0.978871	2.41618e-10
TW000900.1	DXS_gene	TW013711.1	ERF_tf	0.969723	2.44937e-09
TW000900.1	DXS_gene	TW014002.1	MYB-related_tf	0.95414	3.50517e-08
TW000900.1	DXS_gene	TW015578.1	bHLH_tf	0.956427	2.52792e-08
TW000900.1	DXS_gene	TW015832.1	HB_tf	0.919938	1.20607e-06
TW000900.1	DXS_gene	TW016080.1	bZIP_tf	0.967296	4.019e-09
TW000900.1	DXS_gene	TW016148.1	B3_tf	0.904461	3.66165e-06
TW000900.1	DXS_gene	TW016965.1	WRKY_tf	0.94026	1.89006e-07
TW000900.1	DXS_gene	TW017666.1	MIKC_tf	0.973813	9.63072e-10
TW000900.1	DXS_gene	TW017731.1	C2H2_tf	0.978871	2.41618e-10
TW000900.1	DXS_gene	TW017755.1	Orphans_tf	0.94527	1.08276e-07
TW000900.1	DXS_gene	TW018860.1	ERF_tf	0.905485	3.42262e-06
TW000900.1	DXS_gene	TW019933.1	C2H2_tf	0.97391	9.40291e-10
TW000900.1	DXS_gene	TW020413.1	NAC_tf	0.92133	1.07982e-06
TW000900.1	DXS_gene	TW020657.1	NAC_tf	0.94926	6.68397e-08
TW000900.1	DXS_gene	TW020640.1	Tify_tf	0.950353	5.81696e-08
TW000900.1	DXS_gene	TW020992.1	bHLH_tf	0.928647	5.82868e-07
TW000900.1	DXS_gene	TW021120.1	ERF_tf	0.958282	1.91369e-08
TW000900.1	DXS_gene	TW021812.1	C2H2_tf	0.971633	1.61104e-09
TW000900.1	DXS_gene	TW022994.1	TCP_tf	0.912839	2.05872e-06
TW000900.1	DXS_gene	TW023493.1	NAC_tf	0.963662	7.90212e-09
TW000900.1	DXS_gene	TW023727.1	NAC_tf	0.916339	1.59094e-06
TW000900.1	DXS_gene	TW024795.1	C2C2-GATA_tf	0.967809	3.63116e-09
TW000900.1	DXS_gene	TW024967.1	mTERF_tf	0.978871	2.41618e-10
TW000900.1	DXS_gene	TW025719.1	Tify_tf	0.920765	1.12966e-06
TW000900.1	DXS_gene	TW026506.1	SBP_tf	0.978871	2.41618e-10
TW000900.1	DXS_gene	TW026781.1	ERF_tf	0.909846	2.545e-06
TW000900.1	DXS_gene	TW026803.1	SET_tf	0.984062	3.91356e-11
TW000900.1	DXS_gene	TW027867.1	ERF_tf	0.951689	4.88799e-08
TW000900.1	DXS_gene	TW029132.1	C3H_tf	0.967622	3.76911e-09
TW000900.1	DXS_gene	TW030007.1	Orphans_tf	0.907521	2.98597e-06
TW000900.1	DXS_gene	TW030106.1	AP2_tf	0.902154	4.2517e-06
TW000900.1	DXS_gene	TW030326.1	MYB_tf	0.978871	2.41618e-10
TW000900.1	DXS_gene	TW031028.1	Orphans_tf	0.928037	6.15116e-07
TW000900.1	DXS_gene	TW031745.1	MYB_tf	0.968333	3.2678e-09
TW000900.1	DXS_gene	TW032275.1	HB_tf	0.974492	8.13071e-10
TW000900.1	DXS_gene	TW032399.1	HRT_tf	0.964079	7.33949e-09
TW006278.1	DXS_gene	TW002438.1	WRKY_tf	0.933058	3.89175e-07
TW006278.1	DXS_gene	TW007976.1	WRKY_tf	0.904294	3.702e-06
TW006278.1	DXS_gene	TW012499.1	bHLH_tf	0.951705	4.87746e-08
TW006278.1	DXS_gene	TW017156.1	WRKY_tf	0.918023	1.39973e-06
TW006278.1	DXS_gene	TW021319.1	MYB-related_tf	0.957824	2.05211e-08
TW006278.1	DXS_gene	TW022528.1	OFP_tf	0.947341	8.46837e-08
TW006278.1	DXS_gene	TW029200.1	WRKY_tf	0.946457	9.41615e-08
TW006278.1	DXS_gene	TW029829.1	ERF_tf	0.9462	9.70822e-08
TW006278.1	DXS_gene	TW031734.1	MYB-related_tf	0.903913	3.79513e-06
TW008579.1	DXS_gene	TW000275.1	MYB_tf	0.938315	2.31662e-07
TW008579.1	DXS_gene	TW001152.1	ERF_tf	0.938486	2.27606e-07
TW008579.1	DXS_gene	TW001347.1	bZIP_tf	0.938315	2.31662e-07
TW008579.1	DXS_gene	TW001527.1	MYB_tf	0.938163	2.35293e-07
TW008579.1	DXS_gene	TW001569.1	WRKY_tf	0.933139	3.86201e-07
TW008579.1	DXS_gene	TW003739.1	Tify_tf	0.911105	2.33004e-06
TW008579.1	DXS_gene	TW004795.1	ERF_tf	0.969426	2.60787e-09
TW008579.1	DXS_gene	TW005699.1	mTERF_tf	0.938315	2.31662e-07
TW008579.1	DXS_gene	TW005915.1	Orphans_tf	0.925785	7.47394e-07
TW008579.1	DXS_gene	TW006043.1	NAC_tf	0.963619	7.9623e-09
TW008579.1	DXS_gene	TW006623.1	bHLH_tf	0.932379	4.14869e-07
TW008579.1	DXS_gene	TW006520.1	OFP_tf	0.938315	2.31662e-07
TW008579.1	DXS_gene	TW007587.1	TRAF_tf	0.903692	3.85019e-06
TW008579.1	DXS_gene	TW007679.1	C2H2_tf	0.968353	3.2549e-09
TW008579.1	DXS_gene	TW007731.1	GNAT_tf	0.932033	4.28497e-07
TW008579.1	DXS_gene	TW008294.1	FAR1_tf	0.936613	2.75334e-07
TW008579.1	DXS_gene	TW008401.1	TAZ_tf	0.92971	5.30068e-07
TW008579.1	DXS_gene	TW008888.1	MIKC_tf	0.938315	2.31662e-07
TW008579.1	DXS_gene	TW008983.1	mTERF_tf	0.938315	2.31662e-07
TW008579.1	DXS_gene	TW008989.1	NAC_tf	0.907536	2.98288e-06
TW008579.1	DXS_gene	TW011100.1	LIM_tf	0.905356	3.45205e-06
TW008579.1	DXS_gene	TW011131.1	ERF_tf	0.942626	1.46183e-07
TW008579.1	DXS_gene	TW012014.1	ERF_tf	0.943897	1.26773e-07
TW008579.1	DXS_gene	TW011672.1	TRAF_tf	0.942707	1.44873e-07
TW008579.1	DXS_gene	TW011737.1	NAC_tf	0.945556	1.04717e-07
TW008579.1	DXS_gene	TW012255.1	ERF_tf	0.938315	2.31662e-07
TW008579.1	DXS_gene	TW012320.1	GeBP_tf	0.937272	2.5767e-07
TW008579.1	DXS_gene	TW013358.1	MIKC_tf	0.937453	2.52983e-07
TW008579.1	DXS_gene	TW013479.1	C2C2-LSD_tf	0.921113	1.09875e-06
TW008579.1	DXS_gene	TW013528.1	LOB_tf	0.938315	2.31662e-07
TW008579.1	DXS_gene	TW013661.1	NAC_tf	0.906672	3.16199e-06
TW008579.1	DXS_gene	TW013711.1	ERF_tf	0.92936	5.47024e-07
TW008579.1	DXS_gene	TW014002.1	MYB-related_tf	0.940826	1.779e-07
TW008579.1	DXS_gene	TW015578.1	bHLH_tf	0.938883	2.18439e-07
TW008579.1	DXS_gene	TW015832.1	HB_tf	0.940887	1.76742e-07
TW008579.1	DXS_gene	TW016080.1	bZIP_tf	0.940483	1.84562e-07
TW008579.1	DXS_gene	TW016788.1	Trihelix_tf	0.943503	1.32536e-07
TW008579.1	DXS_gene	TW016965.1	WRKY_tf	0.917645	1.44087e-06
TW008579.1	DXS_gene	TW017666.1	MIKC_tf	0.921994	1.02362e-06
TW008579.1	DXS_gene	TW017731.1	C2H2_tf	0.938315	2.31662e-07
TW008579.1	DXS_gene	TW017755.1	Orphans_tf	0.905689	3.37662e-06
TW008579.1	DXS_gene	TW019933.1	C2H2_tf	0.960503	1.34835e-08
TW008579.1	DXS_gene	TW020473.1	TRAF_tf	0.930272	5.03818e-07
TW008579.1	DXS_gene	TW020657.1	NAC_tf	0.910961	2.35373e-06
TW008579.1	DXS_gene	TW020640.1	Tify_tf	0.903868	3.80649e-06
TW008579.1	DXS_gene	TW020992.1	bHLH_tf	0.902405	4.18379e-06
TW008579.1	DXS_gene	TW021120.1	ERF_tf	0.927923	6.21287e-07
TW008579.1	DXS_gene	TW021812.1	C2H2_tf	0.961475	1.14935e-08
TW008579.1	DXS_gene	TW022138.1	Whirly_tf	0.939037	2.14964e-07
TW008579.1	DXS_gene	TW023493.1	NAC_tf	0.918294	1.37086e-06
TW008579.1	DXS_gene	TW024967.1	mTERF_tf	0.938315	2.31662e-07
TW008579.1	DXS_gene	TW025719.1	Tify_tf	0.958274	1.91601e-08
TW008579.1	DXS_gene	TW026317.1	Trihelix_tf	0.943276	1.3597e-07
TW008579.1	DXS_gene	TW026506.1	SBP_tf	0.938315	2.31662e-07
TW008579.1	DXS_gene	TW026781.1	ERF_tf	0.931204	4.62691e-07
TW008579.1	DXS_gene	TW026803.1	SET_tf	0.949596	6.40664e-08
TW008579.1	DXS_gene	TW027867.1	ERF_tf	0.952878	4.16911e-08
TW008579.1	DXS_gene	TW029132.1	C3H_tf	0.920758	1.13028e-06
TW008579.1	DXS_gene	TW030007.1	Orphans_tf	0.947148	8.66811e-08
TW008579.1	DXS_gene	TW030326.1	MYB_tf	0.938315	2.31662e-07
TW008579.1	DXS_gene	TW031745.1	MYB_tf	0.937434	2.5348e-07
TW008579.1	DXS_gene	TW032275.1	HB_tf	0.923484	9.06341e-07
TW008579.1	DXS_gene	TW032399.1	HRT_tf	0.926834	6.83091e-07
TW008579.1	DXS_gene	TW032584.1	Tify_tf	0.908375	2.81717e-06
TW009935.1	DXS_gene	TW000415.1	TCP_tf	0.919957	1.20428e-06
TW009935.1	DXS_gene	TW001608.1	DBP_tf	0.932195	4.22053e-07
TW009935.1	DXS_gene	TW002721.1	Tify_tf	0.902362	4.19544e-06
TW009935.1	DXS_gene	TW003739.1	Tify_tf	0.905796	3.35267e-06
TW009935.1	DXS_gene	TW017979.1	G2-like_tf	0.913992	1.89335e-06
TW009935.1	DXS_gene	TW018896.1	ERF_tf	0.913804	1.91963e-06
TW009935.1	DXS_gene	TW019692.1	ERF_tf	0.928075	6.13041e-07
TW009935.1	DXS_gene	TW020640.1	Tify_tf	0.921996	1.02341e-06
TW009935.1	DXS_gene	TW020992.1	bHLH_tf	0.903908	3.79654e-06
TW009935.1	DXS_gene	TW022073.1	Tify_tf	0.950621	5.6197e-08
TW001817.1	FPS_gene	TW000056.1	SWI/SNF-BAF60b_tf	-0.91149	2.26735e-06
TW001817.1	FPS_gene	TW000115.1	HB_tf	-0.933676	3.66961e-07
TW001817.1	FPS_gene	TW000940.1	SET_tf	-0.937882	2.42182e-07
TW001817.1	FPS_gene	TW001557.1	Trihelix_tf	-0.913995	1.89296e-06
TW001817.1	FPS_gene	TW002809.1	LOB_tf	-0.902986	4.03048e-06
TW001817.1	FPS_gene	TW002925.1	GNAT_tf	-0.939865	1.9708e-07
TW001817.1	FPS_gene	TW003318.1	AUX/IAA_tf	-0.963992	7.45412e-09
TW001817.1	FPS_gene	TW003677.1	C3H_tf	-0.933444	3.75171e-07
TW001817.1	FPS_gene	TW004737.1	ERF_tf	-0.940029	1.93698e-07
TW001817.1	FPS_gene	TW004987.1	bHLH_tf	-0.900779	4.63941e-06
TW001817.1	FPS_gene	TW005995.1	BES1_tf	-0.919382	1.25986e-06
TW001817.1	FPS_gene	TW006119.1	HB_tf	-0.913398	1.97712e-06
TW001817.1	FPS_gene	TW006402.1	C2H2_tf	-0.935484	3.07973e-07
TW001817.1	FPS_gene	TW006814.1	CPP_tf	-0.933413	3.76286e-07
TW001817.1	FPS_gene	TW007244.1	SNF2_tf	-0.907468	2.9966e-06
TW001817.1	FPS_gene	TW007618.1	C2H2_tf	-0.953669	3.74184e-08
TW001817.1	FPS_gene	TW008280.1	bHLH_tf	-0.916591	1.56101e-06
TW001817.1	FPS_gene	TW008901.1	TRAF_tf	-0.905369	3.44909e-06
TW001817.1	FPS_gene	TW009598.1	AUX/IAA_tf	-0.945633	1.03782e-07
TW001817.1	FPS_gene	TW012165.1	C2C2-GATA_tf	-0.916442	1.57861e-06
TW001817.1	FPS_gene	TW012492.1	AUX/IAA_tf	-0.940771	1.78964e-07
TW001817.1	FPS_gene	TW012720.1	SWI/SNF-BAF60b_tf	-0.937957	2.40326e-07
TW001817.1	FPS_gene	TW013535.1	SRS_tf	-0.923655	8.93638e-07
TW001817.1	FPS_gene	TW014944.1	AP2_tf	-0.969388	2.6286e-09
TW001817.1	FPS_gene	TW015295.1	GNAT_tf	-0.958654	1.80701e-08
TW001817.1	FPS_gene	TW015594.1	CPP_tf	-0.921418	1.07225e-06
TW001817.1	FPS_gene	TW015623.1	SNF2_tf	-0.948004	7.81179e-08
TW001817.1	FPS_gene	TW015758.1	AP2_tf	-0.931901	4.33781e-07
TW001817.1	FPS_gene	TW016090.1	C3H_tf	-0.931526	4.49119e-07
TW001817.1	FPS_gene	TW016758.1	HB_tf	-0.940062	1.9301e-07
TW001817.1	FPS_gene	TW017419.1	Trihelix_tf	-0.908453	2.80211e-06
TW001817.1	FPS_gene	TW017611.1	bHLH_tf	-0.923449	9.08955e-07
TW001817.1	FPS_gene	TW019170.1	ARF_tf	-0.943342	1.34959e-07
TW001817.1	FPS_gene	TW019471.1	Trihelix_tf	-0.915759	1.6616e-06
TW001817.1	FPS_gene	TW019720.1	AUX/IAA_tf	-0.924894	8.05898e-07
TW001817.1	FPS_gene	TW022208.1	SNF2_tf	-0.938511	2.2703e-07
TW001817.1	FPS_gene	TW024691.1	PHD_tf	-0.936508	2.78255e-07
TW001817.1	FPS_gene	TW025592.1	AP2_tf	-0.970563	2.04404e-09
TW001817.1	FPS_gene	TW026179.1	AP2_tf	-0.91482	1.7816e-06
TW001817.1	FPS_gene	TW026445.1	CSD_tf	-0.912494	2.11048e-06
TW001817.1	FPS_gene	TW027167.1	E2F-DP_tf	-0.905692	3.37605e-06
TW001817.1	FPS_gene	TW027170.1	C2H2_tf	-0.941752	1.60929e-07
TW001817.1	FPS_gene	TW027774.1	NAC_tf	0.917717	1.43301e-06
TW001817.1	FPS_gene	TW028931.1	NF-YC_tf	-0.932203	4.21729e-07
TW001817.1	FPS_gene	TW029160.1	AP2_tf	-0.957157	2.269e-08
TW001817.1	FPS_gene	TW029253.1	bZIP_tf	0.950375	5.80068e-08
TW001817.1	FPS_gene	TW031271.1	SWI/SNF-BAF60b_tf	-0.935518	3.06951e-07
TW001817.1	FPS_gene	TW031392.1	GeBP_tf	-0.925746	7.49894e-07
TW001817.1	FPS_gene	TW031544.1	E2F-DP_tf	-0.914801	1.78411e-06
TW001817.1	FPS_gene	TW031451.1	C2C2-Dof_tf	-0.920258	1.17606e-06
TW001817.1	FPS_gene	TW031782.1	C2C2-Dof_tf	-0.921111	1.09891e-06
TW001817.1	FPS_gene	TW032162.1	HMG_tf	-0.935945	2.9428e-07
TW004801.1	FPS_gene	TW018603.1	bHLH_tf	0.925728	7.5101e-07
TW004801.1	FPS_gene	TW018486.1	Orphans_tf	0.957247	2.23873e-08
TW001897.1	GGPS_gene	TW001569.1	WRKY_tf	0.900083	4.84671e-06
TW001897.1	GGPS_gene	TW001608.1	DBP_tf	0.90718	3.05557e-06
TW001897.1	GGPS_gene	TW003739.1	Tify_tf	0.940999	1.74623e-07
TW001897.1	GGPS_gene	TW006043.1	NAC_tf	0.915073	1.74862e-06
TW001897.1	GGPS_gene	TW008294.1	FAR1_tf	0.90129	4.49195e-06
TW001897.1	GGPS_gene	TW008989.1	NAC_tf	0.912391	2.12608e-06
TW001897.1	GGPS_gene	TW011131.1	ERF_tf	0.909787	2.55555e-06
TW001897.1	GGPS_gene	TW012014.1	ERF_tf	0.906669	3.16274e-06
TW001897.1	GGPS_gene	TW013358.1	MIKC_tf	0.90232	4.20656e-06
TW001897.1	GGPS_gene	TW015578.1	bHLH_tf	0.924233	8.51751e-07
TW001897.1	GGPS_gene	TW016080.1	bZIP_tf	0.907804	2.92911e-06
TW001897.1	GGPS_gene	TW018896.1	ERF_tf	0.902231	4.23084e-06
TW001897.1	GGPS_gene	TW020640.1	Tify_tf	0.93081	4.79707e-07
TW001897.1	GGPS_gene	TW020992.1	bHLH_tf	0.918458	1.35367e-06
TW001897.1	GGPS_gene	TW021120.1	ERF_tf	0.935537	3.06359e-07
TW001897.1	GGPS_gene	TW022073.1	Tify_tf	0.929117	5.59013e-07
TW001897.1	GGPS_gene	TW023727.1	NAC_tf	0.901539	4.42165e-06
TW001897.1	GGPS_gene	TW027938.1	C2H2_tf	0.912077	2.17448e-06
TW001897.1	GGPS_gene	TW029132.1	C3H_tf	0.906681	3.15999e-06
TW001897.1	GGPS_gene	TW030934.1	GNAT_tf	0.912049	2.1788e-06
TW001897.1	GGPS_gene	TW031745.1	MYB_tf	0.920572	1.14715e-06
TW001897.1	GGPS_gene	TW032275.1	HB_tf	0.913008	2.03382e-06
TW005800.1	GGPS_gene	TW021313.1	GNAT_tf	-0.910425	2.44411e-06
TW005800.1	GGPS_gene	TW021911.1	HB_tf	-0.902261	4.22267e-06
TW013615.1	GGPS_gene	TW002689.1	MYB-related_tf	0.902287	4.21555e-06
TW013615.1	GGPS_gene	TW007976.1	WRKY_tf	0.904924	3.55204e-06
TW013615.1	GGPS_gene	TW008389.1	bZIP_tf	-0.902806	4.07742e-06
TW013615.1	GGPS_gene	TW012499.1	bHLH_tf	0.95502	3.09736e-08
TW013615.1	GGPS_gene	TW021319.1	MYB-related_tf	0.931606	4.45822e-07
TW013615.1	GGPS_gene	TW022528.1	OFP_tf	0.915197	1.73259e-06
TW013615.1	GGPS_gene	TW029239.1	Orphans_tf	0.951646	4.91575e-08
TW013615.1	GGPS_gene	TW029829.1	ERF_tf	0.945803	1.0173e-07
TW013615.1	GGPS_gene	TW030157.1	LOB_tf	0.922745	9.62995e-07
TW041176.1	GGPS_gene	TW000056.1	SWI/SNF-BAF60b_tf	0.926101	7.27525e-07
TW041176.1	GGPS_gene	TW000115.1	HB_tf	0.929292	5.50322e-07
TW041176.1	GGPS_gene	TW000940.1	SET_tf	0.934758	3.30621e-07
TW041176.1	GGPS_gene	TW002053.1	B3_tf	0.914067	1.88311e-06
TW041176.1	GGPS_gene	TW002925.1	GNAT_tf	0.913158	2.01184e-06
TW041176.1	GGPS_gene	TW004737.1	ERF_tf	0.946814	9.02345e-08
TW041176.1	GGPS_gene	TW005995.1	BES1_tf	0.923227	9.2569e-07
TW041176.1	GGPS_gene	TW006119.1	HB_tf	0.928347	5.98548e-07
TW041176.1	GGPS_gene	TW007227.1	bHLH_tf	0.916655	1.55345e-06
TW041176.1	GGPS_gene	TW007244.1	SNF2_tf	0.940787	1.78646e-07
TW041176.1	GGPS_gene	TW007253.1	OFP_tf	0.90348	3.90367e-06
TW041176.1	GGPS_gene	TW007507.1	HB_tf	0.93077	4.81494e-07
TW041176.1	GGPS_gene	TW007618.1	C2H2_tf	0.924304	8.46756e-07
TW041176.1	GGPS_gene	TW007703.1	ERF_tf	0.908934	2.71097e-06
TW041176.1	GGPS_gene	TW008280.1	bHLH_tf	0.929964	5.18051e-07
TW041176.1	GGPS_gene	TW008487.1	LIM_tf	0.939516	2.04469e-07
TW041176.1	GGPS_gene	TW009598.1	AUX/IAA_tf	0.902491	4.16078e-06
TW041176.1	GGPS_gene	TW012165.1	C2C2-GATA_tf	0.931445	4.525e-07
TW041176.1	GGPS_gene	TW013535.1	SRS_tf	0.944916	1.12805e-07
TW041176.1	GGPS_gene	TW014722.1	PHD_tf	0.903467	3.90701e-06
TW041176.1	GGPS_gene	TW014944.1	AP2_tf	0.920679	1.13743e-06
TW041176.1	GGPS_gene	TW015197.1	C2C2-GATA_tf	0.927791	6.28556e-07
TW041176.1	GGPS_gene	TW015295.1	GNAT_tf	0.929449	5.42658e-07
TW041176.1	GGPS_gene	TW015594.1	CPP_tf	0.911703	2.23319e-06
TW041176.1	GGPS_gene	TW015623.1	SNF2_tf	0.951813	4.80858e-08
TW041176.1	GGPS_gene	TW016090.1	C3H_tf	0.913045	2.02837e-06
TW041176.1	GGPS_gene	TW016429.1	SNF2_tf	0.909789	2.55523e-06
TW041176.1	GGPS_gene	TW016758.1	HB_tf	0.95961	1.55578e-08
TW041176.1	GGPS_gene	TW017841.1	TUB_tf	0.953134	4.02667e-08
TW041176.1	GGPS_gene	TW018331.1	WRKY_tf	0.927314	6.55243e-07
TW041176.1	GGPS_gene	TW018885.1	BBR-BPC_tf	0.942942	1.41135e-07
TW041176.1	GGPS_gene	TW019471.1	Trihelix_tf	0.965738	5.41833e-09
TW041176.1	GGPS_gene	TW019887.1	SET_tf	0.909668	2.5767e-06
TW041176.1	GGPS_gene	TW021522.1	PHD_tf	0.904248	3.71311e-06
TW041176.1	GGPS_gene	TW023425.1	ERF_tf	0.944683	1.15886e-07
TW041176.1	GGPS_gene	TW024691.1	PHD_tf	0.926063	7.29859e-07
TW041176.1	GGPS_gene	TW026445.1	CSD_tf	0.912664	2.0848e-06
TW041176.1	GGPS_gene	TW027170.1	C2H2_tf	0.90432	3.69575e-06
TW041176.1	GGPS_gene	TW028586.1	mTERF_tf	0.916266	1.59969e-06
TW041176.1	GGPS_gene	TW028931.1	NF-YC_tf	0.924693	8.19603e-07
TW041176.1	GGPS_gene	TW031392.1	GeBP_tf	0.932211	4.21421e-07
TW041176.1	GGPS_gene	TW032162.1	HMG_tf	0.919667	1.23205e-06
TW007487.1	GPS_gene	TW007703.1	ERF_tf	-0.923883	8.76904e-07
TW018801.1	GPS_gene	TW002431.1	PHD_tf	0.916803	1.53617e-06
TW018801.1	GPS_gene	TW003134.1	SWI/SNF-SWI3_tf	0.918693	1.32928e-06
TW018801.1	GPS_gene	TW023130.1	GRAS_tf	0.916528	1.56843e-06
TW018801.1	GPS_gene	TW028294.1	WRKY_tf	0.911053	2.33859e-06
TW018801.1	GPS_gene	TW028956.1	TCP_tf	0.942088	1.55127e-07
TW018801.1	GPS_gene	TW030174.1	B3_tf	0.9039	3.79855e-06
TW005049.1	HDR_gene	TW000116.1	ERF_tf	0.939303	2.09071e-07
TW005049.1	HDR_gene	TW000527.1	ERF_tf	0.931611	4.45627e-07
TW005049.1	HDR_gene	TW001838.1	NF-YB_tf	0.917691	1.43587e-06
TW005049.1	HDR_gene	TW006885.1	C2C2-GATA_tf	0.917496	1.45738e-06
TW005049.1	HDR_gene	TW009020.1	C2C2-Dof_tf	0.903517	3.89414e-06
TW005049.1	HDR_gene	TW009064.1	ERF_tf	0.940439	1.85426e-07
TW005049.1	HDR_gene	TW013923.1	EIL_tf	0.908479	2.79719e-06
TW005049.1	HDR_gene	TW015771.1	C2H2_tf	0.958883	1.74405e-08
TW005049.1	HDR_gene	TW018686.1	WRKY_tf	0.924532	8.30716e-07
TW005049.1	HDR_gene	TW020869.1	PLATZ_tf	0.907956	2.89896e-06
TW005049.1	HDR_gene	TW020876.1	bHLH_tf	0.913492	1.96375e-06
TW005049.1	HDR_gene	TW022941.1	C2H2_tf	0.90772	2.94578e-06
TW005049.1	HDR_gene	TW023549.1	MYB_tf	0.932923	3.94155e-07
TW005049.1	HDR_gene	TW025515.1	HSF_tf	0.933842	3.61185e-07
TW005049.1	HDR_gene	TW027263.1	C2H2_tf	0.961506	1.14351e-08
TW005049.1	HDR_gene	TW028950.1	WRKY_tf	0.909607	2.58776e-06
TW010180.1	HDR_gene	TW004681.1	WRKY_tf	0.956561	2.4783e-08
TW010180.1	HDR_gene	TW006489.1	NAC_tf	0.905386	3.44522e-06
TW010180.1	HDR_gene	TW009728.1	WRKY_tf	0.923929	8.7359e-07
TW010180.1	HDR_gene	TW017979.1	G2-like_tf	0.907681	2.95362e-06
TW010180.1	HDR_gene	TW027339.1	LIM_tf	-0.90864	2.76635e-06
TW014055.1	HDS_gene	TW006892.1	GRAS_tf	-0.91505	1.75166e-06
TW014055.1	HDS_gene	TW007976.1	WRKY_tf	0.903677	3.85401e-06
TW014055.1	HDS_gene	TW008379.1	HB_tf	-0.941327	1.68545e-07
TW014055.1	HDS_gene	TW011552.1	MYB_tf	0.933713	3.65668e-07
TW014055.1	HDS_gene	TW012499.1	bHLH_tf	0.948131	7.69119e-08
TW014055.1	HDS_gene	TW013232.1	Tify_tf	0.900869	4.61316e-06
TW014055.1	HDS_gene	TW019680.1	bHLH_tf	-0.926367	7.11135e-07
TW014055.1	HDS_gene	TW020761.1	ERF_tf	0.933192	3.8426e-07
TW014055.1	HDS_gene	TW021948.1	Tify_tf	-0.93937	2.07628e-07
TW014055.1	HDS_gene	TW025369.1	Tify_tf	0.920618	1.14293e-06
TW014055.1	HDS_gene	TW026145.1	AUX/IAA_tf	-0.905095	3.51216e-06
TW014055.1	HDS_gene	TW026146.1	AUX/IAA_tf	-0.925961	7.36246e-07
TW014055.1	HDS_gene	TW027989.1	HMG_tf	-0.933615	3.69107e-07
TW014055.1	HDS_gene	TW028814.1	GNAT_tf	-0.918063	1.39546e-06
TW014055.1	HDS_gene	TW029829.1	ERF_tf	0.931064	4.68659e-07
TW014055.1	HDS_gene	TW029924.1	Tify_tf	0.903411	3.92122e-06
TW019187.1	HDS_gene	TW016528.1	WRKY_tf	-0.911539	2.25949e-06
TW019187.1	HDS_gene	TW016618.1	C2C2-Dof_tf	-0.921932	1.02878e-06
TW019187.1	HDS_gene	TW024417.1	Orphans_tf	0.937473	2.52486e-07
TW003170.1	HMGR_gene	TW017856.1	mTERF_tf	-0.916268	1.59951e-06
TW027293.1	HMGR_gene	TW023370.1	AUX/IAA_tf	0.909908	2.53404e-06
TW035886.1	HMGR_gene	TW002134.1	bZIP_tf	-0.934823	3.28538e-07
TW035886.1	HMGR_gene	TW002721.1	Tify_tf	0.909108	2.67876e-06
TW035886.1	HMGR_gene	TW003873.1	WRKY_tf	-0.927235	6.59746e-07
TW035886.1	HMGR_gene	TW004138.1	Tify_tf	0.954345	3.40649e-08
TW035886.1	HMGR_gene	TW005037.1	B3_tf	-0.927752	6.30707e-07
TW035886.1	HMGR_gene	TW005119.1	SWI/SNF-BAF60b_tf	-0.938932	2.1732e-07
TW035886.1	HMGR_gene	TW005455.1	NAC_tf	0.949989	6.09502e-08
TW035886.1	HMGR_gene	TW005748.1	C3H_tf	-0.904061	3.75869e-06
TW035886.1	HMGR_gene	TW009728.1	WRKY_tf	0.935348	3.12102e-07
TW035886.1	HMGR_gene	TW011506.1	bHLH_tf	-0.926533	7.01065e-07
TW035886.1	HMGR_gene	TW014675.1	FAR1_tf	-0.92687	6.80995e-07
TW035886.1	HMGR_gene	TW015069.1	NF-YC_tf	-0.94662	9.23482e-08
TW035886.1	HMGR_gene	TW016528.1	WRKY_tf	-0.949035	6.87556e-08
TW035886.1	HMGR_gene	TW016954.1	MYB_tf	-0.919483	1.24991e-06
TW035886.1	HMGR_gene	TW019170.1	ARF_tf	-0.927924	6.21244e-07
TW035886.1	HMGR_gene	TW019680.1	bHLH_tf	-0.901569	4.41321e-06
TW035886.1	HMGR_gene	TW020242.1	SET_tf	-0.908276	2.8363e-06
TW035886.1	HMGR_gene	TW021948.1	Tify_tf	-0.905932	3.32247e-06
TW035886.1	HMGR_gene	TW024600.1	SNF2_tf	-0.945851	1.01159e-07
TW035886.1	HMGR_gene	TW029628.1	AUX/IAA_tf	-0.948561	7.29373e-08
TW035886.1	HMGR_gene	TW030102.1	ERF_tf	-0.936136	2.88763e-07
TW035886.1	HMGR_gene	TW029924.1	Tify_tf	0.903641	3.86293e-06
TW035886.1	HMGR_gene	TW031740.1	HB_tf	-0.952757	4.23765e-08
TW000414.1	HMGS_gene	TW012499.1	bHLH_tf	0.937981	2.39734e-07
TW031662.1	HMGS_gene	TW000415.1	TCP_tf	0.949177	6.75452e-08
TW031662.1	HMGS_gene	TW001608.1	DBP_tf	0.941438	1.66537e-07
TW031662.1	HMGS_gene	TW002721.1	Tify_tf	0.951262	5.17057e-08
TW031662.1	HMGS_gene	TW005037.1	B3_tf	-0.902168	4.24783e-06
TW031662.1	HMGS_gene	TW005455.1	NAC_tf	0.915163	1.73705e-06
TW031662.1	HMGS_gene	TW006892.1	GRAS_tf	-0.907565	2.97694e-06
TW031662.1	HMGS_gene	TW013232.1	Tify_tf	0.903693	3.84992e-06
TW031662.1	HMGS_gene	TW017979.1	G2-like_tf	0.931907	4.33562e-07
TW031662.1	HMGS_gene	TW019692.1	ERF_tf	0.95669	2.43194e-08
TW031662.1	HMGS_gene	TW022073.1	Tify_tf	0.931054	4.69085e-07
TW031662.1	HMGS_gene	TW025369.1	Tify_tf	0.934551	3.37338e-07
TW031662.1	HMGS_gene	TW029924.1	Tify_tf	0.915044	1.75243e-06
TW020293.1	IDI_gene	TW010157.1	mTERF_tf	-0.902621	4.12618e-06
TW020293.1	IDI_gene	TW018153.1	bHLH_tf	-0.904499	3.65266e-06
TW020293.1	IDI_gene	TW029601.1	MIKC_tf	-0.901195	4.51921e-06
TW024713.1	IDI_gene	TW012499.1	bHLH_tf	0.931347	4.56621e-07
TW024713.1	IDI_gene	TW021948.1	Tify_tf	-0.921331	1.07971e-06
TW024713.1	IDI_gene	TW028814.1	GNAT_tf	-0.905233	3.48031e-06
TW024713.1	IDI_gene	TW029829.1	ERF_tf	0.914684	1.79956e-06
TW011900.1	MCT_gene	TW001570.1	MYB_tf	0.905326	3.45888e-06
TW011900.1	MCT_gene	TW030187.1	MYB_tf	0.910551	2.42261e-06
TW030853.1	MCT_gene	TW027385.1	bHLH_tf	0.900921	4.59801e-06
TW030853.1	MCT_gene	TW027482.1	Trihelix_tf	0.911477	2.2694e-06
TW030853.1	MCT_gene	TW027488.1	bZIP_tf	0.947873	7.93798e-08
TW015762.1	MK_gene	TW006814.1	CPP_tf	-0.913949	1.89936e-06
TW015762.1	MK_gene	TW009294.1	B3_tf	0.914095	1.87918e-06
TW015762.1	MK_gene	TW012720.1	SWI/SNF-BAF60b_tf	-0.914568	1.81511e-06
TW015762.1	MK_gene	TW015295.1	GNAT_tf	-0.904242	3.71465e-06
TW015762.1	MK_gene	TW015594.1	CPP_tf	-0.910491	2.43296e-06
TW015762.1	MK_gene	TW018426.1	DDT_tf	-0.921328	1.08003e-06
TW015762.1	MK_gene	TW024691.1	PHD_tf	-0.917246	1.48542e-06
TW015762.1	MK_gene	TW026445.1	CSD_tf	-0.946487	9.3821e-08
TW015762.1	MK_gene	TW027774.1	NAC_tf	0.908169	2.85708e-06
TW015762.1	MK_gene	TW028645.1	HMG_tf	-0.918781	1.32022e-06
TW015762.1	MK_gene	TW031271.1	SWI/SNF-BAF60b_tf	-0.904802	3.58065e-06
TW019597.1	MK_gene	TW000415.1	TCP_tf	0.922033	1.02035e-06
TW019597.1	MK_gene	TW002721.1	Tify_tf	0.964493	6.81289e-09
TW019597.1	MK_gene	TW005037.1	B3_tf	-0.901902	4.32057e-06
TW019597.1	MK_gene	TW005455.1	NAC_tf	0.923281	9.2162e-07
TW019597.1	MK_gene	TW006892.1	GRAS_tf	-0.93168	4.4278e-07
TW019597.1	MK_gene	TW008379.1	HB_tf	-0.911404	2.2811e-06
TW019597.1	MK_gene	TW011552.1	MYB_tf	0.900569	4.70123e-06
TW019597.1	MK_gene	TW012499.1	bHLH_tf	0.917989	1.40346e-06
TW019597.1	MK_gene	TW013232.1	Tify_tf	0.903601	3.87306e-06
TW019597.1	MK_gene	TW018512.1	GRAS_tf	-0.929188	5.55472e-07
TW019597.1	MK_gene	TW019680.1	bHLH_tf	-0.919522	1.24617e-06
TW019597.1	MK_gene	TW019508.1	Jumonji_tf	0.963842	7.65547e-09
TW019597.1	MK_gene	TW021948.1	Tify_tf	-0.927571	6.40741e-07
TW019597.1	MK_gene	TW023178.1	Jumonji_tf	0.901637	4.39412e-06
TW019597.1	MK_gene	TW025369.1	Tify_tf	0.965681	5.47678e-09
TW019597.1	MK_gene	TW027989.1	HMG_tf	-0.908095	2.87154e-06
TW019597.1	MK_gene	TW028814.1	GNAT_tf	-0.916523	1.56902e-06
TW019597.1	MK_gene	TW029829.1	ERF_tf	0.908346	2.82269e-06
TW019597.1	MK_gene	TW029924.1	Tify_tf	0.949637	6.37325e-08
TW001485.1	MVDI_gene	TW012499.1	bHLH_tf	0.903918	3.79404e-06
TW001485.1	MVDI_gene	TW018603.1	bHLH_tf	0.913186	2.00776e-06
TW001485.1	MVDI_gene	TW026002.1	SET_tf	-0.915186	1.73403e-06
TW023960.1	MVDI_gene	TW012499.1	bHLH_tf	0.973544	1.02861e-09
TW023960.1	MVDI_gene	TW029239.1	Orphans_tf	0.936122	2.89158e-07
TW023960.1	MVDI_gene	TW029829.1	ERF_tf	0.939125	2.13009e-07
TW031844.1	PMK_gene	TW012499.1	bHLH_tf	0.95207	4.64697e-08
TW031844.1	PMK_gene	TW021319.1	MYB-related_tf	0.931571	4.47293e-07
TW031844.1	PMK_gene	TW022528.1	OFP_tf	0.925189	7.86146e-07
TW031844.1	PMK_gene	TW025816.1	ERF_tf	0.922024	1.02111e-06
TW031844.1	PMK_gene	TW029239.1	Orphans_tf	0.906422	3.21551e-06
TW031844.1	PMK_gene	TW029829.1	ERF_tf	0.937377	2.54951e-07
TW023853.1	CPS_gene	TW014321.1	ERF_tf	0.945369	1.0703e-07
TW023853.1	CPS_gene	TW017803.1	bHLH_tf	0.945243	1.08611e-07
TW023853.1	CPS_gene	TW019753.1	MYB_tf	0.923337	9.17393e-07
TW023853.1	CPS_gene	TW026342.1	MYB_tf	0.928949	5.67459e-07
TW023853.1	CPS_gene	TW027881.1	WRKY_tf	0.915065	1.74966e-06
TW023853.1	CPS_gene	TW028425.1	HSF_tf	0.936254	2.85373e-07
TW023854.1	MS_gene	TW000362.1	PHD_tf	-0.916168	1.61157e-06
TW023854.1	MS_gene	TW005686.1	G2-like_tf	-0.902973	4.03381e-06
TW023854.1	MS_gene	TW016312.1	bZIP_tf	-0.900107	4.83953e-06
TW023854.1	MS_gene	TW028814.1	GNAT_tf	-0.901307	4.48712e-06
TW032028.1	MS_gene	TW004755.1	HB_tf	1	0
TW032028.1	MS_gene	TW005070.1	bHLH_tf	0.911512	2.26368e-06
TW032028.1	MS_gene	TW009707.1	B3_tf	0.924034	8.65974e-07
TW032028.1	MS_gene	TW010511.1	AP2_tf	0.933564	3.7091e-07
TW009876.1	CYP728B70_gene	TW010442.1	GRAS_tf	0.927786	6.28826e-07
TW009876.1	CYP728B70_gene	TW011545.1	ERF_tf	0.939173	2.11936e-07

## Sheet: Supplementary Data 10
Supplementary Data 10 | Statistical analysis of the numbers of transcription factors highly associated with triptolide biosynthesis genes.
Gene Name	ACAT	CMK	CPS	DXR	DXS	FPS	GGPS	GPS	HDR	HDS	HMGR	HMGS	IDI	MCT	MDS	MK	MS	MVDI	PMK	CYP728B70
MED6	0	0	0	0	0	0	0	1	0	0	0	0	0	0	0	0	0	0	0	0
ULT	0	0	0	0	0	0	0	0	0	0	1	0	0	0	0	0	0	0	0	0
VOZ	1	0	0	0	0	0	0	0	1	0	0	0	0	0	0	0	0	0	1	0
C2C2-YABBY	1	0	1	0	2	0	0	0	1	0	0	0	0	0	0	0	0	0	0	0
LFY	0	0	0	0	0	2	1	1	0	1	0	0	0	0	0	1	0	0	0	0
RB	2	1	0	0	1	1	1	0	2	0	0	0	0	0	0	0	0	0	0	0
Rcd1-like	0	0	0	0	0	0	1	1	1	0	0	0	0	3	1	1	0	0	0	0
S1Fa-like	1	0	1	1	1	0	0	0	0	0	1	0	1	1	0	0	0	0	1	0
Coactivator	0	0	1	1	1	1	1	1	0	1	1	0	0	0	0	1	0	0	0	0
HRT	2	0	0	0	3	1	2	0	0	0	0	1	0	0	0	1	0	0	0	0
SAP	0	1	0	1	0	2	0	0	1	2	1	1	0	0	0	0	0	1	0	0
GRF	0	2	0	0	1	1	2	2	1	2	0	0	0	1	0	1	0	0	0	0
MED7	1	0	2	0	0	2	2	3	0	0	0	0	0	2	0	2	0	0	0	0
RAV	0	0	1	1	1	0	2	1	1	1	1	1	1	0	1	0	0	1	1	0
C2C2-CO-like	2	1	0	1	0	0	0	0	1	0	2	1	3	0	0	1	0	2	1	0
MBF1	0	0	1	1	1	2	2	2	1	2	2	0	0	1	0	1	0	0	0	0
Pseudo	2	0	0	1	1	1	1	0	0	1	1	1	2	0	0	1	1	2	1	0
zf-HD	1	0	0	1	1	0	2	0	2	0	4	0	2	1	0	0	0	1	1	0
SWI/SNF-SWI3	0	1	1	0	3	1	2	3	0	3	1	2	2	0	0	1	0	1	0	0
LUG	3	1	1	1	7	0	1	2	1	1	1	0	1	0	0	0	0	1	2	0
DBP	2	0	0	1	4	1	3	0	1	1	1	2	1	0	0	1	1	2	2	1
TAZ	3	0	1	0	4	1	3	4	3	0	0	1	1	0	1	2	0	0	0	0
ARID	4	0	1	0	6	1	4	2	1	0	1	0	0	3	0	2	0	0	0	0
C2C2-LSD	1	1	1	1	3	1	4	1	3	2	2	1	1	1	1	1	0	0	0	0
Whirly	2	0	1	1	4	0	3	1	0	1	3	1	3	0	0	2	0	2	1	0
EIL	6	0	0	0	3	0	3	2	5	1	4	1	0	0	2	0	0	0	0	0
PLATZ	0	2	0	1	2	2	2	3	2	2	4	1	3	0	1	1	0	1	0	1
RWP-RK	5	0	1	0	5	0	5	3	1	0	3	1	0	1	2	2	0	0	0	0
DBB	2	1	1	1	5	1	5	1	2	1	2	3	2	0	0	1	0	1	1	0
DDT	4	0	1	0	3	2	7	1	0	0	0	3	1	2	5	3	0	0	0	0
BES1	2	1	1	1	2	2	3	3	2	2	3	3	2	1	0	2	1	2	1	0
CAMTA	3	1	0	0	6	1	5	1	5	3	4	2	0	0	1	1	1	0	0	0
SBP	2	1	0	0	4	5	4	1	1	2	4	1	1	1	2	1	2	2	0	0
CSD	3	3	1	0	3	3	4	4	3	3	1	0	0	4	0	3	0	0	0	1
M-type	3	1	2	2	2	3	3	2	3	3	4	1	1	1	0	2	1	1	1	0
NF-YC	2	1	1	1	1	4	3	4	4	3	3	1	1	1	1	4	0	0	1	0
IWS1	3	2	2	2	4	2	2	3	3	3	8	4	2	4	1	2	0	0	1	0
Alfin-like	3	1	3	1	5	2	5	2	3	2	5	3	6	0	1	3	0	3	1	0
ARR-B	4	0	1	1	3	3	6	5	5	2	4	2	2	1	3	3	2	1	1	0
NF-YA	2	0	1	1	5	2	10	2	8	1	7	2	3	0	1	1	0	1	1	1
NF-YB	7	0	0	0	10	3	8	1	6	0	3	1	2	1	2	2	1	4	1	0
E2F-DP	5	7	0	0	0	8	10	6	4	4	3	0	0	3	1	4	3	0	0	0
TUB	0	4	1	0	2	6	8	8	4	4	6	1	0	4	0	7	2	1	0	0
GeBP	1	3	0	1	9	5	6	4	4	6	7	4	1	4	0	3	1	2	1	0
TRAF	8	1	0	0	14	1	9	2	5	1	5	1	1	7	2	1	1	0	0	3
SRS	2	2	1	2	4	5	5	5	5	4	5	4	6	1	0	7	3	2	1	0
FAR1	3	1	2	2	13	1	8	2	4	2	6	6	8	0	0	3	1	4	3	1
HMG	3	4	3	4	3	4	5	3	2	6	6	4	5	1	0	7	3	5	2	0
LIM	6	2	2	3	12	4	7	4	4	3	4	5	4	2	0	4	2	2	0	0
BBR-BPC	6	2	0	3	6	4	7	3	5	5	5	6	6	1	2	4	3	5	1	0
MIKC	9	0	1	1	22	1	9	2	8	1	5	7	3	0	3	2	0	1	1	0
OFP	4	6	5	3	7	4	7	6	3	5	4	2	3	7	1	5	1	1	1	1
CPP	7	3	3	2	2	8	11	2	2	6	5	3	5	6	1	10	3	3	2	0
HSF	9	2	4	3	14	3	8	3	5	5	16	2	2	2	2	3	0	5	2	0
Jumonji	4	1	2	4	14	4	8	4	4	5	10	9	9	0	0	4	4	5	3	0
AP2	5	5	1	0	12	7	12	5	7	7	7	3	2	6	2	8	3	2	1	0
G2-like	7	2	0	2	19	5	11	3	10	8	12	6	6	3	0	5	3	7	2	1
GNAT	6	6	3	1	14	9	17	10	17	7	8	5	2	4	4	9	6	3	1	2
TCP	10	1	2	4	15	6	16	9	11	8	10	8	8	4	6	8	4	8	1	1
LOB	11	3	3	5	11	7	18	9	5	5	8	4	12	4	5	7	4	9	5	7
C2C2-GATA	10	5	5	3	17	8	17	9	17	10	14	8	8	4	3	11	4	3	1	0
PHD	12	8	6	3	17	13	23	5	12	5	12	5	6	4	5	12	5	5	2	0
SWI/SNF-BAF60b	8	5	5	7	8	13	14	14	7	10	10	9	13	5	3	13	0	11	5	0
B3	10	6	3	3	14	13	17	11	9	10	12	6	6	8	6	15	7	3	1	1
Trihelix	10	6	4	1	20	10	23	17	10	8	14	2	2	17	4	12	3	1	1	2
ARF	9	6	5	8	12	10	18	14	12	13	15	7	13	4	6	13	4	9	5	1
C2C2-Dof	5	11	4	5	5	14	17	20	14	19	21	5	8	7	2	18	1	6	2	1
SET	12	7	3	6	22	13	18	14	9	11	12	9	12	3	5	10	6	7	4	2
SNF2	9	9	3	5	15	14	19	12	12	15	11	12	9	5	3	15	6	11	1	1
mTERF	6	5	7	4	32	10	21	13	10	12	13	15	14	5	0	9	4	9	4	0
Orphans	15	9	2	3	41	10	27	6	12	11	12	15	8	4	3	5	6	9	3	2
AUX/IAA	9	7	7	8	13	21	15	19	14	17	18	11	13	9	1	16	4	8	5	0
GRAS	11	3	5	4	27	12	24	22	14	11	23	11	13	5	4	15	6	8	2	1
Tify	13	2	3	9	30	13	23	11	12	16	19	20	20	1	2	14	9	15	6	0
MYB-related	21	10	8	7	30	17	25	12	21	12	21	14	12	9	6	12	4	13	7	1
C3H	14	11	11	5	36	13	27	17	19	12	24	15	10	14	8	17	4	4	3	0
MYB	20	4	12	13	39	14	31	17	16	15	29	16	15	19	5	19	14	10	4	3
bZIP	37	12	6	6	49	17	42	10	31	12	21	14	10	14	6	15	5	8	6	3
NAC	28	9	6	3	79	14	46	24	21	18	28	19	5	15	11	20	3	4	3	5
C2H2	27	12	9	6	44	33	47	29	30	20	32	14	12	12	9	29	6	9	3	5
WRKY	25	10	13	13	48	22	42	29	23	27	29	22	26	16	10	25	8	15	9	6
ERF	33	9	11	12	73	22	47	22	34	25	30	24	19	13	12	26	14	16	11	3
HB	30	13	12	9	32	26	55	36	48	29	46	18	13	20	12	30	8	13	5	5
bHLH	34	10	18	19	47	33	49	24	27	26	42	23	29	27	13	27	16	23	15	12
Note: The numbers in the table represent the number of each family member in a certain TF type that are highly correlated with the genes involved in triptolide biosynthesis. The co-expression coefficient more than 0.7 between genes and TFs(p value <= 0.05).

[truncated: 3 more sheets: Supplementary Data 11, Supplementary Data 12, Supplementary Data 13]
