# Supplementary material for: Genome of Tripterygium wilfordii and identification of cytochrome P450 involved in triptolide biosynthesis
Source: Nat Commun. 2020 Feb 20;11:971. doi: 10.1038/s41467-020-14776-1 (PMC7033203; doi:10.1038/s41467-020-14776-1)
Supplement: Supplementary file 6 — Source Data [file 41467_2020_14776_MOESM6_ESM.xlsx]

## Sheet: Fig 1aⅠ
Chromosome	Start	End
Chr01	0	11021876
Chr02	0	11951153
Chr03	0	13919703
Chr04	0	16160562
Chr05	0	12943058
Chr06	0	12779319
Chr07	0	16322271
Chr08	0	12727330
Chr09	0	15115145
Chr10	0	11131776
Chr11	0	14493617
Chr12	0	12957447
Chr13	0	17065703
Chr14	0	13518038
Chr15	0	14122871
Chr16	0	10826392
Chr17	0	13792013
Chr18	0	13229198
Chr19	0	14821013
Chr20	0	11194490
Chr21	0	18553726
Chr22	0	13972347
Chr23	0	12604696

## Sheet: Fig 1aⅡ
Chromosome	Start	End	Gene Density(%)
Chr01	1	500000	59.5528
Chr01	500001	1000000	50.669
Chr01	1000001	1500000	49.6476
Chr01	1500001	2000000	52.9664
Chr01	2000001	2500000	39.1142
Chr01	2500001	3000000	31.6362
Chr01	3000001	3500000	11.591
Chr01	3500001	4000000	17.462
Chr01	4000001	4500000	11.0394
Chr01	4500001	5000000	0.2754
Chr01	5000001	5500000	13.9832
Chr01	5500001	6000000	18.8754
Chr01	6000001	6500000	24.7816
Chr01	6500001	7000000	26.4964
Chr01	7000001	7500000	46.7202
Chr01	7500001	8000000	40.4836
Chr01	8000001	8500000	63.7776
Chr01	8500001	9000000	52.3698
Chr01	9000001	9500000	52.39
Chr01	9500001	10000000	44.8874
Chr01	10000001	10500000	47.1528
Chr01	10500001	11000000	60.8966
Chr02	1	500000	47.1338
Chr02	500001	1000000	48.8294
Chr02	1000001	1500000	34.7018
Chr02	1500001	2000000	37.6786
Chr02	2000001	2500000	18.8158
Chr02	2500001	3000000	15.9532
Chr02	3000001	3500000	12.9168
Chr02	3500001	4000000	0.5348
Chr02	4000001	4500000	8.8456
Chr02	4500001	5000000	14.3656
Chr02	5000001	5500000	5.6144
Chr02	5500001	6000000	14.4902
Chr02	6000001	6500000	19.6716
Chr02	6500001	7000000	39.345
Chr02	7000001	7500000	34.2924
Chr02	7500001	8000000	44.8024
Chr02	8000001	8500000	48.9574
Chr02	8500001	9000000	56.233
Chr02	9000001	9500000	38.7378
Chr02	9500001	10000000	62.3758
Chr02	10000001	10500000	46.8048
Chr02	10500001	11000000	46.872
Chr02	11000001	11500000	52.9894
Chr02	11500001	11951153	57.1498
Chr03	1	500000	54.0944
Chr03	500001	1000000	62.5872
Chr03	1000001	1500000	48.048
Chr03	1500001	2000000	58.8146
Chr03	2000001	2500000	50.0748
Chr03	2500001	3000000	30.259
Chr03	3000001	3500000	7.8022
Chr03	3500001	4000000	5.1538
Chr03	4000001	4500000	12.4544
Chr03	4500001	5000000	0.6848
Chr03	5000001	5500000	0.1704
Chr03	5500001	6000000	0.075
Chr03	6000001	6500000	0.4856
Chr03	6500001	7000000	8.6094
Chr03	7000001	7500000	19.4536
Chr03	7500001	8000000	26.8318
Chr03	8000001	8500000	42.7318
Chr03	8500001	9000000	56.8158
Chr03	9000001	9500000	55.8066
Chr03	9500001	10000000	44.4156
Chr03	10000001	10500000	59.3128
Chr03	10500001	11000000	53.4874
Chr03	11000001	11500000	53.1914
Chr03	11500001	12000000	58.4982
Chr03	12000001	12500000	65.3432
Chr03	12500001	13000000	60.0378
Chr03	13000001	13500000	54.5392
Chr03	13500001	13919703	58.823
Chr04	1	500000	27.3984
Chr04	500001	1000000	54.733
Chr04	1000001	1500000	55.5588
Chr04	1500001	2000000	62.1076
Chr04	2000001	2500000	64.1886
Chr04	2500001	3000000	67.2488
Chr04	3000001	3500000	65.4286
Chr04	3500001	4000000	63.576
Chr04	4000001	4500000	50.8302
Chr04	4500001	5000000	55.404
Chr04	5000001	5500000	61.9404
Chr04	5500001	6000000	64.6032
Chr04	6000001	6500000	57.0574
Chr04	6500001	7000000	55.3066
Chr04	7000001	7500000	56.1146
Chr04	7500001	8000000	30.262
Chr04	8000001	8500000	47.7112
Chr04	8500001	9000000	38.5796
Chr04	9000001	9500000	28.4986
Chr04	9500001	10000000	25.4686
Chr04	10000001	10500000	2.2684
Chr04	10500001	11000000	0.0618
Chr04	11000001	11500000	0.6438
Chr04	11500001	12000000	2.899
Chr04	12000001	12500000	11.4662
Chr04	12500001	13000000	25.8926
Chr04	13000001	13500000	17.6152
Chr04	13500001	14000000	32.4978
Chr04	14000001	14500000	43.9598
Chr04	14500001	15000000	49.7524
Chr04	15000001	15500000	36.1238
Chr04	15500001	16000000	56.6932
Chr04	16000001	16160562	37.6366
Chr05	1	500000	27.0008
Chr05	500001	1000000	52.2326
Chr05	1000001	1500000	53.5168
Chr05	1500001	2000000	44.2492
Chr05	2000001	2500000	20.7456
Chr05	2500001	3000000	12.2294
Chr05	3000001	3500000	16.3906
Chr05	3500001	4000000	6.3696
Chr05	4000001	4500000	0.308
Chr05	4500001	5000000	0.9942
Chr05	5000001	5500000	0.0578
Chr05	5500001	6000000	0.0456
Chr05	6000001	6500000	0.1514
Chr05	6500001	7000000	0.4956
Chr05	7000001	7500000	0.8006
Chr05	7500001	8000000	2.4768
Chr05	8000001	8500000	16.6408
Chr05	8500001	9000000	14.8172
Chr05	9000001	9500000	18.1478
Chr05	9500001	10000000	47.6442
Chr05	10000001	10500000	44.4842
Chr05	10500001	11000000	52.789
Chr05	11000001	11500000	54.7158
Chr05	11500001	12000000	57.0022
Chr05	12000001	12500000	62.7634
Chr05	12500001	12943058	48.2885
Chr06	1	500000	58.7868
Chr06	500001	1000000	51.6336
Chr06	1000001	1500000	44.6424
Chr06	1500001	2000000	54.0484
Chr06	2000001	2500000	60.2586
Chr06	2500001	3000000	57.4084
Chr06	3000001	3500000	51.396
Chr06	3500001	4000000	50.3244
Chr06	4000001	4500000	54.46
Chr06	4500001	5000000	0.6626
Chr06	5000001	5500000	0.1324
Chr06	5500001	6000000	0.21
Chr06	6000001	6500000	16.074
Chr06	6500001	7000000	24.2662
Chr06	7000001	7500000	30.754
Chr06	7500001	8000000	25.217
Chr06	8000001	8500000	34.6524
Chr06	8500001	9000000	33.0624
Chr06	9000001	9500000	39.5356
Chr06	9500001	10000000	44.7368
Chr06	10000001	10500000	52.0756
Chr06	10500001	11000000	71.013
Chr06	11000001	11500000	47.647
Chr06	11500001	12000000	56.64
Chr06	12000001	12500000	55.365
Chr06	12500001	12779319	65.0396
Chr07	1	500000	57.0412
Chr07	500001	1000000	58.3844
Chr07	1000001	1500000	44.3902
Chr07	1500001	2000000	64.2258
Chr07	2000001	2500000	51.2546
Chr07	2500001	3000000	51.2716
Chr07	3000001	3500000	61.9864
Chr07	3500001	4000000	61.4284
Chr07	4000001	4500000	57.1568
Chr07	4500001	5000000	53.47
Chr07	5000001	5500000	44.1116
Chr07	5500001	6000000	52.0772
Chr07	6000001	6500000	30.6634
Chr07	6500001	7000000	39.0906
Chr07	7000001	7500000	33.8866
Chr07	7500001	8000000	20.5624
Chr07	8000001	8500000	3.856
Chr07	8500001	9000000	0.1072
Chr07	9000001	9500000	0.0772
Chr07	9500001	10000000	2.7538
Chr07	10000001	10500000	0.866
Chr07	10500001	11000000	0.1122
Chr07	11000001	11500000	0.5896
Chr07	11500001	12000000	0.4626
Chr07	12000001	12500000	0.4026
Chr07	12500001	13000000	8.8588
Chr07	13000001	13500000	15.5138
Chr07	13500001	14000000	14.2234
Chr07	14000001	14500000	45.6634
Chr07	14500001	15000000	54.8956
Chr07	15000001	15500000	36.8726
Chr07	15500001	16000000	63.2354
Chr07	16000001	16322271	49.3994
Chr08	1	500000	53.5792
Chr08	500001	1000000	56.6714
Chr08	1000001	1500000	63.2818
Chr08	1500001	2000000	58.2622
Chr08	2000001	2500000	59.5906
Chr08	2500001	3000000	49.6002
Chr08	3000001	3500000	45.5498
Chr08	3500001	4000000	30.4216
Chr08	4000001	4500000	19.1332
Chr08	4500001	5000000	12.7496
Chr08	5000001	5500000	3.898
Chr08	5500001	6000000	5.5136
Chr08	6000001	6500000	1.6108
Chr08	6500001	7000000	0.0952
Chr08	7000001	7500000	0.2582
Chr08	7500001	8000000	1.4784
Chr08	8000001	8500000	0.4756
Chr08	8500001	9000000	3.2436
Chr08	9000001	9500000	21.2514
Chr08	9500001	10000000	49.8252
Chr08	10000001	10500000	41.3172
Chr08	10500001	11000000	49.6446
Chr08	11000001	11500000	45.9902
Chr08	11500001	12000000	43.0092
Chr08	12000001	12500000	48.6242
Chr08	12500001	12727330	52.393
Chr09	1	500000	46.7494
Chr09	500001	1000000	55.8352
Chr09	1000001	1500000	59.5304
Chr09	1500001	2000000	47.0928
Chr09	2000001	2500000	58.0394
Chr09	2500001	3000000	35.595
Chr09	3000001	3500000	53.2492
Chr09	3500001	4000000	50.8812
Chr09	4000001	4500000	58.0092
Chr09	4500001	5000000	44.1948
Chr09	5000001	5500000	19.304
Chr09	5500001	6000000	15.763
Chr09	6000001	6500000	15.281
Chr09	6500001	7000000	6.3724
Chr09	7000001	7500000	0.269
Chr09	7500001	8000000	1.4718
Chr09	8000001	8500000	0.0498
Chr09	8500001	9000000	0.0606
Chr09	9000001	9500000	14.6042
Chr09	9500001	10000000	18.7116
Chr09	10000001	10500000	29.0834
Chr09	10500001	11000000	57.0708
Chr09	11000001	11500000	42.6374
Chr09	11500001	12000000	59.3426
Chr09	12000001	12500000	61.3644
Chr09	12500001	13000000	53.2944
Chr09	13000001	13500000	58.8846
Chr09	13500001	14000000	58.88
Chr09	14000001	14500000	59.2456
Chr09	14500001	15000000	54.8854
Chr09	15000001	15115145	55.6576
Chr10	1	500000	53.6598
Chr10	500001	1000000	62.1894
Chr10	1000001	1500000	50.3846
Chr10	1500001	2000000	49.039
Chr10	2000001	2500000	58.4986
Chr10	2500001	3000000	42.1416
Chr10	3000001	3500000	31.3442
Chr10	3500001	4000000	19.5302
Chr10	4000001	4500000	15.5664
Chr10	4500001	5000000	20.211
Chr10	5000001	5500000	4.8856
Chr10	5500001	6000000	0.2446
Chr10	6000001	6500000	1.604
Chr10	6500001	7000000	6.637
Chr10	7000001	7500000	2.6684
Chr10	7500001	8000000	18.3108
Chr10	8000001	8500000	45.062
Chr10	8500001	9000000	48
Chr10	9000001	9500000	49.9662
Chr10	9500001	10000000	26.5392
Chr10	10000001	10500000	51.1316
Chr10	10500001	11000000	55.9414
Chr10	11000001	11131776	60.4503
Chr11	1	500000	52.5648
Chr11	500001	1000000	58.4824
Chr11	1000001	1500000	60.6156
Chr11	1500001	2000000	50.3894
Chr11	2000001	2500000	36.731
Chr11	2500001	3000000	51.5754
Chr11	3000001	3500000	38.6054
Chr11	3500001	4000000	30.226
Chr11	4000001	4500000	31.0818
Chr11	4500001	5000000	10.2916
Chr11	5000001	5500000	22.0368
Chr11	5500001	6000000	8.9494
Chr11	6000001	6500000	0.8234
Chr11	6500001	7000000	0.5624
Chr11	7000001	7500000	0.0918
Chr11	7500001	8000000	0.3152
Chr11	8000001	8500000	0.5556
Chr11	8500001	9000000	17.5032
Chr11	9000001	9500000	28.0208
Chr11	9500001	10000000	8.6864
Chr11	10000001	10500000	30.7238
Chr11	10500001	11000000	21.0486
Chr11	11000001	11500000	12.688
Chr11	11500001	12000000	41.349
Chr11	12000001	12500000	40.869
Chr11	12500001	13000000	47.079
Chr11	13000001	13500000	57.3542
Chr11	13500001	14000000	52.3064
Chr11	14000001	14493617	53.2567
Chr12	1	500000	52.2694
Chr12	500001	1000000	51.0946
Chr12	1000001	1500000	56.7
Chr12	1500001	2000000	50.3616
Chr12	2000001	2500000	54.6264
Chr12	2500001	3000000	61.696
Chr12	3000001	3500000	55.7258
Chr12	3500001	4000000	53.7426
Chr12	4000001	4500000	30.4238
Chr12	4500001	5000000	35.4942
Chr12	5000001	5500000	37.6194
Chr12	5500001	6000000	13.7814
Chr12	6000001	6500000	16.9868
Chr12	6500001	7000000	1.342
Chr12	7000001	7500000	0.3916
Chr12	7500001	8000000	0.4492
Chr12	8000001	8500000	0.6236
Chr12	8500001	9000000	5.283
Chr12	9000001	9500000	13.1662
Chr12	9500001	10000000	17.9602
Chr12	10000001	10500000	33.698
Chr12	10500001	11000000	38.1896
Chr12	11000001	11500000	44.1268
Chr12	11500001	12000000	55.6118
Chr12	12000001	12500000	43.4018
Chr12	12500001	12957447	52.241
Chr13	1	500000	46.136
Chr13	500001	1000000	59.2
Chr13	1000001	1500000	60.061
Chr13	1500001	2000000	62.4832
Chr13	2000001	2500000	49.5902
Chr13	2500001	3000000	58.8614
Chr13	3000001	3500000	40.5356
Chr13	3500001	4000000	43.1778
Chr13	4000001	4500000	33.2124
Chr13	4500001	5000000	20.9926
Chr13	5000001	5500000	17.1264
Chr13	5500001	6000000	11.2308
Chr13	6000001	6500000	7.081
Chr13	6500001	7000000	6.7006
Chr13	7000001	7500000	0.1622
Chr13	7500001	8000000	0.7916
Chr13	8000001	8500000	14.3518
Chr13	8500001	9000000	1.9038
Chr13	9000001	9500000	4.145
Chr13	9500001	10000000	16.1238
Chr13	10000001	10500000	37.6212
Chr13	10500001	11000000	48.1002
Chr13	11000001	11500000	48.8086
Chr13	11500001	12000000	51.4098
Chr13	12000001	12500000	52.7872
Chr13	12500001	13000000	54.9666
Chr13	13000001	13500000	45.9384
Chr13	13500001	14000000	59.0234
Chr13	14000001	14500000	64.3152
Chr13	14500001	15000000	65.8212
Chr13	15000001	15500000	48.002
Chr13	15500001	16000000	50.0946
Chr13	16000001	16500000	55.7378
Chr13	16500001	17000000	57.6644
Chr13	17000001	17065703	50.9718
Chr14	1	500000	68.8808
Chr14	500001	1000000	50.3628
Chr14	1000001	1500000	50.089
Chr14	1500001	2000000	57.9644
Chr14	2000001	2500000	48.0874
Chr14	2500001	3000000	45.1096
Chr14	3000001	3500000	44.2894
Chr14	3500001	4000000	59.951
Chr14	4000001	4500000	47.0078
Chr14	4500001	5000000	45.6694
Chr14	5000001	5500000	29.7918
Chr14	5500001	6000000	12.0466
Chr14	6000001	6500000	14.1736
Chr14	6500001	7000000	0.0318
Chr14	7000001	7500000	0.0584
Chr14	7500001	8000000	4.7086
Chr14	8000001	8500000	1.8846
Chr14	8500001	9000000	10.8466
Chr14	9000001	9500000	28.0354
Chr14	9500001	10000000	16.8684
Chr14	10000001	10500000	39.8848
Chr14	10500001	11000000	41.532
Chr14	11000001	11500000	45.3074
Chr14	11500001	12000000	53.4496
Chr14	12000001	12500000	58.6756
Chr14	12500001	13000000	55.4088
Chr14	13000001	13500000	49.6518
Chr14	13500001	13518038	20.4956
Chr15	1	500000	45.2932
Chr15	500001	1000000	44.702
Chr15	1000001	1500000	55.485
Chr15	1500001	2000000	60.7862
Chr15	2000001	2500000	65.7316
Chr15	2500001	3000000	54.5722
Chr15	3000001	3500000	62.7702
Chr15	3500001	4000000	49.9946
Chr15	4000001	4500000	63.809
Chr15	4500001	5000000	45.6882
Chr15	5000001	5500000	53.2418
Chr15	5500001	6000000	45.481
Chr15	6000001	6500000	11.7958
Chr15	6500001	7000000	33.8932
Chr15	7000001	7500000	10.2342
Chr15	7500001	8000000	4.6704
Chr15	8000001	8500000	4.6136
Chr15	8500001	9000000	2.6706
Chr15	9000001	9500000	8.3464
Chr15	9500001	10000000	14.1326
Chr15	10000001	10500000	19.6358
Chr15	10500001	11000000	21.0212
Chr15	11000001	11500000	44.6034
Chr15	11500001	12000000	50.8252
Chr15	12000001	12500000	48.7152
Chr15	12500001	13000000	58.2164
Chr15	13000001	13500000	45.7894
Chr15	13500001	14000000	57.495
Chr15	14000001	14122871	40.1063
Chr16	1	500000	54.2528
Chr16	500001	1000000	59.0638
Chr16	1000001	1500000	57.2788
Chr16	1500001	2000000	53.428
Chr16	2000001	2500000	46.781
Chr16	2500001	3000000	54.3974
Chr16	3000001	3500000	60.3912
Chr16	3500001	4000000	55.78
Chr16	4000001	4500000	44.6262
Chr16	4500001	5000000	31.37
Chr16	5000001	5500000	22.3762
Chr16	5500001	6000000	13.1446
Chr16	6000001	6500000	5.2382
Chr16	6500001	7000000	3.1876
Chr16	7000001	7500000	3.4236
Chr16	7500001	8000000	2.2312
Chr16	8000001	8500000	27.7092
Chr16	8500001	9000000	40.848
Chr16	9000001	9500000	38.1638
Chr16	9500001	10000000	31.9612
Chr16	10000001	10500000	42.477
Chr16	10500001	10826392	33.2217
Chr17	1	500000	51.596
Chr17	500001	1000000	59.0356
Chr17	1000001	1500000	59.3182
Chr17	1500001	2000000	63.9494
Chr17	2000001	2500000	52.248
Chr17	2500001	3000000	57.4774
Chr17	3000001	3500000	39.827
Chr17	3500001	4000000	49.1946
Chr17	4000001	4500000	37.8248
Chr17	4500001	5000000	35.2964
Chr17	5000001	5500000	25.2212
Chr17	5500001	6000000	14.0864
Chr17	6000001	6500000	11.3288
Chr17	6500001	7000000	0.9716
Chr17	7000001	7500000	1.5712
Chr17	7500001	8000000	2.3296
Chr17	8000001	8500000	1.6734
Chr17	8500001	9000000	3.2666
Chr17	9000001	9500000	11.2166
Chr17	9500001	10000000	26.0358
Chr17	10000001	10500000	22.5302
Chr17	10500001	11000000	31.9574
Chr17	11000001	11500000	27.1926
Chr17	11500001	12000000	50.4138
Chr17	12000001	12500000	54.7822
Chr17	12500001	13000000	52.001
Chr17	13000001	13500000	54.7402
Chr17	13500001	13792013	64.7184
Chr18	1	500000	58.1866
Chr18	500001	1000000	57.8318
Chr18	1000001	1500000	53.5748
Chr18	1500001	2000000	34.1432
Chr18	2000001	2500000	42.1482
Chr18	2500001	3000000	32.9204
Chr18	3000001	3500000	38.6068
Chr18	3500001	4000000	14.9028
Chr18	4000001	4500000	22.4732
Chr18	4500001	5000000	4.3448
Chr18	5000001	5500000	0.7468
Chr18	5500001	6000000	0.34
Chr18	6000001	6500000	0.2096
Chr18	6500001	7000000	1.7146
Chr18	7000001	7500000	0.3076
Chr18	7500001	8000000	12.5094
Chr18	8000001	8500000	14.3522
Chr18	8500001	9000000	23.5858
Chr18	9000001	9500000	47.8914
Chr18	9500001	10000000	64.1954
Chr18	10000001	10500000	52.2288
Chr18	10500001	11000000	64.9246
Chr18	11000001	11500000	61.4234
Chr18	11500001	12000000	59.7632
Chr18	12000001	12500000	45.595
Chr18	12500001	13000000	58.6146
Chr18	13000001	13229198	49.4904
Chr19	1	500000	44.6832
Chr19	500001	1000000	35.2066
Chr19	1000001	1500000	41.597
Chr19	1500001	2000000	41.8702
Chr19	2000001	2500000	51.5876
Chr19	2500001	3000000	39.9826
Chr19	3000001	3500000	20.2574
Chr19	3500001	4000000	23.136
Chr19	4000001	4500000	21.0348
Chr19	4500001	5000000	10.9954
Chr19	5000001	5500000	3.5496
Chr19	5500001	6000000	0.2676
Chr19	6000001	6500000	0.2824
Chr19	6500001	7000000	0.1404
Chr19	7000001	7500000	0.7496
Chr19	7500001	8000000	0.1224
Chr19	8000001	8500000	0.4132
Chr19	8500001	9000000	0.2192
Chr19	9000001	9500000	0.094
Chr19	9500001	10000000	1.9168
Chr19	10000001	10500000	8.2294
Chr19	10500001	11000000	17.4114
Chr19	11000001	11500000	32.5884
Chr19	11500001	12000000	52.2216
Chr19	12000001	12500000	59.102
Chr19	12500001	13000000	58.0742
Chr19	13000001	13500000	47.5032
Chr19	13500001	14000000	49.9742
Chr19	14000001	14500000	49.8426
Chr19	14500001	14821013	45.8315
Chr20	1	500000	48.5428
Chr20	500001	1000000	44.036
Chr20	1000001	1500000	59.263
Chr20	1500001	2000000	45.9918
Chr20	2000001	2500000	24.1054
Chr20	2500001	3000000	17.2582
Chr20	3000001	3500000	18.3078
Chr20	3500001	4000000	27.985
Chr20	4000001	4500000	8.3218
Chr20	4500001	5000000	4.8526
Chr20	5000001	5500000	0.482
Chr20	5500001	6000000	0.0456
Chr20	6000001	6500000	0.3368
Chr20	6500001	7000000	3.1364
Chr20	7000001	7500000	8.572
Chr20	7500001	8000000	18.1108
Chr20	8000001	8500000	33.9254
Chr20	8500001	9000000	35.0316
Chr20	9000001	9500000	30.7152
Chr20	9500001	10000000	53.1966
Chr20	10000001	10500000	51.3728
Chr20	10500001	11000000	46.5312
Chr20	11000001	11194490	47.5618
Chr21	1	500000	48.8162
Chr21	500001	1000000	49.8056
Chr21	1000001	1500000	52.9436
Chr21	1500001	2000000	57.243
Chr21	2000001	2500000	53.7168
Chr21	2500001	3000000	46.2432
Chr21	3000001	3500000	53.5152
Chr21	3500001	4000000	28.8242
Chr21	4000001	4500000	43.0036
Chr21	4500001	5000000	49.2694
Chr21	5000001	5500000	57.3234
Chr21	5500001	6000000	45.704
Chr21	6000001	6500000	32.7534
Chr21	6500001	7000000	44.2292
Chr21	7000001	7500000	31.8406
Chr21	7500001	8000000	26.0816
Chr21	8000001	8500000	31.2602
Chr21	8500001	9000000	8.1422
Chr21	9000001	9500000	21.5196
Chr21	9500001	10000000	12.6412
Chr21	10000001	10500000	0.0692
Chr21	10500001	11000000	0.5528
Chr21	11000001	11500000	0.9664
Chr21	11500001	12000000	15.3532
Chr21	12000001	12500000	15.6172
Chr21	12500001	13000000	27.4038
Chr21	13000001	13500000	41.4402
Chr21	13500001	14000000	34.5132
Chr21	14000001	14500000	48.1048
Chr21	14500001	15000000	43.0052
Chr21	15000001	15500000	37.4892
Chr21	15500001	16000000	32.527
Chr21	16000001	16500000	49.0754
Chr21	16500001	17000000	52.1144
Chr21	17000001	17500000	65.131
Chr21	17500001	18000000	55.817
Chr21	18000001	18500000	51.171
Chr21	18500001	18553726	45.2109
Chr22	1	500000	54.5946
Chr22	500001	1000000	56.5134
Chr22	1000001	1500000	61.6374
Chr22	1500001	2000000	37.6698
Chr22	2000001	2500000	63.3792
Chr22	2500001	3000000	42.3814
Chr22	3000001	3500000	69.5882
Chr22	3500001	4000000	48.5306
Chr22	4000001	4500000	46.2042
Chr22	4500001	5000000	54.3974
Chr22	5000001	5500000	48.6556
Chr22	5500001	6000000	61.7552
Chr22	6000001	6500000	31.0248
Chr22	6500001	7000000	37.301
Chr22	7000001	7500000	21.9922
Chr22	7500001	8000000	7.4992
Chr22	8000001	8500000	0.09
Chr22	8500001	9000000	0.616
Chr22	9000001	9500000	13.0634
Chr22	9500001	10000000	16.1238
Chr22	10000001	10500000	29.073
Chr22	10500001	11000000	37.4476
Chr22	11000001	11500000	48.9314
Chr22	11500001	12000000	61.0426
Chr22	12000001	12500000	68.7748
Chr22	12500001	13000000	47.937
Chr22	13000001	13500000	53.284
Chr22	13500001	13972347	57.5913
Chr23	1	500000	50.1808
Chr23	500001	1000000	52.1486
Chr23	1000001	1500000	63.4742
Chr23	1500001	2000000	61.4164
Chr23	2000001	2500000	61.4468
Chr23	2500001	3000000	54.2982
Chr23	3000001	3500000	49.5222
Chr23	3500001	4000000	39.0372
Chr23	4000001	4500000	17.2542
Chr23	4500001	5000000	33.2604
Chr23	5000001	5500000	21.7778
Chr23	5500001	6000000	16.4378
Chr23	6000001	6500000	13.725
Chr23	6500001	7000000	0.5214
Chr23	7000001	7500000	1.0214
Chr23	7500001	8000000	0.6706
Chr23	8000001	8500000	0.3784
Chr23	8500001	9000000	11.2566
Chr23	9000001	9500000	12.4428
Chr23	9500001	10000000	16.2596
Chr23	10000001	10500000	35.0818
Chr23	10500001	11000000	42.9916
Chr23	11000001	11500000	60.7096
Chr23	11500001	12000000	60.1818
Chr23	12000001	12500000	62.5684
Chr23	12500001	12604696	30.5484

## Sheet: Fig 1aⅢ 
Chromosome	Start	End	TE Density(%)
Chr01	1	500000	19.9946
Chr01	500001	1000000	23.093
Chr01	1000001	1500000	29.6612
Chr01	1500001	2000000	23.642
Chr01	2000001	2500000	36.6896
Chr01	2500001	3000000	39.0312
Chr01	3000001	3500000	62.5394
Chr01	3500001	4000000	68.258
Chr01	4000001	4500000	81.9978
Chr01	4500001	5000000	95.4896
Chr01	5000001	5500000	89.4198
Chr01	5500001	6000000	69.2912
Chr01	6000001	6500000	54.012
Chr01	6500001	7000000	40.797
Chr01	7000001	7500000	35.6714
Chr01	7500001	8000000	39.1642
Chr01	8000001	8500000	20.0522
Chr01	8500001	9000000	20.5096
Chr01	9000001	9500000	20.12
Chr01	9500001	10000000	27.8012
Chr01	10000001	10500000	21.1518
Chr01	10500001	11000000	28.143
Chr01	11000001	11021876	70.2734
Chr02	1	500000	28.8724
Chr02	500001	1000000	27.2058
Chr02	1000001	1500000	36.8664
Chr02	1500001	2000000	45.9132
Chr02	2000001	2500000	53.6584
Chr02	2500001	3000000	68.7134
Chr02	3000001	3500000	77.9368
Chr02	3500001	4000000	99.1026
Chr02	4000001	4500000	73.6786
Chr02	4500001	5000000	67.3762
Chr02	5000001	5500000	73.9406
Chr02	5500001	6000000	60.9228
Chr02	6000001	6500000	55.6468
Chr02	6500001	7000000	42.1
Chr02	7000001	7500000	44.2186
Chr02	7500001	8000000	29.1792
Chr02	8000001	8500000	28.0896
Chr02	8500001	9000000	21.5048
Chr02	9000001	9500000	36.2754
Chr02	9500001	10000000	17.8954
Chr02	10000001	10500000	23.522
Chr02	10500001	11000000	29.6878
Chr02	11000001	11500000	19.4722
Chr02	11500001	11951153	27.068
Chr03	1	500000	21.875
Chr03	500001	1000000	27.8382
Chr03	1000001	1500000	22.5566
Chr03	1500001	2000000	19.9668
Chr03	2000001	2500000	29.5884
Chr03	2500001	3000000	47.1638
Chr03	3000001	3500000	73.6708
Chr03	3500001	4000000	74.6958
Chr03	4000001	4500000	69.6652
Chr03	4500001	5000000	96.795
Chr03	5000001	5500000	100
Chr03	5500001	6000000	98.5878
Chr03	6000001	6500000	87.7864
Chr03	6500001	7000000	67.4198
Chr03	7000001	7500000	57.9314
Chr03	7500001	8000000	50.3326
Chr03	8000001	8500000	38.4018
Chr03	8500001	9000000	27.011
Chr03	9000001	9500000	22.6728
Chr03	9500001	10000000	32.2344
Chr03	10000001	10500000	13.1914
Chr03	10500001	11000000	21.7584
Chr03	11000001	11500000	23.8688
Chr03	11500001	12000000	15.581
Chr03	12000001	12500000	12.6916
Chr03	12500001	13000000	14.1282
Chr03	13000001	13500000	22.1984
Chr03	13500001	13919703	17.5958
Chr04	1	500000	54.4628
Chr04	500001	1000000	17.5372
Chr04	1000001	1500000	19.0294
Chr04	1500001	2000000	17.102
Chr04	2000001	2500000	14.957
Chr04	2500001	3000000	19.1088
Chr04	3000001	3500000	11.4362
Chr04	3500001	4000000	15.862
Chr04	4000001	4500000	17.7248
Chr04	4500001	5000000	17.046
Chr04	5000001	5500000	13.6428
Chr04	5500001	6000000	14.0554
Chr04	6000001	6500000	20.488
Chr04	6500001	7000000	30.8684
Chr04	7000001	7500000	22.1352
Chr04	7500001	8000000	45.9564
Chr04	8000001	8500000	33.0156
Chr04	8500001	9000000	45.3638
Chr04	9000001	9500000	50.2712
Chr04	9500001	10000000	55.6948
Chr04	10000001	10500000	87.5884
Chr04	10500001	11000000	99.8404
Chr04	11000001	11500000	93.5158
Chr04	11500001	12000000	83.589
Chr04	12000001	12500000	63.706
Chr04	12500001	13000000	60.1846
Chr04	13000001	13500000	72.1324
Chr04	13500001	14000000	38.1742
Chr04	14000001	14500000	31.7602
Chr04	14500001	15000000	37.2348
Chr04	15000001	15500000	52.3326
Chr04	15500001	16000000	28.5572
Chr04	16000001	16160562	30.8336
Chr05	1	500000	52.5182
Chr05	500001	1000000	24.2322
Chr05	1000001	1500000	30.5214
Chr05	1500001	2000000	38.8688
Chr05	2000001	2500000	59.4618
Chr05	2500001	3000000	70.982
Chr05	3000001	3500000	64.7982
Chr05	3500001	4000000	75.7766
Chr05	4000001	4500000	97.3248
Chr05	4500001	5000000	90.8954
Chr05	5000001	5500000	95.3586
Chr05	5500001	6000000	97.1286
Chr05	6000001	6500000	96.999
Chr05	6500001	7000000	98.9706
Chr05	7000001	7500000	89.8382
Chr05	7500001	8000000	88.9298
Chr05	8000001	8500000	67.4782
Chr05	8500001	9000000	63.9788
Chr05	9000001	9500000	57.1624
Chr05	9500001	10000000	28.4774
Chr05	10000001	10500000	28.8208
Chr05	10500001	11000000	29.0358
Chr05	11000001	11500000	28.328
Chr05	11500001	12000000	27.381
Chr05	12000001	12500000	26.132
Chr05	12500001	12943058	29.3704
Chr06	1	500000	20.3588
Chr06	500001	1000000	19.7898
Chr06	1000001	1500000	20.836
Chr06	1500001	2000000	22.589
Chr06	2000001	2500000	15.6448
Chr06	2500001	3000000	18.569
Chr06	3000001	3500000	22.0766
Chr06	3500001	4000000	21.0408
Chr06	4000001	4500000	23.573
Chr06	4500001	5000000	98.6966
Chr06	5000001	5500000	99.532
Chr06	5500001	6000000	98.7046
Chr06	6000001	6500000	72.8524
Chr06	6500001	7000000	48.409
Chr06	7000001	7500000	39.6102
Chr06	7500001	8000000	56.8588
Chr06	8000001	8500000	42.143
Chr06	8500001	9000000	52.2764
Chr06	9000001	9500000	37.345
Chr06	9500001	10000000	33.609
Chr06	10000001	10500000	22.4468
Chr06	10500001	11000000	18.066
Chr06	11000001	11500000	25.12
Chr06	11500001	12000000	16.4222
Chr06	12000001	12500000	22.8438
Chr06	12500001	12779319	20.7798
Chr07	1	500000	16.4886
Chr07	500001	1000000	18.0702
Chr07	1000001	1500000	22.6036
Chr07	1500001	2000000	16.5474
Chr07	2000001	2500000	11.3104
Chr07	2500001	3000000	17.2978
Chr07	3000001	3500000	15.4354
Chr07	3500001	4000000	21.4498
Chr07	4000001	4500000	16.599
Chr07	4500001	5000000	20.681
Chr07	5000001	5500000	24.1846
Chr07	5500001	6000000	21.4698
Chr07	6000001	6500000	52.8054
Chr07	6500001	7000000	36.0178
Chr07	7000001	7500000	47.3092
Chr07	7500001	8000000	67.295
Chr07	8000001	8500000	76.376
Chr07	8500001	9000000	99.2668
Chr07	9000001	9500000	98.6614
Chr07	9500001	10000000	99.9296
Chr07	10000001	10500000	96.431
Chr07	10500001	11000000	98.0964
Chr07	11000001	11500000	100
Chr07	11500001	12000000	98.1844
Chr07	12000001	12500000	84.6432
Chr07	12500001	13000000	69.1874
Chr07	13000001	13500000	57.5694
Chr07	13500001	14000000	65.936
Chr07	14000001	14500000	34.6272
Chr07	14500001	15000000	27.6306
Chr07	15000001	15500000	36.1148
Chr07	15500001	16000000	24.5944
Chr07	16000001	16322271	27.4148
Chr08	1	500000	19.877
Chr08	500001	1000000	17.1774
Chr08	1000001	1500000	15.8652
Chr08	1500001	2000000	17.7078
Chr08	2000001	2500000	19.8604
Chr08	2500001	3000000	25.1232
Chr08	3000001	3500000	33.17
Chr08	3500001	4000000	49.462
Chr08	4000001	4500000	52.3962
Chr08	4500001	5000000	68.4714
Chr08	5000001	5500000	74.5226
Chr08	5500001	6000000	84.2498
Chr08	6000001	6500000	98.0774
Chr08	6500001	7000000	97.9464
Chr08	7000001	7500000	98.6068
Chr08	7500001	8000000	93.003
Chr08	8000001	8500000	84.6494
Chr08	8500001	9000000	81.1228
Chr08	9000001	9500000	64.6964
Chr08	9500001	10000000	27.3614
Chr08	10000001	10500000	43.072
Chr08	10500001	11000000	24.666
Chr08	11000001	11500000	27.9452
Chr08	11500001	12000000	38.9132
Chr08	12000001	12500000	31.0208
Chr08	12500001	12727330	32.5637
Chr09	1	500000	22.7122
Chr09	500001	1000000	18.862
Chr09	1000001	1500000	21.1876
Chr09	1500001	2000000	34.283
Chr09	2000001	2500000	17.7922
Chr09	2500001	3000000	42.0456
Chr09	3000001	3500000	22.8716
Chr09	3500001	4000000	23.0624
Chr09	4000001	4500000	28.1012
Chr09	4500001	5000000	31.631
Chr09	5000001	5500000	52.8152
Chr09	5500001	6000000	56.8066
Chr09	6000001	6500000	65.3356
Chr09	6500001	7000000	84.1568
Chr09	7000001	7500000	97.2716
Chr09	7500001	8000000	99.051
Chr09	8000001	8500000	97.2306
Chr09	8500001	9000000	98.1642
Chr09	9000001	9500000	68.0242
Chr09	9500001	10000000	56.735
Chr09	10000001	10500000	51.1728
Chr09	10500001	11000000	26.2456
Chr09	11000001	11500000	33.387
Chr09	11500001	12000000	27.0444
Chr09	12000001	12500000	19.2208
Chr09	12500001	13000000	19.3992
Chr09	13000001	13500000	14.8112
Chr09	13500001	14000000	18.4078
Chr09	14000001	14500000	16.9584
Chr09	14500001	15000000	21.5206
Chr09	15000001	15115145	32.1508
Chr10	1	500000	16.798
Chr10	500001	1000000	19.9264
Chr10	1000001	1500000	21.4914
Chr10	1500001	2000000	24.828
Chr10	2000001	2500000	23.3966
Chr10	2500001	3000000	29.115
Chr10	3000001	3500000	46.1722
Chr10	3500001	4000000	54.5572
Chr10	4000001	4500000	56.7448
Chr10	4500001	5000000	55.964
Chr10	5000001	5500000	88.9538
Chr10	5500001	6000000	97.9148
Chr10	6000001	6500000	84.5924
Chr10	6500001	7000000	71.356
Chr10	7000001	7500000	73.4434
Chr10	7500001	8000000	66.089
Chr10	8000001	8500000	31.5686
Chr10	8500001	9000000	34.6118
Chr10	9000001	9500000	27.6744
Chr10	9500001	10000000	42.3382
Chr10	10000001	10500000	25.6722
Chr10	10500001	11000000	26.6044
Chr10	11000001	11131776	28.2191
Chr11	1	500000	26.133
Chr11	500001	1000000	20.8898
Chr11	1000001	1500000	18.1784
Chr11	1500001	2000000	23.3306
Chr11	2000001	2500000	34.8888
Chr11	2500001	3000000	22.6786
Chr11	3000001	3500000	41.983
Chr11	3500001	4000000	43.0254
Chr11	4000001	4500000	45.741
Chr11	4500001	5000000	67.3156
Chr11	5000001	5500000	57.1328
Chr11	5500001	6000000	71.0012
Chr11	6000001	6500000	97.3652
Chr11	6500001	7000000	97.3692
Chr11	7000001	7500000	98.1276
Chr11	7500001	8000000	99.9998
Chr11	8000001	8500000	95.848
Chr11	8500001	9000000	57.995
Chr11	9000001	9500000	56.25
Chr11	9500001	10000000	66.6502
Chr11	10000001	10500000	47.5316
Chr11	10500001	11000000	59.8298
Chr11	11000001	11500000	80.9084
Chr11	11500001	12000000	34.149
Chr11	12000001	12500000	26.259
Chr11	12500001	13000000	28.9088
Chr11	13000001	13500000	20.7252
Chr11	13500001	14000000	28.1796
Chr11	14000001	14493617	24.2172
Chr12	1	500000	21.3026
Chr12	500001	1000000	21.9256
Chr12	1000001	1500000	18.3726
Chr12	1500001	2000000	27.8972
Chr12	2000001	2500000	24.6626
Chr12	2500001	3000000	19.799
Chr12	3000001	3500000	25.4208
Chr12	3500001	4000000	24.6398
Chr12	4000001	4500000	42.8566
Chr12	4500001	5000000	34.4096
Chr12	5000001	5500000	41.0818
Chr12	5500001	6000000	56.4448
Chr12	6000001	6500000	65.1462
Chr12	6500001	7000000	94.848
Chr12	7000001	7500000	98.5114
Chr12	7500001	8000000	99.9364
Chr12	8000001	8500000	98.3234
Chr12	8500001	9000000	78.489
Chr12	9000001	9500000	64.7858
Chr12	9500001	10000000	62.9804
Chr12	10000001	10500000	41.5712
Chr12	10500001	11000000	32.8222
Chr12	11000001	11500000	26.8492
Chr12	11500001	12000000	26.2802
Chr12	12000001	12500000	30.8578
Chr12	12500001	12957447	25.4045
Chr13	1	500000	31.335
Chr13	500001	1000000	21.7024
Chr13	1000001	1500000	24.2254
Chr13	1500001	2000000	16.4802
Chr13	2000001	2500000	24.2366
Chr13	2500001	3000000	16.5634
Chr13	3000001	3500000	37.9268
Chr13	3500001	4000000	27.3314
Chr13	4000001	4500000	42.237
Chr13	4500001	5000000	52.8386
Chr13	5000001	5500000	62.2096
Chr13	5500001	6000000	66.5812
Chr13	6000001	6500000	75.902
Chr13	6500001	7000000	83.5918
Chr13	7000001	7500000	99.6508
Chr13	7500001	8000000	85.3002
Chr13	8000001	8500000	63.4122
Chr13	8500001	9000000	94.109
Chr13	9000001	9500000	77.6394
Chr13	9500001	10000000	59.6586
Chr13	10000001	10500000	38.3974
Chr13	10500001	11000000	32.9274
Chr13	11000001	11500000	37.672
Chr13	11500001	12000000	27.0294
Chr13	12000001	12500000	24.9636
Chr13	12500001	13000000	21.4738
Chr13	13000001	13500000	26.225
Chr13	13500001	14000000	15.556
Chr13	14000001	14500000	18.669
Chr13	14500001	15000000	18.731
Chr13	15000001	15500000	15.8514
Chr13	15500001	16000000	26.4904
Chr13	16000001	16500000	19.748
Chr13	16500001	17000000	19.0262
Chr13	17000001	17065703	20.3065
Chr14	1	500000	13.695
Chr14	500001	1000000	16.3988
Chr14	1000001	1500000	20.6296
Chr14	1500001	2000000	16.7442
Chr14	2000001	2500000	20.2636
Chr14	2500001	3000000	21.9052
Chr14	3000001	3500000	33.3218
Chr14	3500001	4000000	19.6954
Chr14	4000001	4500000	34.2258
Chr14	4500001	5000000	39.1678
Chr14	5000001	5500000	44.4352
Chr14	5500001	6000000	66.4678
Chr14	6000001	6500000	74.0536
Chr14	6500001	7000000	97.8084
Chr14	7000001	7500000	98.2084
Chr14	7500001	8000000	99.7252
Chr14	8000001	8500000	92.062
Chr14	8500001	9000000	64.4502
Chr14	9000001	9500000	51.2862
Chr14	9500001	10000000	61.7744
Chr14	10000001	10500000	43.6304
Chr14	10500001	11000000	35.3154
Chr14	11000001	11500000	28.4614
Chr14	11500001	12000000	28.2148
Chr14	12000001	12500000	16.1224
Chr14	12500001	13000000	21.3192
Chr14	13000001	13500000	25.5788
Chr14	13500001	13518038	61.5645
Chr15	1	500000	28.8106
Chr15	500001	1000000	20.1028
Chr15	1000001	1500000	25.575
Chr15	1500001	2000000	16.7116
Chr15	2000001	2500000	15.9142
Chr15	2500001	3000000	17.61
Chr15	3000001	3500000	21.9906
Chr15	3500001	4000000	18.7424
Chr15	4000001	4500000	22.3788
Chr15	4500001	5000000	27.0654
Chr15	5000001	5500000	33.4666
Chr15	5500001	6000000	32.4758
Chr15	6000001	6500000	63.6296
Chr15	6500001	7000000	52.758
Chr15	7000001	7500000	66.9004
Chr15	7500001	8000000	86.762
Chr15	8000001	8500000	98.7532
Chr15	8500001	9000000	98.5998
Chr15	9000001	9500000	68.1362
Chr15	9500001	10000000	69.6136
Chr15	10000001	10500000	53.9094
Chr15	10500001	11000000	53.3922
Chr15	11000001	11500000	33.2846
Chr15	11500001	12000000	20.7924
Chr15	12000001	12500000	25.3532
Chr15	12500001	13000000	23.135
Chr15	13000001	13500000	27.936
Chr15	13500001	14000000	20.2204
Chr15	14000001	14122871	43.2771
Chr16	1	500000	43.1922
Chr16	500001	1000000	32.5256
Chr16	1000001	1500000	22.2482
Chr16	1500001	2000000	25.0918
Chr16	2000001	2500000	31.735
Chr16	2500001	3000000	34.5158
Chr16	3000001	3500000	22.4164
Chr16	3500001	4000000	19.3316
Chr16	4000001	4500000	29.7384
Chr16	4500001	5000000	43.9326
Chr16	5000001	5500000	53.7128
Chr16	5500001	6000000	65.6152
Chr16	6000001	6500000	71.451
Chr16	6500001	7000000	94.4978
Chr16	7000001	7500000	88.8812
Chr16	7500001	8000000	81.3578
Chr16	8000001	8500000	45.6792
Chr16	8500001	9000000	36.1342
Chr16	9000001	9500000	37.9514
Chr16	9500001	10000000	48.939
Chr16	10000001	10500000	34.9038
Chr16	10500001	10826392	49.614
Chr17	1	500000	22.6696
Chr17	500001	1000000	20.556
Chr17	1000001	1500000	15.4418
Chr17	1500001	2000000	21.2434
Chr17	2000001	2500000	23.8096
Chr17	2500001	3000000	26.8338
Chr17	3000001	3500000	45.0956
Chr17	3500001	4000000	33.9068
Chr17	4000001	4500000	42.673
Chr17	4500001	5000000	47.0856
Chr17	5000001	5500000	59.9724
Chr17	5500001	6000000	63.617
Chr17	6000001	6500000	75.9806
Chr17	6500001	7000000	93.3304
Chr17	7000001	7500000	96.4374
Chr17	7500001	8000000	98.8252
Chr17	8000001	8500000	99.6078
Chr17	8500001	9000000	81.1886
Chr17	9000001	9500000	66.7382
Chr17	9500001	10000000	60.5194
Chr17	10000001	10500000	58.8448
Chr17	10500001	11000000	49.8026
Chr17	11000001	11500000	63.9352
Chr17	11500001	12000000	28.9946
Chr17	12000001	12500000	30.265
Chr17	12500001	13000000	24.705
Chr17	13000001	13500000	28.3962
Chr17	13500001	13792013	20.3597
Chr18	1	500000	19.7088
Chr18	500001	1000000	20.3886
Chr18	1000001	1500000	24.2104
Chr18	1500001	2000000	26.7728
Chr18	2000001	2500000	34.6866
Chr18	2500001	3000000	35.44
Chr18	3000001	3500000	39.1488
Chr18	3500001	4000000	61.7852
Chr18	4000001	4500000	58.1552
Chr18	4500001	5000000	92.9208
Chr18	5000001	5500000	97.9258
Chr18	5500001	6000000	99.8264
Chr18	6000001	6500000	97.9312
Chr18	6500001	7000000	98.0498
Chr18	7000001	7500000	99.7628
Chr18	7500001	8000000	68.102
Chr18	8000001	8500000	63.4132
Chr18	8500001	9000000	48.7384
Chr18	9000001	9500000	32.6944
Chr18	9500001	10000000	23.7422
Chr18	10000001	10500000	18.6266
Chr18	10500001	11000000	18.5928
Chr18	11000001	11500000	14.6948
Chr18	11500001	12000000	15.3704
Chr18	12000001	12500000	24.707
Chr18	12500001	13000000	14.177
Chr18	13000001	13229198	26.0295
Chr19	1	500000	30.191
Chr19	500001	1000000	45.3514
Chr19	1000001	1500000	30.0094
Chr19	1500001	2000000	30.1754
Chr19	2000001	2500000	39.9862
Chr19	2500001	3000000	40.381
Chr19	3000001	3500000	59.0168
Chr19	3500001	4000000	64.8942
Chr19	4000001	4500000	62.5808
Chr19	4500001	5000000	71.68
Chr19	5000001	5500000	84.6116
Chr19	5500001	6000000	93.9622
Chr19	6000001	6500000	99.8124
Chr19	6500001	7000000	99.9562
Chr19	7000001	7500000	99.6296
Chr19	7500001	8000000	99.4574
Chr19	8000001	8500000	99.8054
Chr19	8500001	9000000	99.3478
Chr19	9000001	9500000	92.8618
Chr19	9500001	10000000	79.0018
Chr19	10000001	10500000	69.8982
Chr19	10500001	11000000	58.3266
Chr19	11000001	11500000	42.7016
Chr19	11500001	12000000	23.9508
Chr19	12000001	12500000	22.0374
Chr19	12500001	13000000	20.08
Chr19	13000001	13500000	24.1144
Chr19	13500001	14000000	28.6478
Chr19	14000001	14500000	27.2346
Chr19	14500001	14821013	39.4211
Chr20	1	500000	23.1318
Chr20	500001	1000000	39.0196
Chr20	1000001	1500000	19.354
Chr20	1500001	2000000	25.39
Chr20	2000001	2500000	50.853
Chr20	2500001	3000000	61.8972
Chr20	3000001	3500000	50.8124
Chr20	3500001	4000000	51.1792
Chr20	4000001	4500000	61.8494
Chr20	4500001	5000000	85.7032
Chr20	5000001	5500000	99.4282
Chr20	5500001	6000000	97.0332
Chr20	6000001	6500000	97.6904
Chr20	6500001	7000000	85.1466
Chr20	7000001	7500000	68.078
Chr20	7500001	8000000	57.9986
Chr20	8000001	8500000	39.8762
Chr20	8500001	9000000	39.3944
Chr20	9000001	9500000	54.2828
Chr20	9500001	10000000	30.2296
Chr20	10000001	10500000	28.5536
Chr20	10500001	11000000	30.478
Chr20	11000001	11194490	44.5164
Chr21	1	500000	31.0424
Chr21	500001	1000000	24.0344
Chr21	1000001	1500000	21.8104
Chr21	1500001	2000000	23.6424
Chr21	2000001	2500000	27.9906
Chr21	2500001	3000000	42.3152
Chr21	3000001	3500000	28.6936
Chr21	3500001	4000000	49.517
Chr21	4000001	4500000	30.8534
Chr21	4500001	5000000	25.8108
Chr21	5000001	5500000	26.8998
Chr21	5500001	6000000	32.758
Chr21	6000001	6500000	51.8762
Chr21	6500001	7000000	32.811
Chr21	7000001	7500000	34.1434
Chr21	7500001	8000000	43.6368
Chr21	8000001	8500000	46.5364
Chr21	8500001	9000000	74.51
Chr21	9000001	9500000	58.475
Chr21	9500001	10000000	71.4416
Chr21	10000001	10500000	96.7484
Chr21	10500001	11000000	99.9786
Chr21	11000001	11500000	92.5442
Chr21	11500001	12000000	57.571
Chr21	12000001	12500000	61.2894
Chr21	12500001	13000000	50.8684
Chr21	13000001	13500000	42.7266
Chr21	13500001	14000000	43.1602
Chr21	14000001	14500000	24.9608
Chr21	14500001	15000000	28.7944
Chr21	15000001	15500000	34.4566
Chr21	15500001	16000000	40.5362
Chr21	16000001	16500000	31.561
Chr21	16500001	17000000	35.1654
Chr21	17000001	17500000	20.8964
Chr21	17500001	18000000	18.3112
Chr21	18000001	18500000	23.0994
Chr21	18500001	18553726	23.2085
Chr22	1	500000	24.2756
Chr22	500001	1000000	22.3038
Chr22	1000001	1500000	13.7018
Chr22	1500001	2000000	32.2876
Chr22	2000001	2500000	15.1992
Chr22	2500001	3000000	24.6896
Chr22	3000001	3500000	14.449
Chr22	3500001	4000000	28.5032
Chr22	4000001	4500000	26.6086
Chr22	4500001	5000000	24.7516
Chr22	5000001	5500000	31.4296
Chr22	5500001	6000000	23.83
Chr22	6000001	6500000	44.3232
Chr22	6500001	7000000	43.2566
Chr22	7000001	7500000	58.7842
Chr22	7500001	8000000	78.8044
Chr22	8000001	8500000	95.803
Chr22	8500001	9000000	92.8122
Chr22	9000001	9500000	65.546
Chr22	9500001	10000000	59.6672
Chr22	10000001	10500000	48.9956
Chr22	10500001	11000000	47.225
Chr22	11000001	11500000	24.6378
Chr22	11500001	12000000	16.1784
Chr22	12000001	12500000	17.2906
Chr22	12500001	13000000	30.5132
Chr22	13000001	13500000	22.6028
Chr22	13500001	13972347	21.3273
Chr23	1	500000	25.9032
Chr23	500001	1000000	18.593
Chr23	1000001	1500000	19.7428
Chr23	1500001	2000000	16.6442
Chr23	2000001	2500000	18.359
Chr23	2500001	3000000	26.5962
Chr23	3000001	3500000	32.596
Chr23	3500001	4000000	36.3288
Chr23	4000001	4500000	58.747
Chr23	4500001	5000000	43.4878
Chr23	5000001	5500000	60.626
Chr23	5500001	6000000	63.0528
Chr23	6000001	6500000	70.5754
Chr23	6500001	7000000	94.5406
Chr23	7000001	7500000	99.6984
Chr23	7500001	8000000	98.4408
Chr23	8000001	8500000	95.8344
Chr23	8500001	9000000	67.2074
Chr23	9000001	9500000	61.8564
Chr23	9500001	10000000	58.6806
Chr23	10000001	10500000	49.3362
Chr23	10500001	11000000	36.4614
Chr23	11000001	11500000	21.6876
Chr23	11500001	12000000	21.5498
Chr23	12000001	12500000	20.1782
Chr23	12500001	12604696	35.0978

## Sheet: Fig 1aⅣ
Chromosome	Start	End	GC content （%）
Chr01	1	500000	37.3202
Chr01	500001	1000000	37.943
Chr01	1000001	1500000	37.4488
Chr01	1500001	2000000	37.2972
Chr01	2000001	2500000	36.2992
Chr01	2500001	3000000	35.8476
Chr01	3000001	3500000	36.901
Chr01	3500001	4000000	37.1608
Chr01	4000001	4500000	37.8064
Chr01	4500001	5000000	38.161
Chr01	5000001	5500000	37.6322
Chr01	5500001	6000000	37.5352
Chr01	6000001	6500000	36.98
Chr01	6500001	7000000	36.0626
Chr01	7000001	7500000	36.3456
Chr01	7500001	8000000	36.4374
Chr01	8000001	8500000	36.5446
Chr01	8500001	9000000	36.8142
Chr01	9000001	9500000	37.5414
Chr01	9500001	10000000	37.9444
Chr01	10000001	10500000	38.0634
Chr01	10500001	11000000	38.1544
Chr01	11000001	11021876	39.6416
Chr02	1	500000	37.3062
Chr02	500001	1000000	36.9422
Chr02	1000001	1500000	37.2546
Chr02	1500001	2000000	37.3382
Chr02	2000001	2500000	36.6662
Chr02	2500001	3000000	37.8496
Chr02	3000001	3500000	39.0216
Chr02	3500001	4000000	45.3488
Chr02	4000001	4500000	37.3774
Chr02	4500001	5000000	38.3914
Chr02	5000001	5500000	38.1146
Chr02	5500001	6000000	37.2426
Chr02	6000001	6500000	37.0318
Chr02	6500001	7000000	37.4974
Chr02	7000001	7500000	37.2746
Chr02	7500001	8000000	37.3264
Chr02	8000001	8500000	37.2824
Chr02	8500001	9000000	37.7584
Chr02	9000001	9500000	37.7548
Chr02	9500001	10000000	37.2422
Chr02	10000001	10500000	37.7886
Chr02	10500001	11000000	37.4774
Chr02	11000001	11500000	37.9896
Chr02	11500001	11951153	37.7639
Chr03	1	500000	37.65
Chr03	500001	1000000	37.188
Chr03	1000001	1500000	36.7828
Chr03	1500001	2000000	36.7428
Chr03	2000001	2500000	36.408
Chr03	2500001	3000000	36.6468
Chr03	3000001	3500000	37.5476
Chr03	3500001	4000000	36.5688
Chr03	4000001	4500000	37.6794
Chr03	4500001	5000000	39.8054
Chr03	5000001	5500000	39.1422
Chr03	5500001	6000000	39.17
Chr03	6000001	6500000	37.9724
Chr03	6500001	7000000	37.2116
Chr03	7000001	7500000	37.0558
Chr03	7500001	8000000	36.28
Chr03	8000001	8500000	36.5052
Chr03	8500001	9000000	36.4686
Chr03	9000001	9500000	36.588
Chr03	9500001	10000000	36.9324
Chr03	10000001	10500000	37.3894
Chr03	10500001	11000000	37.3818
Chr03	11000001	11500000	37.5038
Chr03	11500001	12000000	37.6516
Chr03	12000001	12500000	38.1272
Chr03	12500001	13000000	38.0814
Chr03	13000001	13500000	38.2114
Chr03	13500001	13919703	38.1019
Chr04	1	500000	38.815
Chr04	500001	1000000	37.9598
Chr04	1000001	1500000	37.9322
Chr04	1500001	2000000	38.0264
Chr04	2000001	2500000	37.7608
Chr04	2500001	3000000	37.6052
Chr04	3000001	3500000	37.2312
Chr04	3500001	4000000	37.408
Chr04	4000001	4500000	37.5814
Chr04	4500001	5000000	37.1046
Chr04	5000001	5500000	37.3348
Chr04	5500001	6000000	37.3152
Chr04	6000001	6500000	37.0176
Chr04	6500001	7000000	36.861
Chr04	7000001	7500000	36.8082
Chr04	7500001	8000000	35.9084
Chr04	8000001	8500000	36.1238
Chr04	8500001	9000000	36.9238
Chr04	9000001	9500000	36.8812
Chr04	9500001	10000000	37.3034
Chr04	10000001	10500000	38.0532
Chr04	10500001	11000000	38.48
Chr04	11000001	11500000	37.604
Chr04	11500001	12000000	38.7464
Chr04	12000001	12500000	36.8112
Chr04	12500001	13000000	36.8914
Chr04	13000001	13500000	37.2642
Chr04	13500001	14000000	36.2172
Chr04	14000001	14500000	36.7648
Chr04	14500001	15000000	37.0262
Chr04	15000001	15500000	35.7496
Chr04	15500001	16000000	36.9076
Chr04	16000001	16160562	38.0532
Chr05	1	500000	38.184
Chr05	500001	1000000	37.6262
Chr05	1000001	1500000	36.8326
Chr05	1500001	2000000	36.7594
Chr05	2000001	2500000	37.1284
Chr05	2500001	3000000	37.6022
Chr05	3000001	3500000	37.3476
Chr05	3500001	4000000	36.6844
Chr05	4000001	4500000	38.7536
Chr05	4500001	5000000	37.9882
Chr05	5000001	5500000	38.8656
Chr05	5500001	6000000	36.1802
Chr05	6000001	6500000	36.8442
Chr05	6500001	7000000	36.4538
Chr05	7000001	7500000	38.521
Chr05	7500001	8000000	38.0272
Chr05	8000001	8500000	37.6512
Chr05	8500001	9000000	36.9112
Chr05	9000001	9500000	37.1356
Chr05	9500001	10000000	37.0404
Chr05	10000001	10500000	36.9964
Chr05	10500001	11000000	37.4356
Chr05	11000001	11500000	37.4302
Chr05	11500001	12000000	37.8722
Chr05	12000001	12500000	37.3638
Chr05	12500001	12943058	37.6896
Chr06	1	500000	37.205
Chr06	500001	1000000	38.3424
Chr06	1000001	1500000	37.3242
Chr06	1500001	2000000	37.884
Chr06	2000001	2500000	37.9558
Chr06	2500001	3000000	37.3722
Chr06	3000001	3500000	37.4842
Chr06	3500001	4000000	37.021
Chr06	4000001	4500000	37.3592
Chr06	4500001	5000000	39.6674
Chr06	5000001	5500000	40.358
Chr06	5500001	6000000	40.0948
Chr06	6000001	6500000	38.6526
Chr06	6500001	7000000	36.5952
Chr06	7000001	7500000	36.2958
Chr06	7500001	8000000	36.8506
Chr06	8000001	8500000	37.2748
Chr06	8500001	9000000	36.9506
Chr06	9000001	9500000	37.1934
Chr06	9500001	10000000	36.8168
Chr06	10000001	10500000	36.9122
Chr06	10500001	11000000	37.059
Chr06	11000001	11500000	37.4938
Chr06	11500001	12000000	38.1098
Chr06	12000001	12500000	37.6054
Chr06	12500001	12779319	38.6891
Chr07	1	500000	38.1598
Chr07	500001	1000000	38.6468
Chr07	1000001	1500000	37.6486
Chr07	1500001	2000000	37.7324
Chr07	2000001	2500000	36.8862
Chr07	2500001	3000000	36.9864
Chr07	3000001	3500000	37.6814
Chr07	3500001	4000000	37.5312
Chr07	4000001	4500000	37.4044
Chr07	4500001	5000000	37.402
Chr07	5000001	5500000	37.1198
Chr07	5500001	6000000	36.7072
Chr07	6000001	6500000	37.0474
Chr07	6500001	7000000	36.434
Chr07	7000001	7500000	36.3696
Chr07	7500001	8000000	37.3002
Chr07	8000001	8500000	37.613
Chr07	8500001	9000000	36.3526
Chr07	9000001	9500000	36.6044
Chr07	9500001	10000000	36.7228
Chr07	10000001	10500000	36.5048
Chr07	10500001	11000000	36.2564
Chr07	11000001	11500000	36.1418
Chr07	11500001	12000000	36.6664
Chr07	12000001	12500000	36.9412
Chr07	12500001	13000000	37.0686
Chr07	13000001	13500000	36.934
Chr07	13500001	14000000	35.917
Chr07	14000001	14500000	36.1104
Chr07	14500001	15000000	36.7254
Chr07	15000001	15500000	37.1764
Chr07	15500001	16000000	37.2374
Chr07	16000001	16322271	37.4874
Chr08	1	500000	37.2506
Chr08	500001	1000000	37.6018
Chr08	1000001	1500000	37.9896
Chr08	1500001	2000000	38.099
Chr08	2000001	2500000	37.6376
Chr08	2500001	3000000	37.4206
Chr08	3000001	3500000	36.2476
Chr08	3500001	4000000	37.0306
Chr08	4000001	4500000	36.4826
Chr08	4500001	5000000	37.5838
Chr08	5000001	5500000	38.3094
Chr08	5500001	6000000	38.6378
Chr08	6000001	6500000	37.7572
Chr08	6500001	7000000	39.2606
Chr08	7000001	7500000	40.2372
Chr08	7500001	8000000	36.753
Chr08	8000001	8500000	39.2666
Chr08	8500001	9000000	38.0378
Chr08	9000001	9500000	38.7068
Chr08	9500001	10000000	37.8566
Chr08	10000001	10500000	37.296
Chr08	10500001	11000000	37.252
Chr08	11000001	11500000	36.7362
Chr08	11500001	12000000	36.7426
Chr08	12000001	12500000	36.6458
Chr08	12500001	12727330	36.6239
Chr09	1	500000	37.293
Chr09	500001	1000000	37.7862
Chr09	1000001	1500000	38.3382
Chr09	1500001	2000000	37.7822
Chr09	2000001	2500000	37.5182
Chr09	2500001	3000000	36.8776
Chr09	3000001	3500000	36.9394
Chr09	3500001	4000000	36.977
Chr09	4000001	4500000	36.4862
Chr09	4500001	5000000	36.4494
Chr09	5000001	5500000	36.2802
Chr09	5500001	6000000	36.8148
Chr09	6000001	6500000	37.6364
Chr09	6500001	7000000	37.8916
Chr09	7000001	7500000	36.1128
Chr09	7500001	8000000	35.7554
Chr09	8000001	8500000	36.4608
Chr09	8500001	9000000	36.459
Chr09	9000001	9500000	37.7074
Chr09	9500001	10000000	36.462
Chr09	10000001	10500000	36.5736
Chr09	10500001	11000000	36.9442
Chr09	11000001	11500000	36.8296
Chr09	11500001	12000000	36.9408
Chr09	12000001	12500000	37.1958
Chr09	12500001	13000000	37.3922
Chr09	13000001	13500000	37.4204
Chr09	13500001	14000000	37.6836
Chr09	14000001	14500000	37.8148
Chr09	14500001	15000000	37.7232
Chr09	15000001	15115145	36.8422
Chr10	1	500000	37.0974
Chr10	500001	1000000	37.6704
Chr10	1000001	1500000	37.0368
Chr10	1500001	2000000	37.775
Chr10	2000001	2500000	37.5448
Chr10	2500001	3000000	36.6798
Chr10	3000001	3500000	37.2548
Chr10	3500001	4000000	37.3562
Chr10	4000001	4500000	36.9276
Chr10	4500001	5000000	37.4432
Chr10	5000001	5500000	37.295
Chr10	5500001	6000000	36.5502
Chr10	6000001	6500000	37.611
Chr10	6500001	7000000	37.6084
Chr10	7000001	7500000	38.7202
Chr10	7500001	8000000	36.6362
Chr10	8000001	8500000	35.4864
Chr10	8500001	9000000	36.5704
Chr10	9000001	9500000	36.699
Chr10	9500001	10000000	36.3856
Chr10	10000001	10500000	37.3048
Chr10	10500001	11000000	37.4726
Chr10	11000001	11131776	37.6616
Chr11	1	500000	37.3814
Chr11	500001	1000000	37.5464
Chr11	1000001	1500000	37.0622
Chr11	1500001	2000000	37.4074
Chr11	2000001	2500000	36.8126
Chr11	2500001	3000000	37.1182
Chr11	3000001	3500000	36.8596
Chr11	3500001	4000000	36.3554
Chr11	4000001	4500000	36.711
Chr11	4500001	5000000	37.4924
Chr11	5000001	5500000	36.879
Chr11	5500001	6000000	37.4616
Chr11	6000001	6500000	39.4662
Chr11	6500001	7000000	40.9544
Chr11	7000001	7500000	40.5514
Chr11	7500001	8000000	40.4066
Chr11	8000001	8500000	38.4608
Chr11	8500001	9000000	36.9164
Chr11	9000001	9500000	36.5048
Chr11	9500001	10000000	35.725
Chr11	10000001	10500000	36.0892
Chr11	10500001	11000000	36.5252
Chr11	11000001	11500000	38.6456
Chr11	11500001	12000000	37.2046
Chr11	12000001	12500000	37.1602
Chr11	12500001	13000000	37.7064
Chr11	13000001	13500000	37.4618
Chr11	13500001	14000000	37.9138
Chr11	14000001	14493617	37.9857
Chr12	1	500000	37.617
Chr12	500001	1000000	37.1982
Chr12	1000001	1500000	37.7086
Chr12	1500001	2000000	37.0352
Chr12	2000001	2500000	37.022
Chr12	2500001	3000000	36.8292
Chr12	3000001	3500000	37.8132
Chr12	3500001	4000000	37.8376
Chr12	4000001	4500000	37.127
Chr12	4500001	5000000	37.005
Chr12	5000001	5500000	36.0642
Chr12	5500001	6000000	36.6392
Chr12	6000001	6500000	37.6202
Chr12	6500001	7000000	36.4428
Chr12	7000001	7500000	35.3602
Chr12	7500001	8000000	36.352
Chr12	8000001	8500000	36.0064
Chr12	8500001	9000000	37.5216
Chr12	9000001	9500000	37.7578
Chr12	9500001	10000000	36.992
Chr12	10000001	10500000	36.1536
Chr12	10500001	11000000	36.8968
Chr12	11000001	11500000	37.3032
Chr12	11500001	12000000	37.287
Chr12	12000001	12500000	36.919
Chr12	12500001	12957447	37.4303
Chr13	1	500000	38.0826
Chr13	500001	1000000	38.1132
Chr13	1000001	1500000	37.8648
Chr13	1500001	2000000	37.3366
Chr13	2000001	2500000	37.7462
Chr13	2500001	3000000	37.394
Chr13	3000001	3500000	37.1492
Chr13	3500001	4000000	36.71
Chr13	4000001	4500000	36.2326
Chr13	4500001	5000000	36.525
Chr13	5000001	5500000	36.764
Chr13	5500001	6000000	37.0694
Chr13	6000001	6500000	36.9838
Chr13	6500001	7000000	36.2608
Chr13	7000001	7500000	37.056
Chr13	7500001	8000000	37.2542
Chr13	8000001	8500000	37.6456
Chr13	8500001	9000000	38.4552
Chr13	9000001	9500000	37.1362
Chr13	9500001	10000000	36.9536
Chr13	10000001	10500000	36.4238
Chr13	10500001	11000000	36.9194
Chr13	11000001	11500000	36.936
Chr13	11500001	12000000	37.071
Chr13	12000001	12500000	37.3094
Chr13	12500001	13000000	37.7192
Chr13	13000001	13500000	37.663
Chr13	13500001	14000000	37.324
Chr13	14000001	14500000	37.2906
Chr13	14500001	15000000	36.8318
Chr13	15000001	15500000	37.8206
Chr13	15500001	16000000	37.925
Chr13	16000001	16500000	37.8634
Chr13	16500001	17000000	37.7624
Chr13	17000001	17065703	37.4884
Chr14	1	500000	38.5074
Chr14	500001	1000000	37.8994
Chr14	1000001	1500000	38.0354
Chr14	1500001	2000000	37.8958
Chr14	2000001	2500000	37.8184
Chr14	2500001	3000000	37.257
Chr14	3000001	3500000	36.2614
Chr14	3500001	4000000	36.5672
Chr14	4000001	4500000	36.9168
Chr14	4500001	5000000	36.8454
Chr14	5000001	5500000	36.1848
Chr14	5500001	6000000	37.1004
Chr14	6000001	6500000	37.3406
Chr14	6500001	7000000	36.3628
Chr14	7000001	7500000	36.4348
Chr14	7500001	8000000	37.349
Chr14	8000001	8500000	37.5034
Chr14	8500001	9000000	37.6304
Chr14	9000001	9500000	36.91
Chr14	9500001	10000000	36.6998
Chr14	10000001	10500000	36.649
Chr14	10500001	11000000	36.908
Chr14	11000001	11500000	36.4852
Chr14	11500001	12000000	37.7294
Chr14	12000001	12500000	37.037
Chr14	12500001	13000000	37.8014
Chr14	13000001	13500000	37.3244
Chr14	13500001	13518038	40.3592
Chr15	1	500000	38.0692
Chr15	500001	1000000	37.0868
Chr15	1000001	1500000	37.1142
Chr15	1500001	2000000	37.814
Chr15	2000001	2500000	37.6486
Chr15	2500001	3000000	37.4392
Chr15	3000001	3500000	37.4868
Chr15	3500001	4000000	36.479
Chr15	4000001	4500000	37.4544
Chr15	4500001	5000000	36.3874
Chr15	5000001	5500000	36.5922
Chr15	5500001	6000000	36.2764
Chr15	6000001	6500000	36.0846
Chr15	6500001	7000000	36.6922
Chr15	7000001	7500000	37.2116
Chr15	7500001	8000000	37.2024
Chr15	8000001	8500000	35.9916
Chr15	8500001	9000000	37.1452
Chr15	9000001	9500000	37.1586
Chr15	9500001	10000000	37.4738
Chr15	10000001	10500000	36.9732
Chr15	10500001	11000000	36.153
Chr15	11000001	11500000	36.202
Chr15	11500001	12000000	37.1676
Chr15	12000001	12500000	37.0154
Chr15	12500001	13000000	37.4576
Chr15	13000001	13500000	36.7738
Chr15	13500001	14000000	37.5346
Chr15	14000001	14122871	37.6826
Chr16	1	500000	38.089
Chr16	500001	1000000	37.7322
Chr16	1000001	1500000	37.6678
Chr16	1500001	2000000	37.129
Chr16	2000001	2500000	37.0168
Chr16	2500001	3000000	37.15
Chr16	3000001	3500000	37.1488
Chr16	3500001	4000000	36.7322
Chr16	4000001	4500000	36.7894
Chr16	4500001	5000000	36.3498
Chr16	5000001	5500000	36.8776
Chr16	5500001	6000000	37.9318
Chr16	6000001	6500000	37.5832
Chr16	6500001	7000000	41.1712
Chr16	7000001	7500000	38.079
Chr16	7500001	8000000	38.166
Chr16	8000001	8500000	38.3222
Chr16	8500001	9000000	37.0034
Chr16	9000001	9500000	37.0876
Chr16	9500001	10000000	36.7644
Chr16	10000001	10500000	36.6596
Chr16	10500001	10826392	37.4115
Chr17	1	500000	37.9714
Chr17	500001	1000000	37.8306
Chr17	1000001	1500000	37.9808
Chr17	1500001	2000000	37.2884
Chr17	2000001	2500000	37.0306
Chr17	2500001	3000000	36.5356
Chr17	3000001	3500000	36.9396
Chr17	3500001	4000000	36.0194
Chr17	4000001	4500000	36.6368
Chr17	4500001	5000000	36.73
Chr17	5000001	5500000	37.0046
Chr17	5500001	6000000	37.248
Chr17	6000001	6500000	38.1042
Chr17	6500001	7000000	36.9624
Chr17	7000001	7500000	37.3322
Chr17	7500001	8000000	37.3176
Chr17	8000001	8500000	38.7816
Chr17	8500001	9000000	37.7586
Chr17	9000001	9500000	37.4548
Chr17	9500001	10000000	37.3752
Chr17	10000001	10500000	37.2102
Chr17	10500001	11000000	36.0824
Chr17	11000001	11500000	36.8036
Chr17	11500001	12000000	37.4494
Chr17	12000001	12500000	36.7402
Chr17	12500001	13000000	37.3876
Chr17	13000001	13500000	37.951
Chr17	13500001	13792013	37.524
Chr18	1	500000	37.4466
Chr18	500001	1000000	37.912
Chr18	1000001	1500000	37.6328
Chr18	1500001	2000000	36.8278
Chr18	2000001	2500000	36.7662
Chr18	2500001	3000000	36.75
Chr18	3000001	3500000	36.6798
Chr18	3500001	4000000	36.0406
Chr18	4000001	4500000	37.047
Chr18	4500001	5000000	36.8278
Chr18	5000001	5500000	40.809
Chr18	5500001	6000000	40.8564
Chr18	6000001	6500000	36.933
Chr18	6500001	7000000	37.842
Chr18	7000001	7500000	36.648
Chr18	7500001	8000000	37.1208
Chr18	8000001	8500000	36.7466
Chr18	8500001	9000000	36.3654
Chr18	9000001	9500000	36.8202
Chr18	9500001	10000000	37.1922
Chr18	10000001	10500000	37.1404
Chr18	10500001	11000000	37.6828
Chr18	11000001	11500000	37.6198
Chr18	11500001	12000000	37.9514
Chr18	12000001	12500000	37.4832
Chr18	12500001	13000000	37.8976
Chr18	13000001	13229198	38.1696
Chr19	1	500000	37.7902
Chr19	500001	1000000	37.113
Chr19	1000001	1500000	37.1432
Chr19	1500001	2000000	36.4304
Chr19	2000001	2500000	36.1486
Chr19	2500001	3000000	36.6426
Chr19	3000001	3500000	36.9156
Chr19	3500001	4000000	36.3704
Chr19	4000001	4500000	36.8306
Chr19	4500001	5000000	37.6346
Chr19	5000001	5500000	37.6346
Chr19	5500001	6000000	37.894
Chr19	6000001	6500000	37.0938
Chr19	6500001	7000000	39.6442
Chr19	7000001	7500000	38.9656
Chr19	7500001	8000000	38.0086
Chr19	8000001	8500000	36.7856
Chr19	8500001	9000000	37.2394
Chr19	9000001	9500000	37.4816
Chr19	9500001	10000000	37.8876
Chr19	10000001	10500000	37.564
Chr19	10500001	11000000	36.8762
Chr19	11000001	11500000	35.8858
Chr19	11500001	12000000	37.5782
Chr19	12000001	12500000	37.5254
Chr19	12500001	13000000	37.3922
Chr19	13000001	13500000	37.4708
Chr19	13500001	14000000	37.6948
Chr19	14000001	14500000	37.4766
Chr19	14500001	14821013	37.6549
Chr20	1	500000	37.316
Chr20	500001	1000000	37.4796
Chr20	1000001	1500000	37.8704
Chr20	1500001	2000000	36.7408
Chr20	2000001	2500000	36.7948
Chr20	2500001	3000000	36.3514
Chr20	3000001	3500000	35.6566
Chr20	3500001	4000000	37.1514
Chr20	4000001	4500000	37.1596
Chr20	4500001	5000000	39.312
Chr20	5000001	5500000	41.1028
Chr20	5500001	6000000	37.897
Chr20	6000001	6500000	39.104
Chr20	6500001	7000000	38.119
Chr20	7000001	7500000	37.372
Chr20	7500001	8000000	37.0558
Chr20	8000001	8500000	36.0406
Chr20	8500001	9000000	37.0262
Chr20	9000001	9500000	36.9894
Chr20	9500001	10000000	37.403
Chr20	10000001	10500000	37.2378
Chr20	10500001	11000000	36.805
Chr20	11000001	11194490	39.1269
Chr21	1	500000	37.9836
Chr21	500001	1000000	37.1462
Chr21	1000001	1500000	37.1358
Chr21	1500001	2000000	36.8632
Chr21	2000001	2500000	36.1766
Chr21	2500001	3000000	36.656
Chr21	3000001	3500000	37.1068
Chr21	3500001	4000000	36.7186
Chr21	4000001	4500000	36.4432
Chr21	4500001	5000000	36.6128
Chr21	5000001	5500000	37.6186
Chr21	5500001	6000000	36.9594
Chr21	6000001	6500000	37.211
Chr21	6500001	7000000	37.2088
Chr21	7000001	7500000	37.539
Chr21	7500001	8000000	36.8872
Chr21	8000001	8500000	35.971
Chr21	8500001	9000000	37.133
Chr21	9000001	9500000	36.8976
Chr21	9500001	10000000	37.145
Chr21	10000001	10500000	37.905
Chr21	10500001	11000000	37.2566
Chr21	11000001	11500000	37.2876
Chr21	11500001	12000000	37.346
Chr21	12000001	12500000	37.0496
Chr21	12500001	13000000	36.7186
Chr21	13000001	13500000	36.9418
Chr21	13500001	14000000	37.1684
Chr21	14000001	14500000	37.219
Chr21	14500001	15000000	37.7878
Chr21	15000001	15500000	36.7444
Chr21	15500001	16000000	36.8
Chr21	16000001	16500000	37.219
Chr21	16500001	17000000	37.0652
Chr21	17000001	17500000	36.946
Chr21	17500001	18000000	37.4648
Chr21	18000001	18500000	37.7244
Chr21	18500001	18553726	36.4628
Chr22	1	500000	37.9456
Chr22	500001	1000000	37.8932
Chr22	1000001	1500000	37.9802
Chr22	1500001	2000000	37.0016
Chr22	2000001	2500000	37.7226
Chr22	2500001	3000000	36.9462
Chr22	3000001	3500000	37.1952
Chr22	3500001	4000000	36.4672
Chr22	4000001	4500000	36.9388
Chr22	4500001	5000000	37.0546
Chr22	5000001	5500000	37.3902
Chr22	5500001	6000000	36.9662
Chr22	6000001	6500000	36.5158
Chr22	6500001	7000000	36.8398
Chr22	7000001	7500000	37.0796
Chr22	7500001	8000000	37.104
Chr22	8000001	8500000	38.0038
Chr22	8500001	9000000	38.14
Chr22	9000001	9500000	38.1938
Chr22	9500001	10000000	37.2894
Chr22	10000001	10500000	37.3932
Chr22	10500001	11000000	36.3458
Chr22	11000001	11500000	37.215
Chr22	11500001	12000000	37.3924
Chr22	12000001	12500000	37.321
Chr22	12500001	13000000	37.8512
Chr22	13000001	13500000	37.761
Chr22	13500001	13972347	37.6308
Chr23	1	500000	37.2836
Chr23	500001	1000000	37.642
Chr23	1000001	1500000	37.9972
Chr23	1500001	2000000	37.9418
Chr23	2000001	2500000	37.353
Chr23	2500001	3000000	36.8746
Chr23	3000001	3500000	36.9248
Chr23	3500001	4000000	36.9934
Chr23	4000001	4500000	36.2144
Chr23	4500001	5000000	36.3532
Chr23	5000001	5500000	37.2674
Chr23	5500001	6000000	36.8514
Chr23	6000001	6500000	37.5444
Chr23	6500001	7000000	37.4056
Chr23	7000001	7500000	40.489
Chr23	7500001	8000000	39.978
Chr23	8000001	8500000	36.1344
Chr23	8500001	9000000	37.4572
Chr23	9000001	9500000	37.6996
Chr23	9500001	10000000	36.6136
Chr23	10000001	10500000	37.541
Chr23	10500001	11000000	37.268
Chr23	11000001	11500000	37.2314
Chr23	11500001	12000000	37.7104
Chr23	12000001	12500000	37.375
Chr23	12500001	12604696	39.3769

## Sheet: Fig 1aⅤ
Links	Chromosome	Start	End	Chromosome	Start	End
link1	Chr01	6245042	10976263	Chr13	12321237	15004902
link2	Chr13	14966963	16984669	Chr01	67063	3995637
link3	Chr01	1388308	1500520	Chr14	11639001	11765481
link4	Chr01	52111	10997078	Chr14	5039	13483280
link5	Chr02	6995004	7394335	Chr03	13504096	13701195
link6	Chr02	9482807	11518723	Chr07	3543061	6131245
link7	Chr02	4987424	8625851	Chr07	47025	2510156
link8	Chr02	1287658	1971840	Chr07	14009578	14791054
link9	Chr02	422419	665193	Chr07	6134024	6621373
link10	Chr07	15469855	15619165	Chr02	701366	818358
link11	Chr02	11674820	11890055	Chr07	6709397	7524399
link12	Chr02	1115143	1265864	Chr07	14737631	14931557
link13	Chr02	8650134	9518405	Chr07	2680789	3591279
link14	Chr02	58873	380799	Chr07	15791919	16157818
link15	Chr07	14931557	15440276	Chr02	827861	1265864
link16	Chr02	2154408	4441252	Chr07	7859659	13982411
link17	Chr07	15645011	15734703	Chr02	11523144	11665092
link18	Chr02	5136755	8594438	Chr22	9011526	11731836
link19	Chr02	10377000	11485316	Chr22	13025712	13740305
link20	Chr22	5253475	5547554	Chr02	55211	376123
link21	Chr02	478930	1230907	Chr22	5822253	6607944
link22	Chr22	5564988	5786614	Chr02	11523144	11839473
link23	Chr02	9519177	9950136	Chr22	12231196	12536156
link24	Chr22	12579314	13016285	Chr02	9979976	10344739
link25	Chr22	11868608	12209326	Chr02	8626226	9098433
link26	Chr22	6666716	7042412	Chr02	1586203	2090104
link27	Chr05	161082	8058566	Chr03	62900	6668815
link28	Chr05	8337486	8481932	Chr03	13734793	13877924
link29	Chr05	12685120	12743702	Chr03	8205866	8349386
link30	Chr05	8344873	12906525	Chr03	7126163	13738660
link31	Chr03	12540623	12769842	Chr07	124819	267172
link32	Chr12	11598739	12268044	Chr03	97748	612665
link33	Chr13	2758767	2804611	Chr03	10310351	10352145
link34	Chr03	124245	13899200	Chr13	48053	12291974
link35	Chr04	15726114	15829252	Chr09	181949	259999
link36	Chr04	1342574	1479242	Chr09	13943292	14060796
link37	Chr09	11699545	15061944	Chr04	211836	3932212
link38	Chr09	25724	936890	Chr04	14219008	16086757
link39	Chr09	11092831	11652890	Chr04	12126570	14204996
link40	Chr15	5938552	9216779	Chr04	8684091	9592165
link41	Chr04	7524440	7777720	Chr15	4856679	5035787
link42	Chr15	7730170	14011750	Chr04	4029594	7030532
link43	Chr04	7944647	8612276	Chr15	5047558	5879244
link44	Chr15	4287549	4847568	Chr04	7086190	7496157
link45	Chr04	4391944	5558864	Chr23	1160607	1919541
link46	Chr23	2454282	2678429	Chr04	7915942	8578855
link47	Chr23	3698281	3849811	Chr04	15631585	15803384
link48	Chr04	211836	2468576	Chr23	10980897	12526999
link49	Chr04	2658537	3972515	Chr23	6246643	10929913
link50	Chr23	4304273	6182930	Chr04	12193802	14945623
link51	Chr23	410651	1038493	Chr04	5565707	6241645
link52	Chr04	7070869	7689578	Chr23	2696251	3448527
link53	Chr23	33408	285081	Chr04	6437513	7016696
link54	Chr04	15309180	16110257	Chr23	3528767	4284568
link55	Chr23	2119720	2440709	Chr04	8684091	9552950
link56	Chr04	3978528	4073979	Chr23	1944303	2081594
link57	Chr13	174378	5732846	Chr05	8449981	12811901
link58	Chr05	248211	4683117	Chr13	8058247	12283374
link59	Chr06	2543687	2607377	Chr10	1924184	1998599
link60	Chr10	865	4877717	Chr06	50785	8085179
link61	Chr11	11982827	14453084	Chr06	11160038	12709910
link62	Chr06	8122100	10798178	Chr11	182824	9313710
link63	Chr06	10967124	11167746	Chr11	11957947	12443651
link64	Chr11	2245436	2439163	Chr06	9468637	9601954
link65	Chr06	9084987	10701704	Chr12	8881198	11806725
link66	Chr06	11509787	12681361	Chr12	3223739	4527767
link67	Chr12	12093147	12787288	Chr06	8153965	9028540
link68	Chr06	10846629	10945216	Chr12	5223740	5549803
link69	Chr19	11494981	12027260	Chr06	4119270	6638894
link70	Chr06	2503564	8027072	Chr22	1269138	3071853
link71	Chr06	38027	1869561	Chr22	53375	1048026
link72	Chr22	1056793	1261331	Chr06	1897456	2461627
link73	Chr06	3349006	3565257	Chr22	1980386	2058931
link74	Chr07	2798373	3064600	Chr13	1747135	2029352
link75	Chr07	68002	2809528	Chr22	8945999	11832508
link76	Chr07	3099638	4268262	Chr22	11886060	12566061
link77	Chr22	13025712	13825526	Chr07	4803252	6377616
link78	Chr22	5825225	6034172	Chr07	6246005	6677745
link79	Chr07	6697738	7512878	Chr22	5641738	5822098
link80	Chr22	6516454	6630744	Chr07	14780999	14963951
link81	Chr07	13262157	14685317	Chr22	6805341	9319944
link82	Chr22	5212424	5629580	Chr07	15667953	16246306
link83	Chr07	4356626	4774270	Chr22	12593713	12967261
link84	Chr07	15228448	15613238	Chr22	6065895	6467052
link85	Chr08	9359504	12682679	Chr17	152023	5904554
link86	Chr08	2927402	3781226	Chr17	11513622	12283187
link87	Chr08	2229019	2919620	Chr17	12522550	13608529
link88	Chr08	3949491	5662173	Chr17	5715645	11429737
link89	Chr08	10714550	12649516	Chr18	1254092	4243728
link90	Chr18	43058	1071788	Chr08	9301023	10590275
link91	Chr18	4266278	13119159	Chr08	34067	9025634
link92	Chr08	9581637	9824280	Chr18	249671	422697
link93	Chr08	535120	659290	Chr19	13648011	13791244
link94	Chr08	2360	2183606	Chr19	11258637	14746334
link95	Chr16	92329	1040084	Chr09	2636198	3729324
link96	Chr09	4733424	6725156	Chr16	1788200	2482441
link97	Chr16	2806648	3150756	Chr09	9697360	10743012
link98	Chr16	1358120	1655918	Chr09	3775538	4207142
link99	Chr16	1759698	1848190	Chr09	4649535	4810995
link100	Chr09	1985442	3750948	Chr21	14344865	17017455
link101	Chr09	977854	2498626	Chr21	5729196	7765033
link102	Chr21	17907983	18478465	Chr09	4646206	6382333
link103	Chr09	983180	1172927	Chr21	11933223	12722248
link104	Chr21	17192234	17431278	Chr09	4252769	4455444
link105	Chr21	5526199	5697647	Chr09	10790435	11061758
link106	Chr21	12820310	14328557	Chr09	1181047	1984034
link107	Chr21	17446495	17788985	Chr09	3788249	4248911
link108	Chr09	9577093	10596298	Chr21	7783957	9363516
link109	Chr21	17047109	17186008	Chr09	4469933	4630200
link110	Chr23	5007692	12582032	Chr09	11095622	15097840
link111	Chr09	57707	408789	Chr23	3555179	4128058
link112	Chr23	4498117	4860023	Chr09	719215	950250
link113	Chr09	13932219	14056674	Chr23	11532478	11629914
link114	Chr12	537575	914306	Chr10	10319534	10660529
link115	Chr10	6933594	10318799	Chr12	932955	3121997
link116	Chr12	86788	521011	Chr10	10663037	11058609
link117	Chr10	7951069	10372290	Chr22	3191373	4825842
link118	Chr10	10636185	11078547	Chr22	4714867	5193233
link119	Chr22	1057738	1258496	Chr10	2033906	2375320
link120	Chr22	1271493	3076331	Chr10	7991	2008635
link121	Chr10	2400254	4466508	Chr22	134002	1038914
link122	Chr11	2234231	2445313	Chr12	11267955	11415222
link123	Chr11	11587263	11914915	Chr12	4584085	4757453
link124	Chr12	5301416	5471322	Chr11	10814626	11055670
link125	Chr11	13577154	13668789	Chr12	3668533	3706786
link126	Chr11	38617	2128191	Chr12	11469656	12924189
link127	Chr12	9568311	11255083	Chr11	2467583	4920924
link128	Chr12	3193658	4529000	Chr11	12530865	14477798
link129	Chr11	9369134	11927887	Chr12	4748212	6368056
link130	Chr11	13042594	13314574	Chr14	555615	786334
link131	Chr12	62952	3080952	Chr22	3114236	5182281
link132	Chr13	12338279	17001101	Chr14	54169	13481983
link133	Chr15	32796	1998545	Chr16	3267142	7982501
link134	Chr15	2068025	4076693	Chr16	8231037	10603203
link135	Chr15	2335918	2448691	Chr20	1862046	2098356
link136	Chr20	814969	841620	Chr15	3261811	3306383
link137	Chr15	25104	4110227	Chr20	55237	10973826
link138	Chr15	9631848	12109677	Chr23	34423	1002389
link139	Chr15	4264410	4851081	Chr23	2864855	3420523
link140	Chr23	1051983	1931782	Chr15	12193222	13949328
link141	Chr23	2140421	2854306	Chr15	4854753	7319359
link142	Chr20	55820	3979409	Chr16	8189157	10747647
link143	Chr20	8830105	11081111	Chr16	3161882	4629586
link144	Chr16	4705615	7929152	Chr20	4048643	8484005
link145	Chr16	97445	2400988	Chr21	15318627	18520625
link146	Chr21	7790123	9235329	Chr16	2857662	3092186
link147	Chr17	705854	11406140	Chr18	306846	9113879
link148	Chr18	10135327	11090842	Chr17	12504465	13655607
link149	Chr18	16488	377123	Chr17	60726	470222
link150	Chr18	9166654	10132609	Chr17	11482995	12476600
link151	Chr18	253253	437690	Chr17	370704	745504
link152	Chr17	2076203	2228361	Chr18	1448850	1558583
link153	Chr21	1841246	2225736	Chr17	13667380	13756604
link154	Chr19	11373873	14717253	Chr18	11123304	13100573
link155	Chr19	123225	186177	Chr18	13148716	13222814
link156	Chr19	13631618	13766298	Chr18	12505125	12625456
link157	Chr21	59779	1523793	Chr19	123225	5333670
link158	Chr21	2353485	5511114	Chr19	139636	11127497
link159	Chr21	1034234	1079678	Chr19	1912881	2057765

## Sheet: Fig 1b
Species	Expansions	Contractions
Arabidopsis thaliana	52	34
Cephalotus follicularis	124	39
Carica papaya	18	26
Daucus carota	37	18
Dimocarpus longan	134	2
Glycyrrhiza uralensis	34	0
Manihot esculenta	53	10
Oryza sativa	13	7
Populus trichocarpa	87	6
Prunus persica	96	7
Solanum lycopersicum	60	7
Salvia miltiorrhiza	20	35
Theobroma cacao	83	2
Tripterygium wilfordii	6	56
Vitis vinifera	42	1

## Sheet: Fig 1c
4DTv	Twi_Twi	Twi_Ptr	Twi_Mes	Vvi_Vvi
0	0	0	0	0
0.03	0.2	0	0	0.4
0.06	9	0	0	0.1
0.09	16.7	0	0	0
0.12	3.4	0	0	0.1
0.15	0.8	0	0	0
0.18	0.3	0	0	0.1
0.21	0.3	0	0	0.1
0.24	0.2	0	0	0.1
0.27	0.1	0.2	0	0.2
0.3	0.1	2.1	0.6	0
0.33	0.1	11.2	6.2	0.4
0.36	0.1	23.8	23.6	0.5
0.39	0.1	11.6	15.4	2.2
0.42	0.1	4.3	4.1	7.5
0.45	0.1	1.8	1.9	7.9
0.48	6.7	3.6	4.2	16.7
0.51	5.8	3.7	4	14.1
0.54	1.2	2.1	2.1	4.6
0.57	1.3	2.5	2.2	1.9
0.6	1.9	2.9	3	0.6
0.63	1.7	2.6	2.9	1
0.66	2.2	2	2.4	1.3
0.69	1.6	1.6	1.8	0.3
0.72	1.1	1.6	1.3	0.7
0.75	1.2	0.9	1.2	0.5
0.78	1.6	1.2	1.1	0.9
0.81	1.8	1.1	1.1	1.1
0.84	2.4	0.9	1	1.5
0.87	1.7	1.2	1	2
0.9	1.8	1.1	1.4	1.7
0.93	2.2	1.2	1.3	2.4
0.96	2.6	1.2	1.3	1.6
0.99	2.3	1.3	1.2	2.4

## Sheet: Fig 1d
Links	Species1	Chromosome	Pos	Species2	Chromosome	Pos
link1	Twi	Chr01	1	Vvi	chr05	4104
link2	Twi	Chr01	2	Vvi	chr05	4101
link3	Twi	Chr01	3	Vvi	chr05	4097
link4	Twi	Chr01	4	Vvi	chr05	4096
link5	Twi	Chr01	5	Vvi	chr05	4091
link6	Twi	Chr01	6	Vvi	chr05	4079
link7	Twi	Chr01	7	Vvi	chr05	4050
link8	Twi	Chr01	7	Vvi	chr05	4080
link9	Twi	Chr01	8	Vvi	chr05	4087
link10	Twi	Chr01	9	Vvi	chr05	4086
link11	Twi	Chr01	10	Vvi	chr05	4073
link12	Twi	Chr01	12	Vvi	chr05	4072
link13	Twi	Chr01	13	Vvi	chr05	4071
link14	Twi	Chr01	14	Vvi	chr05	4066
link15	Twi	Chr01	15	Vvi	chr05	4064
link16	Twi	Chr01	16	Vvi	chr05	4054
link17	Twi	Chr01	15	Vvi	chr05	3903
link18	Twi	Chr01	15	Vvi	chr05	3911
link19	Twi	Chr01	16	Vvi	chr05	3915
link20	Twi	Chr01	17	Vvi	chr05	3917
link21	Twi	Chr01	18	Vvi	chr05	3919
link22	Twi	Chr01	20	Vvi	chr05	3923
link23	Twi	Chr01	23	Vvi	chr05	3927
link24	Twi	Chr01	24	Vvi	chr05	3930
link25	Twi	Chr01	25	Vvi	chr05	3932
link26	Twi	Chr01	26	Vvi	chr05	3933
link27	Twi	Chr01	28	Vvi	chr05	3937
link28	Twi	Chr01	29	Vvi	chr05	3936
link29	Twi	Chr01	30	Vvi	chr05	3934
link30	Twi	Chr01	31	Vvi	chr05	3935
link31	Twi	Chr01	31	Vvi	chr05	3945
link32	Twi	Chr01	32	Vvi	chr05	3946
link33	Twi	Chr01	33	Vvi	chr05	3947
link34	Twi	Chr01	34	Vvi	chr05	3948
link35	Twi	Chr01	35	Vvi	chr05	3949
link36	Twi	Chr01	36	Vvi	chr05	3950
link37	Twi	Chr01	38	Vvi	chr05	3958
link38	Twi	Chr01	39	Vvi	chr05	3959
link39	Twi	Chr01	41	Vvi	chr05	3963
link40	Twi	Chr01	42	Vvi	chr05	3965
link41	Twi	Chr01	46	Vvi	chr05	3969
link42	Twi	Chr01	47	Vvi	chr05	3970
link43	Twi	Chr01	48	Vvi	chr05	3971
link44	Twi	Chr01	49	Vvi	chr05	3973
link45	Twi	Chr01	50	Vvi	chr05	3975
link46	Twi	Chr01	52	Vvi	chr05	3977
link47	Twi	Chr01	54	Vvi	chr05	3978
link48	Twi	Chr01	55	Vvi	chr05	3979
link49	Twi	Chr01	56	Vvi	chr05	3980
link50	Twi	Chr01	58	Vvi	chr05	3984
link51	Twi	Chr01	59	Vvi	chr05	3985
link52	Twi	Chr01	60	Vvi	chr05	3986
link53	Twi	Chr01	61	Vvi	chr05	3987
link54	Twi	Chr01	62	Vvi	chr05	3988
link55	Twi	Chr01	64	Vvi	chr05	3992
link56	Twi	Chr01	65	Vvi	chr05	3993
link57	Twi	Chr01	66	Vvi	chr05	3995
link58	Twi	Chr01	68	Vvi	chr05	3996
link59	Twi	Chr01	69	Vvi	chr05	3997
link60	Twi	Chr01	70	Vvi	chr05	3998
link61	Twi	Chr01	71	Vvi	chr05	4003
link62	Twi	Chr01	72	Vvi	chr05	4004
link63	Twi	Chr01	75	Vvi	chr05	4005
link64	Twi	Chr01	76	Vvi	chr05	4008
link65	Twi	Chr01	77	Vvi	chr05	4009
link66	Twi	Chr01	78	Vvi	chr05	4010
link67	Twi	Chr01	79	Vvi	chr05	4011
link68	Twi	Chr01	80	Vvi	chr05	4012
link69	Twi	Chr01	81	Vvi	chr05	4013
link70	Twi	Chr01	83	Vvi	chr05	4016
link71	Twi	Chr01	84	Vvi	chr05	4017
link72	Twi	Chr01	86	Vvi	chr05	4019
link73	Twi	Chr01	87	Vvi	chr05	4024
link74	Twi	Chr01	89	Vvi	chr05	4026
link75	Twi	Chr01	90	Vvi	chr05	4027
link76	Twi	Chr01	91	Vvi	chr05	4028
link77	Twi	Chr01	92	Vvi	chr05	4029
link78	Twi	Chr01	93	Vvi	chr05	4038
link79	Twi	Chr01	95	Vvi	chr05	4040
link80	Twi	Chr01	97	Vvi	chr05	4044
link81	Twi	Chr01	99	Vvi	chr05	4127
link82	Twi	Chr01	100	Vvi	chr05	4160
link83	Twi	Chr01	102	Vvi	chr05	4159
link84	Twi	Chr01	104	Vvi	chr05	4155
link85	Twi	Chr01	105	Vvi	chr05	4153
link86	Twi	Chr01	106	Vvi	chr05	4150
link87	Twi	Chr01	107	Vvi	chr05	4149
link88	Twi	Chr01	108	Vvi	chr05	4141
link89	Twi	Chr01	109	Vvi	chr05	4140
link90	Twi	Chr01	110	Vvi	chr05	4166
link91	Twi	Chr01	111	Vvi	chr05	4167
link92	Twi	Chr01	112	Vvi	chr05	4169
link93	Twi	Chr01	113	Vvi	chr05	4170
link94	Twi	Chr01	114	Vvi	chr05	4177
link95	Twi	Chr01	115	Vvi	chr05	4178
link96	Twi	Chr01	116	Vvi	chr05	4180
link97	Twi	Chr01	117	Vvi	chr05	4181
link98	Twi	Chr01	118	Vvi	chr05	4182
link99	Twi	Chr01	119	Vvi	chr05	4190
link100	Twi	Chr01	120	Vvi	chr05	4192
link101	Twi	Chr01	124	Vvi	chr05	4193
link102	Twi	Chr01	126	Vvi	chr05	4200
link103	Twi	Chr01	127	Vvi	chr05	4202
link104	Twi	Chr01	128	Vvi	chr05	4204
link105	Twi	Chr01	129	Vvi	chr05	4209
link106	Twi	Chr01	131	Vvi	chr05	4211
link107	Twi	Chr01	132	Vvi	chr05	4214
link108	Twi	Chr01	133	Vvi	chr05	4215
link109	Twi	Chr01	134	Vvi	chr05	4216
link110	Twi	Chr01	136	Vvi	chr05	4218
link111	Twi	Chr01	138	Vvi	chr05	4226
link112	Twi	Chr01	139	Vvi	chr05	4229
link113	Twi	Chr01	140	Vvi	chr05	4230
link114	Twi	Chr01	141	Vvi	chr05	4231
link115	Twi	Chr01	142	Vvi	chr05	4232
link116	Twi	Chr01	142	Vvi	chr05	4354
link117	Twi	Chr01	143	Vvi	chr05	4341
link118	Twi	Chr01	147	Vvi	chr05	4336
link119	Twi	Chr01	148	Vvi	chr05	4335
link120	Twi	Chr01	149	Vvi	chr05	4331
link121	Twi	Chr01	150	Vvi	chr05	4329
link122	Twi	Chr01	152	Vvi	chr05	4327
link123	Twi	Chr01	153	Vvi	chr05	4324
link124	Twi	Chr01	153	Vvi	chr05	4340
link125	Twi	Chr01	154	Vvi	chr05	4322
link126	Twi	Chr01	156	Vvi	chr05	4317
link127	Twi	Chr01	157	Vvi	chr05	4315
link128	Twi	Chr01	158	Vvi	chr05	4313
link129	Twi	Chr01	160	Vvi	chr05	4309
link130	Twi	Chr01	162	Vvi	chr05	4304
link131	Twi	Chr01	163	Vvi	chr05	4302
link132	Twi	Chr01	164	Vvi	chr05	4300
link133	Twi	Chr01	165	Vvi	chr05	4296
link134	Twi	Chr01	166	Vvi	chr05	4293
link135	Twi	Chr01	167	Vvi	chr05	4290
link136	Twi	Chr01	168	Vvi	chr05	4288
link137	Twi	Chr01	169	Vvi	chr05	4287
link138	Twi	Chr01	171	Vvi	chr05	4282
link139	Twi	Chr01	172	Vvi	chr05	4252
link140	Twi	Chr01	173	Vvi	chr05	4253
link141	Twi	Chr01	175	Vvi	chr05	4254
link142	Twi	Chr01	176	Vvi	chr05	4256
link143	Twi	Chr01	177	Vvi	chr05	4258
link144	Twi	Chr01	178	Vvi	chr05	4260
link145	Twi	Chr01	179	Vvi	chr05	4261
link146	Twi	Chr01	182	Vvi	chr05	4263
link147	Twi	Chr01	183	Vvi	chr05	4264
link148	Twi	Chr01	184	Vvi	chr05	4265
link149	Twi	Chr01	185	Vvi	chr05	4266
link150	Twi	Chr01	186	Vvi	chr05	4275
link151	Twi	Chr01	187	Vvi	chr05	4277
link152	Twi	Chr01	188	Vvi	chr05	4278
link153	Twi	Chr01	189	Vvi	chr05	4279
link154	Twi	Chr01	190	Vvi	chr05	4280
link155	Twi	Chr01	191	Vvi	chr05	4251
link156	Twi	Chr01	192	Vvi	chr05	4249
link157	Twi	Chr01	193	Vvi	chr05	4248
link158	Twi	Chr01	196	Vvi	chr05	4246
link159	Twi	Chr01	197	Vvi	chr05	4245
link160	Twi	Chr01	199	Vvi	chr05	4239
link161	Twi	Chr01	200	Vvi	chr05	4238
link162	Twi	Chr01	201	Vvi	chr05	4236
link163	Twi	Chr01	202	Vvi	chr05	4235
link164	Twi	Chr01	205	Vvi	chr05	4233
link165	Twi	Chr01	206	Vvi	chr05	4345
link166	Twi	Chr01	207	Vvi	chr05	4346
link167	Twi	Chr01	208	Vvi	chr05	4350
link168	Twi	Chr01	209	Vvi	chr05	4352
link169	Twi	Chr01	210	Vvi	chr05	4353
link170	Twi	Chr01	211	Vvi	chr05	4355
link171	Twi	Chr01	212	Vvi	chr05	4356
link172	Twi	Chr01	213	Vvi	chr05	4357
link173	Twi	Chr01	214	Vvi	chr05	4358
link174	Twi	Chr01	215	Vvi	chr05	4359
link175	Twi	Chr01	216	Vvi	chr05	4360
link176	Twi	Chr01	217	Vvi	chr05	4361
link177	Twi	Chr01	218	Vvi	chr05	4364
link178	Twi	Chr01	219	Vvi	chr05	4365
link179	Twi	Chr01	220	Vvi	chr05	4367
link180	Twi	Chr01	221	Vvi	chr05	4368
link181	Twi	Chr01	222	Vvi	chr05	4370
link182	Twi	Chr01	223	Vvi	chr05	4376
link183	Twi	Chr01	224	Vvi	chr05	4377
link184	Twi	Chr01	224	Vvi	chr05	4394
link185	Twi	Chr01	227	Vvi	chr05	4381
link186	Twi	Chr01	228	Vvi	chr05	4382
link187	Twi	Chr01	229	Vvi	chr05	4383
link188	Twi	Chr01	230	Vvi	chr05	4388
link189	Twi	Chr01	231	Vvi	chr05	4393
link190	Twi	Chr01	232	Vvi	chr05	4396
link191	Twi	Chr01	233	Vvi	chr05	4397
link192	Twi	Chr01	234	Vvi	chr05	4398
link193	Twi	Chr01	236	Vvi	chr05	4399
link194	Twi	Chr01	238	Vvi	chr05	4405
link195	Twi	Chr01	240	Vvi	chr05	4406
link196	Twi	Chr01	241	Vvi	chr05	4407
link197	Twi	Chr01	243	Vvi	chr05	4408
link198	Twi	Chr01	244	Vvi	chr05	4409
link199	Twi	Chr01	245	Vvi	chr05	4410
link200	Twi	Chr01	246	Vvi	chr05	4411
link201	Twi	Chr01	247	Vvi	chr05	4419
link202	Twi	Chr01	249	Vvi	chr05	4422
link203	Twi	Chr01	251	Vvi	chr05	4427
link204	Twi	Chr01	252	Vvi	chr05	4428
link205	Twi	Chr01	253	Vvi	chr05	4429
link206	Twi	Chr01	261	Vvi	chr05	4440
link207	Twi	Chr01	262	Vvi	chr05	4441
link208	Twi	Chr01	264	Vvi	chr05	4443
link209	Twi	Chr01	243	Vvi	chr14	13198
link210	Twi	Chr01	253	Vvi	chr14	13208
link211	Twi	Chr01	254	Vvi	chr14	13207
link212	Twi	Chr01	261	Vvi	chr14	13214
link213	Twi	Chr01	264	Vvi	chr14	13216
link214	Twi	Chr01	265	Vvi	chr14	13235
link215	Twi	Chr01	265	Vvi	chr05	4464
link216	Twi	Chr01	266	Vvi	chr05	4465
link217	Twi	Chr01	267	Vvi	chr05	4468
link218	Twi	Chr01	268	Vvi	chr05	4472
link219	Twi	Chr01	270	Vvi	chr05	4476
link220	Twi	Chr01	271	Vvi	chr05	4479
link221	Twi	Chr01	272	Vvi	chr05	4480
link222	Twi	Chr01	276	Vvi	chr05	4486
link223	Twi	Chr01	277	Vvi	chr05	4487
link224	Twi	Chr01	278	Vvi	chr05	4488
link225	Twi	Chr01	279	Vvi	chr05	4489
link226	Twi	Chr01	281	Vvi	chr05	4493
link227	Twi	Chr01	282	Vvi	chr05	4498
link228	Twi	Chr01	283	Vvi	chr05	4500
link229	Twi	Chr01	284	Vvi	chr05	4506
link230	Twi	Chr01	286	Vvi	chr05	4523
link231	Twi	Chr01	288	Vvi	chr05	4525
link232	Twi	Chr01	289	Vvi	chr05	4526
link233	Twi	Chr01	290	Vvi	chr05	4527
link234	Twi	Chr01	291	Vvi	chr05	4528
link235	Twi	Chr01	292	Vvi	chr05	4529
link236	Twi	Chr01	293	Vvi	chr05	4532
link237	Twi	Chr01	294	Vvi	chr05	4533
link238	Twi	Chr01	295	Vvi	chr05	4534
link239	Twi	Chr01	296	Vvi	chr05	4535
link240	Twi	Chr01	297	Vvi	chr05	4536
link241	Twi	Chr01	299	Vvi	chr05	4537
link242	Twi	Chr01	300	Vvi	chr05	4541
link243	Twi	Chr01	301	Vvi	chr05	4544
link244	Twi	Chr01	302	Vvi	chr05	4545
link245	Twi	Chr01	303	Vvi	chr05	4549
link246	Twi	Chr01	306	Vvi	chr05	4553
link247	Twi	Chr01	307	Vvi	chr05	4554
link248	Twi	Chr01	308	Vvi	chr05	4556
link249	Twi	Chr01	310	Vvi	chr05	4562
link250	Twi	Chr01	316	Vvi	chr05	4565
link251	Twi	Chr01	318	Vvi	chr05	4568
link252	Twi	Chr01	322	Vvi	chr05	4572
link253	Twi	Chr01	324	Vvi	chr05	4576
link254	Twi	Chr01	325	Vvi	chr05	4582
link255	Twi	Chr01	326	Vvi	chr05	4583
link256	Twi	Chr01	328	Vvi	chr05	4585
link257	Twi	Chr01	329	Vvi	chr05	4587
link258	Twi	Chr01	333	Vvi	chr05	4590
link259	Twi	Chr01	333	Vvi	chr05	4642
link260	Twi	Chr01	334	Vvi	chr05	4591
link261	Twi	Chr01	339	Vvi	chr05	4621
link262	Twi	Chr01	346	Vvi	chr05	4603
link263	Twi	Chr01	347	Vvi	chr05	4602
link264	Twi	Chr01	350	Vvi	chr05	4630
link265	Twi	Chr01	351	Vvi	chr05	4624
link266	Twi	Chr01	353	Vvi	chr05	4631
link267	Twi	Chr01	354	Vvi	chr05	4632
link268	Twi	Chr01	355	Vvi	chr05	4633
link269	Twi	Chr01	357	Vvi	chr05	4638
link270	Twi	Chr01	358	Vvi	chr05	4639
link271	Twi	Chr01	360	Vvi	chr05	4643
link272	Twi	Chr01	362	Vvi	chr05	4590
link273	Twi	Chr01	362	Vvi	chr05	4642
link274	Twi	Chr01	367	Vvi	chr05	4678
link275	Twi	Chr01	376	Vvi	chr05	4656
link276	Twi	Chr01	383	Vvi	chr05	4650
link277	Twi	Chr01	384	Vvi	chr05	4648
link278	Twi	Chr01	386	Vvi	chr05	4664
link279	Twi	Chr01	387	Vvi	chr05	4665
link280	Twi	Chr01	372	Vvi	chr05	4783
link281	Twi	Chr01	373	Vvi	chr05	4779
link282	Twi	Chr01	375	Vvi	chr05	4780
link283	Twi	Chr01	393	Vvi	chr05	4776
link284	Twi	Chr01	394	Vvi	chr05	4770
link285	Twi	Chr01	395	Vvi	chr05	4762
link286	Twi	Chr01	396	Vvi	chr05	4764
link287	Twi	Chr01	397	Vvi	chr13	12085
link288	Twi	Chr01	400	Vvi	chr13	12099
link289	Twi	Chr01	401	Vvi	chr13	12103
link290	Twi	Chr01	402	Vvi	chr13	12104
link291	Twi	Chr01	403	Vvi	chr13	12105
link292	Twi	Chr01	404	Vvi	chr13	12106
link293	Twi	Chr01	405	Vvi	chr13	12107
link294	Twi	Chr01	406	Vvi	chr13	12109
link295	Twi	Chr01	407	Vvi	chr13	12111
link296	Twi	Chr01	409	Vvi	chr13	12113
link297	Twi	Chr01	410	Vvi	chr13	12114
link298	Twi	Chr01	411	Vvi	chr13	12115
link299	Twi	Chr01	412	Vvi	chr13	12117
link300	Twi	Chr01	414	Vvi	chr13	12119
link301	Twi	Chr01	416	Vvi	chr13	12124
link302	Twi	Chr01	417	Vvi	chr13	11787
link303	Twi	Chr01	418	Vvi	chr13	11788
link304	Twi	Chr01	421	Vvi	chr13	11790
link305	Twi	Chr01	425	Vvi	chr13	11792
link306	Twi	Chr01	426	Vvi	chr13	11798
link307	Twi	Chr01	428	Vvi	chr13	11800
link308	Twi	Chr01	433	Vvi	chr13	11809
link309	Twi	Chr01	434	Vvi	chr13	11811
link310	Twi	Chr01	435	Vvi	chr13	11813
link311	Twi	Chr01	436	Vvi	chr13	11815
link312	Twi	Chr01	437	Vvi	chr13	11820
link313	Twi	Chr01	437	Vvi	chr13	11856
link314	Twi	Chr01	440	Vvi	chr13	11823
link315	Twi	Chr01	441	Vvi	chr13	11825
link316	Twi	Chr01	443	Vvi	chr13	11833
link317	Twi	Chr01	443	Vvi	chr13	11852
link318	Twi	Chr01	444	Vvi	chr13	11835
link319	Twi	Chr01	445	Vvi	chr13	11837
link320	Twi	Chr01	446	Vvi	chr13	11838
link321	Twi	Chr01	447	Vvi	chr13	11839
link322	Twi	Chr01	449	Vvi	chr13	11841
link323	Twi	Chr01	450	Vvi	chr13	11844
link324	Twi	Chr01	451	Vvi	chr13	11848
link325	Twi	Chr01	452	Vvi	chr13	11850
link326	Twi	Chr01	453	Vvi	chr13	11854
link327	Twi	Chr01	454	Vvi	chr13	11853
link328	Twi	Chr01	456	Vvi	chr13	11858
link329	Twi	Chr01	457	Vvi	chr13	11857
link330	Twi	Chr01	460	Vvi	chr13	11863
link331	Twi	Chr01	462	Vvi	chr13	11867
link332	Twi	Chr01	464	Vvi	chr13	11873
link333	Twi	Chr01	469	Vvi	chr13	11880
link334	Twi	Chr01	470	Vvi	chr13	11881
link335	Twi	Chr01	471	Vvi	chr13	11883
link336	Twi	Chr01	473	Vvi	chr13	11884
link337	Twi	Chr01	475	Vvi	chr13	11886
link338	Twi	Chr01	476	Vvi	chr13	11887
link339	Twi	Chr01	477	Vvi	chr13	11891
link340	Twi	Chr01	478	Vvi	chr13	11895
link341	Twi	Chr01	479	Vvi	chr13	11896
link342	Twi	Chr01	481	Vvi	chr13	11898
link343	Twi	Chr01	481	Vvi	chr13	11908
link344	Twi	Chr01	482	Vvi	chr13	11905
link345	Twi	Chr01	483	Vvi	chr13	11903
link346	Twi	Chr01	486	Vvi	chr13	11917
link347	Twi	Chr01	487	Vvi	chr13	11918
link348	Twi	Chr01	489	Vvi	chr13	11920
link349	Twi	Chr01	490	Vvi	chr13	11922
link350	Twi	Chr01	491	Vvi	chr13	11924
link351	Twi	Chr01	494	Vvi	chr13	11931
link352	Twi	Chr01	505	Vvi	chr13	12659
link353	Twi	Chr01	506	Vvi	chr13	12660
link354	Twi	Chr01	508	Vvi	chr13	12662
link355	Twi	Chr01	509	Vvi	chr13	12664
link356	Twi	Chr01	510	Vvi	chr13	12666
link357	Twi	Chr01	511	Vvi	chr13	12672
link358	Twi	Chr01	512	Vvi	chr13	12673
link359	Twi	Chr01	513	Vvi	chr13	12681
link360	Twi	Chr01	514	Vvi	chr13	12691
link361	Twi	Chr01	515	Vvi	chr13	12690
link362	Twi	Chr01	516	Vvi	chr13	12689
link363	Twi	Chr01	517	Vvi	chr13	12686
link364	Twi	Chr01	518	Vvi	chr13	12683
link365	Twi	Chr01	519	Vvi	chr13	12693
link366	Twi	Chr01	520	Vvi	chr13	12696
link367	Twi	Chr01	522	Vvi	chr13	12697
link368	Twi	Chr01	524	Vvi	chr13	12701
link369	Twi	Chr01	525	Vvi	chr13	12704
link370	Twi	Chr01	527	Vvi	chr13	12708
link371	Twi	Chr01	528	Vvi	chr13	12709
link372	Twi	Chr01	529	Vvi	chr13	12711
link373	Twi	Chr01	530	Vvi	chr13	12712
link374	Twi	Chr01	531	Vvi	chr13	12724
link375	Twi	Chr01	532	Vvi	chr13	12714
link376	Twi	Chr01	533	Vvi	chr13	12715
link377	Twi	Chr01	534	Vvi	chr13	12716
link378	Twi	Chr01	535	Vvi	chr13	12722
link379	Twi	Chr01	536	Vvi	chr13	12723
link380	Twi	Chr01	540	Vvi	chr13	12726
link381	Twi	Chr01	541	Vvi	chr13	12730
link382	Twi	Chr01	542	Vvi	chr13	12733
link383	Twi	Chr01	543	Vvi	chr13	12776
link384	Twi	Chr01	544	Vvi	chr13	12764
link385	Twi	Chr01	545	Vvi	chr13	12762
link386	Twi	Chr01	546	Vvi	chr13	12760
link387	Twi	Chr01	547	Vvi	chr13	12759
link388	Twi	Chr01	548	Vvi	chr13	12758
link389	Twi	Chr01	549	Vvi	chr13	12757
link390	Twi	Chr01	551	Vvi	chr13	12752
link391	Twi	Chr01	552	Vvi	chr13	12751
link392	Twi	Chr01	553	Vvi	chr13	12750
link393	Twi	Chr01	555	Vvi	chr13	12779
link394	Twi	Chr01	557	Vvi	chr10	9744
link395	Twi	Chr01	558	Vvi	chr10	9734
link396	Twi	Chr01	559	Vvi	chr10	9735
link397	Twi	Chr01	561	Vvi	chr10	9729
link398	Twi	Chr01	562	Vvi	chr10	9728
link399	Twi	Chr01	563	Vvi	chr10	9727
link400	Twi	Chr01	564	Vvi	chr10	9726
link401	Twi	Chr01	565	Vvi	chr10	9717
link402	Twi	Chr01	566	Vvi	chr10	9716
link403	Twi	Chr01	567	Vvi	chr10	9713
link404	Twi	Chr01	568	Vvi	chr10	9701
link405	Twi	Chr01	569	Vvi	chr10	9700
link406	Twi	Chr01	570	Vvi	chr10	9699
link407	Twi	Chr01	571	Vvi	chr10	9698
link408	Twi	Chr01	572	Vvi	chr10	9696
link409	Twi	Chr01	573	Vvi	chr10	9695
link410	Twi	Chr01	574	Vvi	chr10	9694
link411	Twi	Chr01	577	Vvi	chr10	9693
link412	Twi	Chr01	578	Vvi	chr10	9692
link413	Twi	Chr01	579	Vvi	chr10	9690
link414	Twi	Chr01	581	Vvi	chr10	9688
link415	Twi	Chr01	582	Vvi	chr10	9686
link416	Twi	Chr01	583	Vvi	chr10	9684
link417	Twi	Chr01	584	Vvi	chr10	9681
link418	Twi	Chr01	586	Vvi	chr10	9678
link419	Twi	Chr01	587	Vvi	chr10	9677
link420	Twi	Chr01	590	Vvi	chr10	9674
link421	Twi	Chr01	591	Vvi	chr10	9668
link422	Twi	Chr01	592	Vvi	chr10	9667
link423	Twi	Chr01	593	Vvi	chr10	9664
link424	Twi	Chr01	594	Vvi	chr10	9662
link425	Twi	Chr01	595	Vvi	chr10	9655
link426	Twi	Chr01	596	Vvi	chr10	9645
link427	Twi	Chr01	596	Vvi	chr10	9647
link428	Twi	Chr01	596	Vvi	chr10	9648
link429	Twi	Chr01	597	Vvi	chr10	9647
link430	Twi	Chr01	598	Vvi	chr10	9643
link431	Twi	Chr01	599	Vvi	chr10	9645
link432	Twi	Chr01	599	Vvi	chr10	9647
link433	Twi	Chr01	599	Vvi	chr10	9648
link434	Twi	Chr01	600	Vvi	chr10	9642
link435	Twi	Chr01	602	Vvi	chr10	9639
link436	Twi	Chr01	603	Vvi	chr10	9637
link437	Twi	Chr01	604	Vvi	chr10	9631
link438	Twi	Chr01	605	Vvi	chr10	9630
link439	Twi	Chr01	607	Vvi	chr10	9626
link440	Twi	Chr01	608	Vvi	chr10	9624
link441	Twi	Chr01	609	Vvi	chr10	9623
link442	Twi	Chr01	610	Vvi	chr10	9622
link443	Twi	Chr01	611	Vvi	chr10	9621
link444	Twi	Chr01	612	Vvi	chr10	9615
link445	Twi	Chr01	615	Vvi	chr10	9611
link446	Twi	Chr01	617	Vvi	chr10	9609
link447	Twi	Chr01	618	Vvi	chr10	9606
link448	Twi	Chr01	619	Vvi	chr10	9605
link449	Twi	Chr01	621	Vvi	chr10	9600
link450	Twi	Chr01	622	Vvi	chr10	9599
link451	Twi	Chr01	623	Vvi	chr10	9598
link452	Twi	Chr01	624	Vvi	chr10	9597
link453	Twi	Chr01	625	Vvi	chr10	9589
link454	Twi	Chr01	626	Vvi	chr10	9590
link455	Twi	Chr01	627	Vvi	chr10	9591
link456	Twi	Chr01	629	Vvi	chr10	9586
link457	Twi	Chr01	631	Vvi	chr10	9585
link458	Twi	Chr01	632	Vvi	chr10	9584
link459	Twi	Chr01	633	Vvi	chr10	9580
link460	Twi	Chr01	634	Vvi	chr10	9577
link461	Twi	Chr01	635	Vvi	chr10	9573
link462	Twi	Chr01	636	Vvi	chr10	9572
link463	Twi	Chr01	638	Vvi	chr10	9571
link464	Twi	Chr01	639	Vvi	chr10	9570
link465	Twi	Chr01	640	Vvi	chr10	9569
link466	Twi	Chr01	641	Vvi	chr10	9568
link467	Twi	Chr01	645	Vvi	chr10	9564
link468	Twi	Chr01	646	Vvi	chr10	9564
link469	Twi	Chr01	648	Vvi	chr10	9562
link470	Twi	Chr01	651	Vvi	chr10	9558
link471	Twi	Chr01	652	Vvi	chr10	9557
link472	Twi	Chr01	654	Vvi	chr10	9550
link473	Twi	Chr01	655	Vvi	chr10	9549
link474	Twi	Chr01	656	Vvi	chr10	9548
link475	Twi	Chr01	657	Vvi	chr10	9544
link476	Twi	Chr01	659	Vvi	chr10	9540
link477	Twi	Chr01	660	Vvi	chr10	9536
link478	Twi	Chr01	661	Vvi	chr10	9524
link479	Twi	Chr01	661	Vvi	chr10	9553
link480	Twi	Chr01	674	Vvi	chr07	6871
link481	Twi	Chr01	675	Vvi	chr07	6874
link482	Twi	Chr01	676	Vvi	chr07	6877
link483	Twi	Chr01	678	Vvi	chr07	6876
link484	Twi	Chr01	681	Vvi	chr07	6882
link485	Twi	Chr01	682	Vvi	chr07	6885
link486	Twi	Chr01	684	Vvi	chr07	6878
link487	Twi	Chr01	684	Vvi	chr07	6897
link488	Twi	Chr01	685	Vvi	chr07	6889
link489	Twi	Chr01	686	Vvi	chr07	6892
link490	Twi	Chr01	687	Vvi	chr07	6894
link491	Twi	Chr01	688	Vvi	chr07	6895
link492	Twi	Chr01	689	Vvi	chr07	6896
link493	Twi	Chr01	691	Vvi	chr07	6902
link494	Twi	Chr01	692	Vvi	chr07	6903
link495	Twi	Chr01	693	Vvi	chr07	6909
link496	Twi	Chr01	695	Vvi	chr07	6911
link497	Twi	Chr01	699	Vvi	chr07	6915
link498	Twi	Chr01	701	Vvi	chr07	6924
link499	Twi	Chr01	704	Vvi	chr07	6932
link500	Twi	Chr01	705	Vvi	chr07	6933
link501	Twi	Chr01	708	Vvi	chr07	6927
link502	Twi	Chr01	709	Vvi	chr07	6935
link503	Twi	Chr01	711	Vvi	chr07	6937
link504	Twi	Chr01	712	Vvi	chr07	6939
link505	Twi	Chr01	714	Vvi	chr07	6942
link506	Twi	Chr01	715	Vvi	chr07	6944
link507	Twi	Chr01	716	Vvi	chr07	6945
link508	Twi	Chr01	717	Vvi	chr07	6947
link509	Twi	Chr01	718	Vvi	chr07	6948
link510	Twi	Chr01	719	Vvi	chr07	6953
link511	Twi	Chr01	722	Vvi	chr07	6955
link512	Twi	Chr01	723	Vvi	chr07	6956
link513	Twi	Chr01	724	Vvi	chr07	6957
link514	Twi	Chr01	725	Vvi	chr07	6960
link515	Twi	Chr01	726	Vvi	chr07	6963
link516	Twi	Chr01	727	Vvi	chr07	6966
link517	Twi	Chr01	728	Vvi	chr07	6973
link518	Twi	Chr01	729	Vvi	chr07	6965
link519	Twi	Chr01	729	Vvi	chr07	6975
link520	Twi	Chr01	730	Vvi	chr07	6978
link521	Twi	Chr01	731	Vvi	chr07	6979
link522	Twi	Chr01	734	Vvi	chr07	6984
link523	Twi	Chr01	736	Vvi	chr07	6987
link524	Twi	Chr01	737	Vvi	chr07	6988
link525	Twi	Chr01	738	Vvi	chr07	6990
link526	Twi	Chr01	741	Vvi	chr07	6977
link527	Twi	Chr01	741	Vvi	chr07	6995
link528	Twi	Chr01	742	Vvi	chr07	6996
link529	Twi	Chr01	743	Vvi	chr07	7000
link530	Twi	Chr01	745	Vvi	chr07	7001
link531	Twi	Chr01	749	Vvi	chr07	6828
link532	Twi	Chr01	750	Vvi	chr07	6829
link533	Twi	Chr01	752	Vvi	chr07	6832
link534	Twi	Chr01	755	Vvi	chr07	6816
link535	Twi	Chr01	756	Vvi	chr07	6817
link536	Twi	Chr01	757	Vvi	chr07	6818
link537	Twi	Chr01	758	Vvi	chr07	6819
link538	Twi	Chr01	759	Vvi	chr07	6820
link539	Twi	Chr01	769	Vvi	chr04	3530
link540	Twi	Chr01	770	Vvi	chr04	3531
link541	Twi	Chr01	771	Vvi	chr04	3532
link542	Twi	Chr01	772	Vvi	chr04	3533
link543	Twi	Chr01	773	Vvi	chr04	3534
link544	Twi	Chr01	774	Vvi	chr04	3538
link545	Twi	Chr01	775	Vvi	chr04	3539
link546	Twi	Chr01	776	Vvi	chr04	3542
link547	Twi	Chr01	777	Vvi	chr04	3543
link548	Twi	Chr01	779	Vvi	chr04	3574
link549	Twi	Chr01	781	Vvi	chr04	3571
link550	Twi	Chr01	782	Vvi	chr04	3578
link551	Twi	Chr01	783	Vvi	chr04	3566
link552	Twi	Chr01	784	Vvi	chr04	3561
link553	Twi	Chr01	785	Vvi	chr04	3558
link554	Twi	Chr01	786	Vvi	chr04	3555
link555	Twi	Chr01	787	Vvi	chr04	3554
link556	Twi	Chr01	788	Vvi	chr04	3552
link557	Twi	Chr01	789	Vvi	chr04	3551
link558	Twi	Chr01	790	Vvi	chr04	3575
link559	Twi	Chr01	791	Vvi	chr04	3578
link560	Twi	Chr01	792	Vvi	chr04	3580
link561	Twi	Chr01	793	Vvi	chr04	3582
link562	Twi	Chr01	794	Vvi	chr04	3584
link563	Twi	Chr01	797	Vvi	chr04	3591
link564	Twi	Chr01	798	Vvi	chr04	3592
link565	Twi	Chr01	799	Vvi	chr04	3593
link566	Twi	Chr01	800	Vvi	chr04	3594
link567	Twi	Chr01	801	Vvi	chr04	3595
link568	Twi	Chr01	804	Vvi	chr04	3596
link569	Twi	Chr01	805	Vvi	chr04	3597
link570	Twi	Chr01	806	Vvi	chr04	3603
link571	Twi	Chr01	807	Vvi	chr04	3604
link572	Twi	Chr01	809	Vvi	chr04	3607
link573	Twi	Chr01	810	Vvi	chr04	3609
link574	Twi	Chr01	811	Vvi	chr04	3610
link575	Twi	Chr01	812	Vvi	chr04	3613
link576	Twi	Chr01	813	Vvi	chr04	3614
link577	Twi	Chr01	814	Vvi	chr04	3616
link578	Twi	Chr01	815	Vvi	chr04	3623
link579	Twi	Chr01	816	Vvi	chr04	3627
link580	Twi	Chr01	818	Vvi	chr04	3630
link581	Twi	Chr01	819	Vvi	chr04	3631
link582	Twi	Chr01	820	Vvi	chr04	3638
link583	Twi	Chr01	821	Vvi	chr04	3640
link584	Twi	Chr01	822	Vvi	chr04	3642
link585	Twi	Chr01	822	Vvi	chr04	3676
link586	Twi	Chr01	824	Vvi	chr04	3648
link587	Twi	Chr01	825	Vvi	chr04	3647
link588	Twi	Chr01	826	Vvi	chr04	3645
link589	Twi	Chr01	827	Vvi	chr04	3644
link590	Twi	Chr01	828	Vvi	chr04	3652
link591	Twi	Chr01	831	Vvi	chr04	3658
link592	Twi	Chr01	833	Vvi	chr04	3665
link593	Twi	Chr01	834	Vvi	chr04	3666
link594	Twi	Chr01	835	Vvi	chr04	3667
link595	Twi	Chr01	836	Vvi	chr04	3668
link596	Twi	Chr01	837	Vvi	chr04	3669
link597	Twi	Chr01	838	Vvi	chr04	3670
link598	Twi	Chr01	839	Vvi	chr04	3671
link599	Twi	Chr01	840	Vvi	chr04	3672
link600	Twi	Chr01	841	Vvi	chr04	3675
link601	Twi	Chr01	842	Vvi	chr04	3651
link602	Twi	Chr01	842	Vvi	chr04	3678
link603	Twi	Chr01	843	Vvi	chr04	3680
link604	Twi	Chr01	844	Vvi	chr04	3682
link605	Twi	Chr01	845	Vvi	chr04	3683
link606	Twi	Chr01	846	Vvi	chr04	3685
link607	Twi	Chr01	847	Vvi	chr04	3686
link608	Twi	Chr01	849	Vvi	chr04	3696
link609	Twi	Chr01	850	Vvi	chr04	3697
link610	Twi	Chr01	852	Vvi	chr04	3708
link611	Twi	Chr01	855	Vvi	chr04	3689
link612	Twi	Chr01	855	Vvi	chr04	3715
link613	Twi	Chr01	856	Vvi	chr04	3717
link614	Twi	Chr01	858	Vvi	chr04	3718
link615	Twi	Chr01	859	Vvi	chr04	3719
link616	Twi	Chr01	860	Vvi	chr04	3721
link617	Twi	Chr01	861	Vvi	chr04	3722
link618	Twi	Chr01	865	Vvi	chr04	3726
link619	Twi	Chr01	866	Vvi	chr04	3728
link620	Twi	Chr01	867	Vvi	chr04	3731
link621	Twi	Chr01	868	Vvi	chr04	3732
link622	Twi	Chr01	869	Vvi	chr04	3733
link623	Twi	Chr01	870	Vvi	chr04	3734
link624	Twi	Chr01	871	Vvi	chr04	3736
link625	Twi	Chr01	872	Vvi	chr04	3746
link626	Twi	Chr01	873	Vvi	chr04	3747
link627	Twi	Chr01	907	Vvi	chr04	3751
link628	Twi	Chr01	908	Vvi	chr04	3756
link629	Twi	Chr01	909	Vvi	chr04	3757
link630	Twi	Chr01	911	Vvi	chr04	3763
link631	Twi	Chr01	912	Vvi	chr04	3764
link632	Twi	Chr01	913	Vvi	chr04	3769
link633	Twi	Chr01	914	Vvi	chr04	3771
link634	Twi	Chr01	916	Vvi	chr04	3774
link635	Twi	Chr02	928	Vvi	chr03	2172
link636	Twi	Chr02	929	Vvi	chr03	2170
link637	Twi	Chr02	931	Vvi	chr03	2124
link638	Twi	Chr02	931	Vvi	chr03	2165
link639	Twi	Chr02	932	Vvi	chr03	2164
link640	Twi	Chr02	933	Vvi	chr03	2163
link641	Twi	Chr02	937	Vvi	chr03	2156
link642	Twi	Chr02	940	Vvi	chr03	2152
link643	Twi	Chr02	941	Vvi	chr03	2151
link644	Twi	Chr02	942	Vvi	chr03	2147
link645	Twi	Chr02	943	Vvi	chr03	2146
link646	Twi	Chr02	944	Vvi	chr03	2115
link647	Twi	Chr02	946	Vvi	chr03	2123
link648	Twi	Chr02	947	Vvi	chr03	2120
link649	Twi	Chr02	948	Vvi	chr03	2125
link650	Twi	Chr02	949	Vvi	chr03	2127
link651	Twi	Chr02	950	Vvi	chr03	2128
link652	Twi	Chr02	951	Vvi	chr03	2130
link653	Twi	Chr02	952	Vvi	chr03	2104
link654	Twi	Chr02	953	Vvi	chr03	2140
link655	Twi	Chr02	954	Vvi	chr03	2103
link656	Twi	Chr02	957	Vvi	chr03	2134
link657	Twi	Chr02	959	Vvi	chr03	2106
link658	Twi	Chr02	961	Vvi	chr03	2093
link659	Twi	Chr02	962	Vvi	chr03	2099
link660	Twi	Chr02	964	Vvi	chr03	2100
link661	Twi	Chr02	965	Vvi	chr03	2083
link662	Twi	Chr02	967	Vvi	chr03	2085
link663	Twi	Chr02	972	Vvi	chr03	2020
link664	Twi	Chr02	973	Vvi	chr03	2019
link665	Twi	Chr02	974	Vvi	chr03	2015
link666	Twi	Chr02	975	Vvi	chr03	2014
link667	Twi	Chr02	977	Vvi	chr03	2011
link668	Twi	Chr02	978	Vvi	chr03	2003
link669	Twi	Chr02	980	Vvi	chr03	2000
link670	Twi	Chr02	981	Vvi	chr03	1998
link671	Twi	Chr02	982	Vvi	chr03	1995
link672	Twi	Chr02	983	Vvi	chr03	1992
link673	Twi	Chr02	984	Vvi	chr03	1990
link674	Twi	Chr02	985	Vvi	chr03	1989
link675	Twi	Chr02	986	Vvi	chr03	1987
link676	Twi	Chr02	987	Vvi	chr03	1984
link677	Twi	Chr02	988	Vvi	chr03	1983
link678	Twi	Chr02	990	Vvi	chr03	1973
link679	Twi	Chr02	991	Vvi	chr03	1972
link680	Twi	Chr02	992	Vvi	chr03	1970
link681	Twi	Chr02	993	Vvi	chr03	1969
link682	Twi	Chr02	994	Vvi	chr03	1968
link683	Twi	Chr02	995	Vvi	chr03	1965
link684	Twi	Chr02	996	Vvi	chr03	1963
link685	Twi	Chr02	997	Vvi	chr03	1962
link686	Twi	Chr02	999	Vvi	chr03	1959
link687	Twi	Chr02	1016	Vvi	chr03	1952
link688	Twi	Chr02	1000	Vvi	chr03	2225
link689	Twi	Chr02	1001	Vvi	chr03	2218
link690	Twi	Chr02	1002	Vvi	chr03	2217
link691	Twi	Chr02	1003	Vvi	chr03	2216
link692	Twi	Chr02	1004	Vvi	chr03	2215
link693	Twi	Chr02	1006	Vvi	chr03	2211
link694	Twi	Chr02	1007	Vvi	chr03	2210
link695	Twi	Chr02	1008	Vvi	chr03	2209
link696	Twi	Chr02	1009	Vvi	chr03	2207
link697	Twi	Chr02	1010	Vvi	chr03	2203
link698	Twi	Chr02	1011	Vvi	chr03	2201
link699	Twi	Chr02	1013	Vvi	chr03	2199
link700	Twi	Chr02	1014	Vvi	chr03	2197
link701	Twi	Chr02	1015	Vvi	chr03	2196
link702	Twi	Chr02	1017	Vvi	chr03	2227
link703	Twi	Chr02	1018	Vvi	chr03	2389
link704	Twi	Chr02	1019	Vvi	chr03	2388
link705	Twi	Chr02	1020	Vvi	chr03	2387
link706	Twi	Chr02	1021	Vvi	chr03	2386
link707	Twi	Chr02	1023	Vvi	chr03	2376
link708	Twi	Chr02	1024	Vvi	chr03	2384
link709	Twi	Chr02	1025	Vvi	chr03	2380
link710	Twi	Chr02	1027	Vvi	chr03	2379
link711	Twi	Chr02	1028	Vvi	chr03	2375
link712	Twi	Chr02	1029	Vvi	chr03	2374
link713	Twi	Chr02	1030	Vvi	chr03	2373
link714	Twi	Chr02	1031	Vvi	chr03	2371
link715	Twi	Chr02	1032	Vvi	chr03	2370
link716	Twi	Chr02	1033	Vvi	chr03	2369
link717	Twi	Chr02	1035	Vvi	chr03	2362
link718	Twi	Chr02	1036	Vvi	chr03	2361
link719	Twi	Chr02	1039	Vvi	chr03	2348
link720	Twi	Chr02	1040	Vvi	chr03	2347
link721	Twi	Chr02	1042	Vvi	chr03	2342
link722	Twi	Chr02	1043	Vvi	chr03	2339
link723	Twi	Chr02	1044	Vvi	chr03	2338
link724	Twi	Chr02	1045	Vvi	chr03	2337
link725	Twi	Chr02	1046	Vvi	chr03	2336
link726	Twi	Chr02	1047	Vvi	chr03	2331
link727	Twi	Chr02	1049	Vvi	chr03	2328
link728	Twi	Chr02	1051	Vvi	chr03	2327
link729	Twi	Chr02	1052	Vvi	chr03	2324
link730	Twi	Chr02	1055	Vvi	chr03	2309
link731	Twi	Chr02	1059	Vvi	chr03	2306
link732	Twi	Chr02	1062	Vvi	chr03	2298
link733	Twi	Chr02	1075	Vvi	chr03	2293
link734	Twi	Chr02	1075	Vvi	chr03	2448
link735	Twi	Chr02	1077	Vvi	chr03	2445
link736	Twi	Chr02	1078	Vvi	chr03	2443
link737	Twi	Chr02	1081	Vvi	chr03	2441
link738	Twi	Chr02	1082	Vvi	chr03	2432
link739	Twi	Chr02	1084	Vvi	chr03	2429
link740	Twi	Chr02	1085	Vvi	chr03	2428
link741	Twi	Chr02	1088	Vvi	chr03	2424
link742	Twi	Chr02	1089	Vvi	chr03	2412
link743	Twi	Chr02	1091	Vvi	chr03	2407
link744	Twi	Chr02	1092	Vvi	chr03	2406
link745	Twi	Chr02	1093	Vvi	chr03	2405
link746	Twi	Chr02	1094	Vvi	chr03	2403
link747	Twi	Chr02	1095	Vvi	chr03	2401
link748	Twi	Chr02	1096	Vvi	chr03	2400
link749	Twi	Chr02	1099	Vvi	chr03	2397
link750	Twi	Chr02	1100	Vvi	chr03	2395
link751	Twi	Chr02	1102	Vvi	chr03	2231
link752	Twi	Chr02	1103	Vvi	chr03	2232
link753	Twi	Chr02	1104	Vvi	chr03	2233
link754	Twi	Chr02	1105	Vvi	chr03	2234
link755	Twi	Chr02	1106	Vvi	chr03	2235
link756	Twi	Chr02	1107	Vvi	chr03	2237
link757	Twi	Chr02	1108	Vvi	chr03	2238
link758	Twi	Chr02	1109	Vvi	chr03	2239
link759	Twi	Chr02	1111	Vvi	chr03	2242
link760	Twi	Chr02	1112	Vvi	chr03	2244
link761	Twi	Chr02	1114	Vvi	chr03	2245
link762	Twi	Chr02	1115	Vvi	chr03	2246
link763	Twi	Chr02	1116	Vvi	chr03	2247
link764	Twi	Chr02	1117	Vvi	chr03	2248
link765	Twi	Chr02	1122	Vvi	chr03	2253
link766	Twi	Chr02	1123	Vvi	chr03	2254
link767	Twi	Chr02	1124	Vvi	chr03	2255
link768	Twi	Chr02	1125	Vvi	chr03	2256
link769	Twi	Chr02	1126	Vvi	chr03	2265
link770	Twi	Chr02	1127	Vvi	chr03	2271
link771	Twi	Chr02	1128	Vvi	chr03	2274
link772	Twi	Chr02	1129	Vvi	chr03	2278
link773	Twi	Chr02	1131	Vvi	chr03	2281
link774	Twi	Chr02	1133	Vvi	chr03	2282
link775	Twi	Chr02	1133	Vvi	chr03	2283
link776	Twi	Chr02	1134	Vvi	chr03	2285
link777	Twi	Chr02	1135	Vvi	chr03	2287
link778	Twi	Chr02	1136	Vvi	chr03	2288
link779	Twi	Chr02	1140	Vvi	chr03	2290
link780	Twi	Chr02	1141	Vvi	chr03	2292
link781	Twi	Chr02	1145	Vvi	chr09	8574
link782	Twi	Chr02	1145	Vvi	chr09	8599
link783	Twi	Chr02	1147	Vvi	chr09	8579
link784	Twi	Chr02	1149	Vvi	chr09	8583
link785	Twi	Chr02	1152	Vvi	chr09	8576
link786	Twi	Chr02	1153	Vvi	chr09	8584
link787	Twi	Chr02	1154	Vvi	chr09	8585
link788	Twi	Chr02	1156	Vvi	chr09	8588
link789	Twi	Chr02	1157	Vvi	chr09	8592
link790	Twi	Chr02	1158	Vvi	chr09	8575
link791	Twi	Chr02	1160	Vvi	chr09	8604
link792	Twi	Chr02	1162	Vvi	chr09	8603
link793	Twi	Chr02	1164	Vvi	chr09	8602
link794	Twi	Chr02	1165	Vvi	chr09	8601
link795	Twi	Chr02	1166	Vvi	chr09	8574
link796	Twi	Chr02	1166	Vvi	chr09	8599
link797	Twi	Chr02	1167	Vvi	chr09	8597
link798	Twi	Chr02	1169	Vvi	chr09	8640
link799	Twi	Chr02	1171	Vvi	chr09	8643
link800	Twi	Chr02	1177	Vvi	chr09	8641
link801	Twi	Chr02	1179	Vvi	chr09	8629
link802	Twi	Chr02	1179	Vvi	chr09	8642
link803	Twi	Chr02	1180	Vvi	chr09	8669
link804	Twi	Chr02	1182	Vvi	chr09	8652
link805	Twi	Chr02	1184	Vvi	chr09	8647
link806	Twi	Chr02	1185	Vvi	chr09	8625
link807	Twi	Chr02	1186	Vvi	chr09	8628
link808	Twi	Chr02	1189	Vvi	chr09	8636
link809	Twi	Chr02	1190	Vvi	chr09	8639
link810	Twi	Chr02	1198	Vvi	chr09	8658
link811	Twi	Chr02	1199	Vvi	chr06	5700
link812	Twi	Chr02	1200	Vvi	chr06	5702
link813	Twi	Chr02	1201	Vvi	chr06	5696
link814	Twi	Chr02	1202	Vvi	chr06	5695
link815	Twi	Chr02	1203	Vvi	chr06	5694
link816	Twi	Chr02	1204	Vvi	chr06	5693
link817	Twi	Chr02	1205	Vvi	chr06	5681
link818	Twi	Chr02	1206	Vvi	chr06	5684
link819	Twi	Chr02	1208	Vvi	chr06	5671
link820	Twi	Chr02	1210	Vvi	chr06	5662
link821	Twi	Chr02	1211	Vvi	chr06	5660
link822	Twi	Chr02	1212	Vvi	chr06	5658
link823	Twi	Chr02	1213	Vvi	chr06	5652
link824	Twi	Chr02	1216	Vvi	chr06	5608
link825	Twi	Chr02	1216	Vvi	chr06	5647
link826	Twi	Chr02	1217	Vvi	chr06	5645
link827	Twi	Chr02	1220	Vvi	chr06	5641
link828	Twi	Chr02	1221	Vvi	chr06	5639
link829	Twi	Chr02	1224	Vvi	chr06	5629
link830	Twi	Chr02	1226	Vvi	chr06	5627
link831	Twi	Chr02	1228	Vvi	chr06	5625
link832	Twi	Chr02	1229	Vvi	chr06	5623
link833	Twi	Chr02	1231	Vvi	chr06	5622
link834	Twi	Chr02	1232	Vvi	chr06	5621
link835	Twi	Chr02	1233	Vvi	chr06	5620
link836	Twi	Chr02	1235	Vvi	chr06	5616
link837	Twi	Chr02	1236	Vvi	chr06	5608
link838	Twi	Chr02	1236	Vvi	chr06	5647
link839	Twi	Chr02	1237	Vvi	chr06	5607
link840	Twi	Chr02	1241	Vvi	chr06	5603
link841	Twi	Chr02	1243	Vvi	chr06	5597
link842	Twi	Chr02	1244	Vvi	chr06	5596
link843	Twi	Chr02	1245	Vvi	chr06	5594
link844	Twi	Chr02	1246	Vvi	chr06	5592
link845	Twi	Chr02	1249	Vvi	chr06	5588
link846	Twi	Chr02	1250	Vvi	chr06	5587
link847	Twi	Chr02	1251	Vvi	chr06	5586
link848	Twi	Chr02	1252	Vvi	chr06	5585
link849	Twi	Chr02	1253	Vvi	chr06	5584
link850	Twi	Chr02	1254	Vvi	chr06	5583
link851	Twi	Chr02	1260	Vvi	chr06	5575
link852	Twi	Chr02	1261	Vvi	chr06	5574
link853	Twi	Chr02	1262	Vvi	chr06	5573
link854	Twi	Chr02	1266	Vvi	chr06	5564
link855	Twi	Chr02	1267	Vvi	chr06	5563
link856	Twi	Chr02	1268	Vvi	chr06	5562
link857	Twi	Chr02	1269	Vvi	chr06	5561
link858	Twi	Chr02	1271	Vvi	chr06	5560
link859	Twi	Chr02	1274	Vvi	chr06	5559
link860	Twi	Chr02	1275	Vvi	chr06	5558
link861	Twi	Chr02	1276	Vvi	chr06	5557
link862	Twi	Chr02	1279	Vvi	chr06	5556
link863	Twi	Chr02	1280	Vvi	chr06	5556
link864	Twi	Chr02	1283	Vvi	chr06	5555
link865	Twi	Chr02	1285	Vvi	chr06	5551
link866	Twi	Chr02	1286	Vvi	chr06	5543
link867	Twi	Chr02	1289	Vvi	chr06	5538
link868	Twi	Chr02	1290	Vvi	chr06	5531
link869	Twi	Chr02	1291	Vvi	chr06	5530
link870	Twi	Chr02	1292	Vvi	chr06	5527
link871	Twi	Chr02	1293	Vvi	chr06	5520
link872	Twi	Chr02	1294	Vvi	chr06	5515
link873	Twi	Chr02	1298	Vvi	chr06	5513
link874	Twi	Chr02	1299	Vvi	chr06	5512
link875	Twi	Chr02	1300	Vvi	chr06	5511
link876	Twi	Chr02	1301	Vvi	chr06	5510
link877	Twi	Chr02	1302	Vvi	chr06	5505
link878	Twi	Chr02	1303	Vvi	chr06	5503
link879	Twi	Chr02	1304	Vvi	chr06	5500
link880	Twi	Chr02	1305	Vvi	chr06	5499
link881	Twi	Chr02	1306	Vvi	chr06	5498
link882	Twi	Chr02	1307	Vvi	chr06	5496
link883	Twi	Chr02	1308	Vvi	chr06	5491
link884	Twi	Chr02	1309	Vvi	chr06	5485
link885	Twi	Chr02	1310	Vvi	chr06	5483
link886	Twi	Chr02	1312	Vvi	chr06	5477
link887	Twi	Chr02	1315	Vvi	chr06	5471
link888	Twi	Chr02	1317	Vvi	chr06	5466
link889	Twi	Chr02	1318	Vvi	chr06	5465
link890	Twi	Chr02	1319	Vvi	chr06	5461
link891	Twi	Chr02	1320	Vvi	chr06	5459
link892	Twi	Chr02	1323	Vvi	chr06	5452
link893	Twi	Chr02	1325	Vvi	chr06	5444
link894	Twi	Chr02	1326	Vvi	chr06	5443
link895	Twi	Chr02	1327	Vvi	chr06	5442
link896	Twi	Chr02	1330	Vvi	chr06	5438
link897	Twi	Chr02	1331	Vvi	chr06	5433
link898	Twi	Chr02	1333	Vvi	chr06	5432
link899	Twi	Chr02	1334	Vvi	chr06	5430
link900	Twi	Chr02	1335	Vvi	chr06	5425
link901	Twi	Chr02	1337	Vvi	chr06	5422
link902	Twi	Chr02	1338	Vvi	chr06	5421
link903	Twi	Chr02	1341	Vvi	chr06	5420
link904	Twi	Chr02	1344	Vvi	chr06	5416
link905	Twi	Chr02	1348	Vvi	chr06	5405
link906	Twi	Chr02	1349	Vvi	chr06	5404
link907	Twi	Chr02	1350	Vvi	chr06	5403
link908	Twi	Chr02	1351	Vvi	chr06	5400
link909	Twi	Chr02	1354	Vvi	chr06	5399
link910	Twi	Chr02	1355	Vvi	chr06	5398
link911	Twi	Chr02	1356	Vvi	chr06	5401
link912	Twi	Chr02	1357	Vvi	chr06	5396
link913	Twi	Chr02	1359	Vvi	chr06	5338
link914	Twi	Chr02	1361	Vvi	chr06	5386
link915	Twi	Chr02	1362	Vvi	chr06	5385
link916	Twi	Chr02	1363	Vvi	chr06	5381
link917	Twi	Chr02	1364	Vvi	chr06	5380
link918	Twi	Chr02	1365	Vvi	chr06	5375
link919	Twi	Chr02	1368	Vvi	chr06	5370
link920	Twi	Chr02	1371	Vvi	chr06	5367
link921	Twi	Chr02	1372	Vvi	chr06	5366
link922	Twi	Chr02	1374	Vvi	chr06	5355
link923	Twi	Chr02	1375	Vvi	chr06	5360
link924	Twi	Chr02	1376	Vvi	chr06	5358
link925	Twi	Chr02	1377	Vvi	chr06	5353
link926	Twi	Chr02	1380	Vvi	chr06	5352
link927	Twi	Chr02	1381	Vvi	chr06	5351
link928	Twi	Chr02	1382	Vvi	chr06	5350
link929	Twi	Chr02	1383	Vvi	chr06	5349
link930	Twi	Chr02	1384	Vvi	chr06	5348
link931	Twi	Chr02	1386	Vvi	chr06	5327
link932	Twi	Chr02	1389	Vvi	chr06	5329
link933	Twi	Chr02	1390	Vvi	chr06	5338
link934	Twi	Chr02	1391	Vvi	chr06	5341
link935	Twi	Chr02	1392	Vvi	chr06	5344
link936	Twi	Chr02	1395	Vvi	chr06	5323
link937	Twi	Chr02	1396	Vvi	chr06	5320
link938	Twi	Chr02	1398	Vvi	chr06	5313
link939	Twi	Chr02	1399	Vvi	chr06	5310
link940	Twi	Chr02	1401	Vvi	chr06	5308
link941	Twi	Chr02	1402	Vvi	chr06	5307
link942	Twi	Chr02	1403	Vvi	chr06	5306
link943	Twi	Chr02	1404	Vvi	chr06	5304
link944	Twi	Chr02	1405	Vvi	chr06	5302
link945	Twi	Chr02	1407	Vvi	chr06	5301
link946	Twi	Chr02	1409	Vvi	chr06	5299
link947	Twi	Chr02	1410	Vvi	chr06	5297
link948	Twi	Chr02	1411	Vvi	chr06	5296
link949	Twi	Chr02	1412	Vvi	chr06	5295
link950	Twi	Chr02	1413	Vvi	chr06	5294
link951	Twi	Chr02	1415	Vvi	chr06	5287
link952	Twi	Chr02	1416	Vvi	chr06	5282
link953	Twi	Chr02	1417	Vvi	chr06	5280
link954	Twi	Chr02	1418	Vvi	chr06	5279
link955	Twi	Chr02	1419	Vvi	chr06	5270
link956	Twi	Chr02	1420	Vvi	chr06	5269
link957	Twi	Chr02	1421	Vvi	chr06	5264
link958	Twi	Chr02	1422	Vvi	chr06	5261
link959	Twi	Chr02	1424	Vvi	chr06	5260
link960	Twi	Chr02	1426	Vvi	chr06	5257
link961	Twi	Chr02	1428	Vvi	chr06	5254
link962	Twi	Chr02	1429	Vvi	chr06	5253
link963	Twi	Chr02	1431	Vvi	chr06	5250
link964	Twi	Chr02	1432	Vvi	chr06	5248
link965	Twi	Chr02	1433	Vvi	chr06	5247
link966	Twi	Chr02	1434	Vvi	chr06	5246
link967	Twi	Chr02	1436	Vvi	chr06	5244
link968	Twi	Chr02	1437	Vvi	chr06	5240
link969	Twi	Chr02	1438	Vvi	chr06	5243
link970	Twi	Chr02	1443	Vvi	chr06	5924
link971	Twi	Chr02	1444	Vvi	chr06	5928
link972	Twi	Chr02	1446	Vvi	chr06	5929
link973	Twi	Chr02	1448	Vvi	chr06	5932
link974	Twi	Chr02	1449	Vvi	chr06	5938
link975	Twi	Chr02	1450	Vvi	chr06	5934
link976	Twi	Chr02	1451	Vvi	chr06	5935
link977	Twi	Chr02	1453	Vvi	chr06	5938
link978	Twi	Chr02	1454	Vvi	chr06	5939
link979	Twi	Chr02	1455	Vvi	chr06	5940
link980	Twi	Chr02	1456	Vvi	chr06	5944
link981	Twi	Chr02	1457	Vvi	chr06	5945
link982	Twi	Chr02	1458	Vvi	chr06	5946
link983	Twi	Chr02	1459	Vvi	chr06	5956
link984	Twi	Chr02	1460	Vvi	chr06	5962
link985	Twi	Chr02	1461	Vvi	chr06	5963
link986	Twi	Chr02	1462	Vvi	chr06	5968
link987	Twi	Chr02	1463	Vvi	chr06	5969
link988	Twi	Chr02	1464	Vvi	chr06	5977
link989	Twi	Chr02	1467	Vvi	chr06	5981
link990	Twi	Chr02	1468	Vvi	chr06	5983
link991	Twi	Chr02	1469	Vvi	chr06	5985
link992	Twi	Chr02	1470	Vvi	chr06	5987
link993	Twi	Chr02	1470	Vvi	chr06	6044
link994	Twi	Chr02	1471	Vvi	chr06	5989
link995	Twi	Chr02	1473	Vvi	chr06	5995
link996	Twi	Chr02	1474	Vvi	chr06	5996
link997	Twi	Chr02	1476	Vvi	chr06	6003
link998	Twi	Chr02	1477	Vvi	chr06	6005
link999	Twi	Chr02	1478	Vvi	chr06	6006
link1000	Twi	Chr02	1481	Vvi	chr06	6010
link1001	Twi	Chr02	1482	Vvi	chr06	6022
link1002	Twi	Chr02	1484	Vvi	chr06	6034
link1003	Twi	Chr02	1485	Vvi	chr06	6036
link1004	Twi	Chr02	1486	Vvi	chr06	6037
link1005	Twi	Chr02	1487	Vvi	chr06	6043
link1006	Twi	Chr02	1488	Vvi	chr06	6046
link1007	Twi	Chr02	1489	Vvi	chr06	6047
link1008	Twi	Chr02	1490	Vvi	chr06	6050
link1009	Twi	Chr02	1491	Vvi	chr06	6052
link1010	Twi	Chr02	1492	Vvi	chr06	6054
link1011	Twi	Chr02	1493	Vvi	chr06	5900
link1012	Twi	Chr02	1495	Vvi	chr06	5885
link1013	Twi	Chr02	1496	Vvi	chr06	5867
link1014	Twi	Chr02	1497	Vvi	chr06	5862
link1015	Twi	Chr02	1498	Vvi	chr06	5861
link1016	Twi	Chr02	1499	Vvi	chr06	5849
link1017	Twi	Chr02	1500	Vvi	chr06	5851
link1018	Twi	Chr02	1501	Vvi	chr06	5845
link1019	Twi	Chr02	1502	Vvi	chr06	5842
link1020	Twi	Chr02	1504	Vvi	chr06	5840
link1021	Twi	Chr02	1505	Vvi	chr06	5841
link1022	Twi	Chr02	1506	Vvi	chr06	5839
link1023	Twi	Chr02	1507	Vvi	chr06	5835
link1024	Twi	Chr02	1509	Vvi	chr06	5806
link1025	Twi	Chr02	1510	Vvi	chr06	5806
link1026	Twi	Chr02	1511	Vvi	chr06	5809
link1027	Twi	Chr02	1515	Vvi	chr06	5810
link1028	Twi	Chr02	1516	Vvi	chr06	5819
link1029	Twi	Chr02	1517	Vvi	chr06	5818
link1030	Twi	Chr02	1518	Vvi	chr06	5829
link1031	Twi	Chr02	1519	Vvi	chr06	5830
link1032	Twi	Chr02	1521	Vvi	chr06	5791
link1033	Twi	Chr02	1522	Vvi	chr06	5800
link1034	Twi	Chr02	1523	Vvi	chr06	5758
link1035	Twi	Chr02	1525	Vvi	chr06	5756
link1036	Twi	Chr02	1526	Vvi	chr06	5759
link1037	Twi	Chr02	1527	Vvi	chr06	5781
link1038	Twi	Chr02	1528	Vvi	chr06	5780
link1039	Twi	Chr02	1529	Vvi	chr06	5779
link1040	Twi	Chr02	1530	Vvi	chr06	5777
link1041	Twi	Chr02	1531	Vvi	chr06	5776
link1042	Twi	Chr02	1532	Vvi	chr06	5771
link1043	Twi	Chr02	1533	Vvi	chr06	5770
link1044	Twi	Chr02	1535	Vvi	chr06	5788
link1045	Twi	Chr02	1538	Vvi	chr06	5754
link1046	Twi	Chr02	1539	Vvi	chr06	5750
link1047	Twi	Chr02	1540	Vvi	chr06	5751
link1048	Twi	Chr02	1541	Vvi	chr06	5730
link1049	Twi	Chr02	1542	Vvi	chr06	5731
link1050	Twi	Chr02	1543	Vvi	chr06	5749
link1051	Twi	Chr02	1544	Vvi	chr06	5747
link1052	Twi	Chr02	1546	Vvi	chr06	5744
link1053	Twi	Chr02	1551	Vvi	chr06	5736
link1054	Twi	Chr02	1553	Vvi	chr06	5737
link1055	Twi	Chr02	1554	Vvi	chr06	5713
link1056	Twi	Chr02	1555	Vvi	chr06	5715
link1057	Twi	Chr02	1556	Vvi	chr06	5716
link1058	Twi	Chr02	1557	Vvi	chr06	5718
link1059	Twi	Chr02	1559	Vvi	chr06	5720
link1060	Twi	Chr02	1560	Vvi	chr06	5721
link1061	Twi	Chr02	1563	Vvi	chr06	5726
link1062	Twi	Chr02	1564	Vvi	chr06	5727
link1063	Twi	Chr02	1565	Vvi	chr06	6115
link1064	Twi	Chr02	1566	Vvi	chr06	6113
link1065	Twi	Chr02	1567	Vvi	chr06	6110
link1066	Twi	Chr02	1568	Vvi	chr06	6109
link1067	Twi	Chr02	1569	Vvi	chr06	6108
link1068	Twi	Chr02	1572	Vvi	chr06	6104
link1069	Twi	Chr02	1573	Vvi	chr06	6100
link1070	Twi	Chr02	1574	Vvi	chr06	6097
link1071	Twi	Chr02	1575	Vvi	chr06	6096
link1072	Twi	Chr02	1576	Vvi	chr06	6094
link1073	Twi	Chr02	1578	Vvi	chr06	6085
link1074	Twi	Chr02	1580	Vvi	chr06	6083
link1075	Twi	Chr02	1582	Vvi	chr06	6075
link1076	Twi	Chr02	1583	Vvi	chr06	6074
link1077	Twi	Chr02	1584	Vvi	chr06	6071
link1078	Twi	Chr02	1586	Vvi	chr06	6069
link1079	Twi	Chr02	1587	Vvi	chr06	6066
link1080	Twi	Chr02	1589	Vvi	chr06	6062
link1081	Twi	Chr02	1591	Vvi	chr06	6060
link1082	Twi	Chr02	1593	Vvi	chr06	6058
link1083	Twi	Chr02	1594	Vvi	chr06	6056
link1084	Twi	Chr02	1596	Vvi	chr07	7121
link1085	Twi	Chr02	1598	Vvi	chr07	7115
link1086	Twi	Chr02	1598	Vvi	chr07	7124
link1087	Twi	Chr02	1600	Vvi	chr07	7126
link1088	Twi	Chr02	1601	Vvi	chr07	7127
link1089	Twi	Chr02	1601	Vvi	chr07	7136
link1090	Twi	Chr02	1602	Vvi	chr07	7138
link1091	Twi	Chr02	1604	Vvi	chr07	7144
link1092	Twi	Chr02	1605	Vvi	chr07	7151
link1093	Twi	Chr02	1609	Vvi	chr07	7154
link1094	Twi	Chr02	1610	Vvi	chr07	7166
link1095	Twi	Chr02	1613	Vvi	chr07	7159
link1096	Twi	Chr02	1614	Vvi	chr07	7211
link1097	Twi	Chr02	1615	Vvi	chr07	7209
link1098	Twi	Chr02	1616	Vvi	chr07	7208
link1099	Twi	Chr02	1617	Vvi	chr07	7203
link1100	Twi	Chr02	1619	Vvi	chr07	7201
link1101	Twi	Chr02	1624	Vvi	chr07	7198
link1102	Twi	Chr02	1626	Vvi	chr07	7193
link1103	Twi	Chr02	1627	Vvi	chr07	7192
link1104	Twi	Chr02	1628	Vvi	chr07	7191
link1105	Twi	Chr02	1629	Vvi	chr07	7188
link1106	Twi	Chr02	1631	Vvi	chr07	7174
link1107	Twi	Chr02	1632	Vvi	chr07	7175
link1108	Twi	Chr02	1634	Vvi	chr07	7220
link1109	Twi	Chr02	1637	Vvi	chr07	7219
link1110	Twi	Chr02	1638	Vvi	chr07	7176
link1111	Twi	Chr02	1636	Vvi	chr04	3893
link1112	Twi	Chr02	1641	Vvi	chr04	3874
link1113	Twi	Chr02	1644	Vvi	chr04	3869
link1114	Twi	Chr02	1645	Vvi	chr04	3870
link1115	Twi	Chr02	1646	Vvi	chr04	3873
link1116	Twi	Chr02	1651	Vvi	chr04	3861
link1117	Twi	Chr02	1654	Vvi	chr04	3847
link1118	Twi	Chr02	1655	Vvi	chr04	3845
link1119	Twi	Chr02	1656	Vvi	chr04	3842
link1120	Twi	Chr02	1657	Vvi	chr04	3838
link1121	Twi	Chr02	1659	Vvi	chr04	3830
link1122	Twi	Chr02	1660	Vvi	chr04	3829
link1123	Twi	Chr02	1662	Vvi	chr04	3825
link1124	Twi	Chr02	1663	Vvi	chr04	3824
link1125	Twi	Chr02	1664	Vvi	chr04	3822
link1126	Twi	Chr02	1665	Vvi	chr04	3818
link1127	Twi	Chr02	1666	Vvi	chr04	3817
link1128	Twi	Chr02	1667	Vvi	chr04	3816
link1129	Twi	Chr02	1668	Vvi	chr04	3812
link1130	Twi	Chr02	1669	Vvi	chr04	3803
link1131	Twi	Chr02	1672	Vvi	chr04	3800
link1132	Twi	Chr02	1673	Vvi	chr04	3797
link1133	Twi	Chr02	1674	Vvi	chr04	3785
link1134	Twi	Chr02	1675	Vvi	chr04	3783
link1135	Twi	Chr02	1676	Vvi	chr04	3782
link1136	Twi	Chr02	1670	Vvi	chr07	7104
link1137	Twi	Chr02	1677	Vvi	chr07	7089
link1138	Twi	Chr02	1678	Vvi	chr07	7088
link1139	Twi	Chr02	1679	Vvi	chr07	7083
link1140	Twi	Chr02	1680	Vvi	chr07	7082
link1141	Twi	Chr02	1681	Vvi	chr07	7081
link1142	Twi	Chr02	1682	Vvi	chr07	7080
link1143	Twi	Chr02	1683	Vvi	chr07	7079
link1144	Twi	Chr02	1684	Vvi	chr07	7075
link1145	Twi	Chr02	1685	Vvi	chr07	7077
link1146	Twi	Chr02	1686	Vvi	chr07	7070
link1147	Twi	Chr02	1687	Vvi	chr07	7067
link1148	Twi	Chr02	1690	Vvi	chr07	7060
link1149	Twi	Chr02	1692	Vvi	chr07	7056
link1150	Twi	Chr02	1695	Vvi	chr01	359
link1151	Twi	Chr02	1696	Vvi	chr01	358
link1152	Twi	Chr02	1697	Vvi	chr01	357
link1153	Twi	Chr02	1698	Vvi	chr01	356
link1154	Twi	Chr02	1699	Vvi	chr01	355
link1155	Twi	Chr02	1701	Vvi	chr01	354
link1156	Twi	Chr02	1702	Vvi	chr01	352
link1157	Twi	Chr02	1703	Vvi	chr01	349
link1158	Twi	Chr02	1704	Vvi	chr01	348
link1159	Twi	Chr02	1707	Vvi	chr01	346
link1160	Twi	Chr02	1708	Vvi	chr01	344
link1161	Twi	Chr02	1709	Vvi	chr01	343
link1162	Twi	Chr02	1710	Vvi	chr01	341
link1163	Twi	Chr02	1711	Vvi	chr01	338
link1164	Twi	Chr02	1717	Vvi	chr01	333
link1165	Twi	Chr02	1718	Vvi	chr01	331
link1166	Twi	Chr02	1720	Vvi	chr01	328
link1167	Twi	Chr02	1721	Vvi	chr01	327
link1168	Twi	Chr02	1728	Vvi	chr01	325
link1169	Twi	Chr02	1729	Vvi	chr01	324
link1170	Twi	Chr02	1731	Vvi	chr01	316
link1171	Twi	Chr02	1733	Vvi	chr01	315
link1172	Twi	Chr02	1734	Vvi	chr01	314
link1173	Twi	Chr02	1736	Vvi	chr01	306
link1174	Twi	Chr02	1737	Vvi	chr01	303
link1175	Twi	Chr02	1738	Vvi	chr01	304
link1176	Twi	Chr02	1740	Vvi	chr01	302
link1177	Twi	Chr02	1741	Vvi	chr01	298
link1178	Twi	Chr02	1743	Vvi	chr01	291
link1179	Twi	Chr02	1744	Vvi	chr01	290
link1180	Twi	Chr02	1745	Vvi	chr01	289
link1181	Twi	Chr02	1747	Vvi	chr01	288
link1182	Twi	Chr02	1748	Vvi	chr01	286
link1183	Twi	Chr02	1749	Vvi	chr01	284
link1184	Twi	Chr02	1750	Vvi	chr01	280
link1185	Twi	Chr02	1751	Vvi	chr01	279
link1186	Twi	Chr02	1754	Vvi	chr01	278
link1187	Twi	Chr02	1756	Vvi	chr01	275
link1188	Twi	Chr02	1757	Vvi	chr01	273
link1189	Twi	Chr02	1758	Vvi	chr01	271
link1190	Twi	Chr02	1761	Vvi	chr01	270
link1191	Twi	Chr02	1762	Vvi	chr01	266
link1192	Twi	Chr02	1763	Vvi	chr01	265
link1193	Twi	Chr02	1764	Vvi	chr01	262
link1194	Twi	Chr02	1765	Vvi	chr01	260
link1195	Twi	Chr02	1766	Vvi	chr01	256
link1196	Twi	Chr02	1767	Vvi	chr01	255
link1197	Twi	Chr02	1769	Vvi	chr01	251
link1198	Twi	Chr02	1771	Vvi	chr01	246
link1199	Twi	Chr02	1773	Vvi	chr01	245
link1200	Twi	Chr02	1774	Vvi	chr01	243
link1201	Twi	Chr02	1775	Vvi	chr01	238
link1202	Twi	Chr02	1777	Vvi	chr01	232
link1203	Twi	Chr02	1778	Vvi	chr01	231
link1204	Twi	Chr02	1779	Vvi	chr01	229
link1205	Twi	Chr02	1780	Vvi	chr01	228
link1206	Twi	Chr02	1781	Vvi	chr01	227
link1207	Twi	Chr02	1782	Vvi	chr01	226
link1208	Twi	Chr02	1783	Vvi	chr01	223
link1209	Twi	Chr02	1784	Vvi	chr01	222
link1210	Twi	Chr02	1785	Vvi	chr01	221
link1211	Twi	Chr02	1786	Vvi	chr01	217
link1212	Twi	Chr02	1787	Vvi	chr01	216
link1213	Twi	Chr02	1788	Vvi	chr01	214
link1214	Twi	Chr02	1790	Vvi	chr01	216
link1215	Twi	Chr02	1791	Vvi	chr01	212
link1216	Twi	Chr02	1792	Vvi	chr01	211
link1217	Twi	Chr02	1793	Vvi	chr01	210
link1218	Twi	Chr02	1794	Vvi	chr01	209
link1219	Twi	Chr02	1795	Vvi	chr01	205
link1220	Twi	Chr02	1796	Vvi	chr01	204
link1221	Twi	Chr02	1798	Vvi	chr01	202
link1222	Twi	Chr02	1799	Vvi	chr01	200
link1223	Twi	Chr02	1800	Vvi	chr01	199
link1224	Twi	Chr02	1801	Vvi	chr01	198
link1225	Twi	Chr02	1802	Vvi	chr01	197
link1226	Twi	Chr02	1803	Vvi	chr01	182
link1227	Twi	Chr02	1804	Vvi	chr01	178
link1228	Twi	Chr02	1805	Vvi	chr01	177
link1229	Twi	Chr02	1806	Vvi	chr01	172
link1230	Twi	Chr02	1808	Vvi	chr01	168
link1231	Twi	Chr02	1809	Vvi	chr01	844
link1232	Twi	Chr02	1811	Vvi	chr01	846
link1233	Twi	Chr02	1812	Vvi	chr01	847
link1234	Twi	Chr02	1814	Vvi	chr01	851
link1235	Twi	Chr02	1817	Vvi	chr01	842
link1236	Twi	Chr02	1821	Vvi	chr01	833
link1237	Twi	Chr02	1822	Vvi	chr01	823
link1238	Twi	Chr02	1824	Vvi	chr01	816
link1239	Twi	Chr02	1826	Vvi	chr01	818
link1240	Twi	Chr02	1833	Vvi	chr03	2081
link1241	Twi	Chr02	1834	Vvi	chr03	2080
link1242	Twi	Chr02	1835	Vvi	chr03	2081
link1243	Twi	Chr02	1836	Vvi	chr03	2078
link1244	Twi	Chr02	1837	Vvi	chr03	2077
link1245	Twi	Chr02	1838	Vvi	chr03	2076
link1246	Twi	Chr02	1839	Vvi	chr03	2074
link1247	Twi	Chr02	1840	Vvi	chr03	2070
link1248	Twi	Chr02	1841	Vvi	chr03	2069
link1249	Twi	Chr02	1842	Vvi	chr03	2068
link1250	Twi	Chr02	1844	Vvi	chr03	2066
link1251	Twi	Chr02	1845	Vvi	chr03	2058
link1252	Twi	Chr02	1846	Vvi	chr03	2059
link1253	Twi	Chr02	1847	Vvi	chr03	2058
link1254	Twi	Chr02	1848	Vvi	chr03	2057
link1255	Twi	Chr02	1849	Vvi	chr03	2049
link1256	Twi	Chr02	1850	Vvi	chr03	2045
link1257	Twi	Chr02	1851	Vvi	chr03	2042
link1258	Twi	Chr02	1852	Vvi	chr03	2039
link1259	Twi	Chr02	1853	Vvi	chr03	2038
link1260	Twi	Chr02	1854	Vvi	chr03	2037
link1261	Twi	Chr02	1856	Vvi	chr03	2035
link1262	Twi	Chr02	1857	Vvi	chr03	2048
link1263	Twi	Chr02	1858	Vvi	chr03	2029
link1264	Twi	Chr02	1859	Vvi	chr03	2028
link1265	Twi	Chr02	1863	Vvi	chr01	9
link1266	Twi	Chr02	1864	Vvi	chr01	12
link1267	Twi	Chr02	1865	Vvi	chr01	21
link1268	Twi	Chr02	1867	Vvi	chr01	23
link1269	Twi	Chr02	1869	Vvi	chr01	26
link1270	Twi	Chr02	1869	Vvi	chr01	28
link1271	Twi	Chr02	1870	Vvi	chr01	30
link1272	Twi	Chr02	1871	Vvi	chr01	33
link1273	Twi	Chr02	1872	Vvi	chr01	34
link1274	Twi	Chr02	1873	Vvi	chr01	36
link1275	Twi	Chr02	1874	Vvi	chr01	37
link1276	Twi	Chr02	1875	Vvi	chr01	38
link1277	Twi	Chr02	1876	Vvi	chr01	39
link1278	Twi	Chr02	1877	Vvi	chr01	40
link1279	Twi	Chr02	1878	Vvi	chr01	41
link1280	Twi	Chr02	1879	Vvi	chr01	42
link1281	Twi	Chr02	1880	Vvi	chr01	43
link1282	Twi	Chr02	1882	Vvi	chr01	55
link1283	Twi	Chr02	1883	Vvi	chr01	53
link1284	Twi	Chr02	1884	Vvi	chr01	49
link1285	Twi	Chr02	1885	Vvi	chr01	50
link1286	Twi	Chr02	1886	Vvi	chr01	46
link1287	Twi	Chr02	1888	Vvi	chr01	64
link1288	Twi	Chr02	1889	Vvi	chr01	792
link1289	Twi	Chr02	1891	Vvi	chr01	751
link1290	Twi	Chr02	1893	Vvi	chr01	754
link1291	Twi	Chr02	1896	Vvi	chr01	755
link1292	Twi	Chr02	1898	Vvi	chr01	757
link1293	Twi	Chr02	1899	Vvi	chr01	759
link1294	Twi	Chr02	1900	Vvi	chr01	763
link1295	Twi	Chr02	1903	Vvi	chr01	766
link1296	Twi	Chr02	1904	Vvi	chr01	786
link1297	Twi	Chr02	1905	Vvi	chr01	788
link1298	Twi	Chr02	1906	Vvi	chr01	789
link1299	Twi	Chr03	1917	Vvi	chr18	17095
link1300	Twi	Chr03	1920	Vvi	chr18	17091
link1301	Twi	Chr03	1922	Vvi	chr18	17090
link1302	Twi	Chr03	1924	Vvi	chr18	17089
link1303	Twi	Chr03	1929	Vvi	chr18	17073
link1304	Twi	Chr03	1931	Vvi	chr18	17063
link1305	Twi	Chr03	1933	Vvi	chr18	17064
link1306	Twi	Chr03	1934	Vvi	chr18	17070
link1307	Twi	Chr03	1935	Vvi	chr18	17071
link1308	Twi	Chr03	1977	Vvi	chr07	6847
link1309	Twi	Chr03	1991	Vvi	chr07	6858
link1310	Twi	Chr03	1992	Vvi	chr07	6857
link1311	Twi	Chr03	1993	Vvi	chr07	6856
link1312	Twi	Chr03	1995	Vvi	chr07	6852
link1313	Twi	Chr03	1997	Vvi	chr07	6851
link1314	Twi	Chr03	1998	Vvi	chr07	6849
link1315	Twi	Chr03	2002	Vvi	chr07	6846
link1316	Twi	Chr03	2004	Vvi	chr07	6843
link1317	Twi	Chr03	2005	Vvi	chr07	6842
link1318	Twi	Chr03	2006	Vvi	chr07	6841
link1319	Twi	Chr03	2042	Vvi	chr07	7002
link1320	Twi	Chr03	2045	Vvi	chr07	7003
link1321	Twi	Chr03	2046	Vvi	chr07	7006
link1322	Twi	Chr03	2047	Vvi	chr07	7009
link1323	Twi	Chr03	2048	Vvi	chr07	7017
link1324	Twi	Chr03	2050	Vvi	chr07	7020
link1325	Twi	Chr03	2051	Vvi	chr07	7022
link1326	Twi	Chr03	2052	Vvi	chr07	7023
link1327	Twi	Chr03	2055	Vvi	chr10	9922
link1328	Twi	Chr03	2057	Vvi	chr10	9943
link1329	Twi	Chr03	2059	Vvi	chr10	9941
link1330	Twi	Chr03	2060	Vvi	chr10	9940
link1331	Twi	Chr03	2061	Vvi	chr10	9939
link1332	Twi	Chr03	2062	Vvi	chr10	9936
link1333	Twi	Chr03	2063	Vvi	chr10	9935
link1334	Twi	Chr03	2064	Vvi	chr10	9934
link1335	Twi	Chr03	2066	Vvi	chr10	9930
link1336	Twi	Chr03	2068	Vvi	chr10	9926
link1337	Twi	Chr03	2070	Vvi	chr10	9920
link1338	Twi	Chr03	2072	Vvi	chr10	9919
link1339	Twi	Chr03	2073	Vvi	chr10	9840
link1340	Twi	Chr03	2074	Vvi	chr10	9841
link1341	Twi	Chr03	2075	Vvi	chr10	9845
link1342	Twi	Chr03	2076	Vvi	chr10	9846
link1343	Twi	Chr03	2077	Vvi	chr10	9847
link1344	Twi	Chr03	2078	Vvi	chr10	9850
link1345	Twi	Chr03	2079	Vvi	chr10	9878
link1346	Twi	Chr03	2080	Vvi	chr10	9844
link1347	Twi	Chr03	2080	Vvi	chr10	9869
link1348	Twi	Chr03	2080	Vvi	chr10	9908
link1349	Twi	Chr03	2081	Vvi	chr10	9868
link1350	Twi	Chr03	2093	Vvi	chr10	9891
link1351	Twi	Chr03	2085	Vvi	chr01	148
link1352	Twi	Chr03	2086	Vvi	chr01	150
link1353	Twi	Chr03	2087	Vvi	chr01	152
link1354	Twi	Chr03	2088	Vvi	chr01	153
link1355	Twi	Chr03	2089	Vvi	chr01	157
link1356	Twi	Chr03	2090	Vvi	chr01	158
link1357	Twi	Chr03	2091	Vvi	chr01	159
link1358	Twi	Chr03	2092	Vvi	chr01	160
link1359	Twi	Chr03	2093	Vvi	chr01	142
link1360	Twi	Chr03	2094	Vvi	chr01	162
link1361	Twi	Chr03	2096	Vvi	chr01	165
link1362	Twi	Chr03	2102	Vvi	chr01	144
link1363	Twi	Chr03	2108	Vvi	chr01	166
link1364	Twi	Chr03	2131	Vvi	chr07	7054
link1365	Twi	Chr03	2132	Vvi	chr07	7052
link1366	Twi	Chr03	2133	Vvi	chr07	7051
link1367	Twi	Chr03	2134	Vvi	chr07	7049
link1368	Twi	Chr03	2135	Vvi	chr07	7047
link1369	Twi	Chr03	2136	Vvi	chr07	7046
link1370	Twi	Chr03	2139	Vvi	chr07	7041
link1371	Twi	Chr03	2140	Vvi	chr07	7040
link1372	Twi	Chr03	2142	Vvi	chr07	7025
link1373	Twi	Chr03	2144	Vvi	chr07	7026
link1374	Twi	Chr03	2145	Vvi	chr07	7032
link1375	Twi	Chr03	2146	Vvi	chr07	7029
link1376	Twi	Chr03	2149	Vvi	chr07	7030
link1377	Twi	Chr03	2150	Vvi	chr07	7031
link1378	Twi	Chr03	2151	Vvi	chr07	7037
link1379	Twi	Chr03	2152	Vvi	chr07	7034
link1380	Twi	Chr03	2153	Vvi	chr07	7035
link1381	Twi	Chr03	2155	Vvi	chr07	7038
link1382	Twi	Chr03	2156	Vvi	chr07	7039
link1383	Twi	Chr03	2157	Vvi	chr14	13530
link1384	Twi	Chr03	2158	Vvi	chr14	13531
link1385	Twi	Chr03	2159	Vvi	chr14	13532
link1386	Twi	Chr03	2161	Vvi	chr14	13535
link1387	Twi	Chr03	2169	Vvi	chr14	13519
link1388	Twi	Chr03	2170	Vvi	chr14	13508
link1389	Twi	Chr03	2172	Vvi	chr14	13522
link1390	Twi	Chr03	2177	Vvi	chr14	13443
link1391	Twi	Chr03	2178	Vvi	chr14	13441
link1392	Twi	Chr03	2179	Vvi	chr14	13439
link1393	Twi	Chr03	2180	Vvi	chr14	13438
link1394	Twi	Chr03	2182	Vvi	chr14	13430
link1395	Twi	Chr03	2183	Vvi	chr14	13428
link1396	Twi	Chr03	2184	Vvi	chr14	13424
link1397	Twi	Chr03	2185	Vvi	chr14	13421
link1398	Twi	Chr03	2186	Vvi	chr14	13414
link1399	Twi	Chr03	2187	Vvi	chr14	13411
link1400	Twi	Chr03	2188	Vvi	chr14	13407
link1401	Twi	Chr03	2189	Vvi	chr14	13405
link1402	Twi	Chr03	2191	Vvi	chr14	13394
link1403	Twi	Chr03	2193	Vvi	chr14	13389
link1404	Twi	Chr03	2194	Vvi	chr14	13385
link1405	Twi	Chr03	2195	Vvi	chr14	13384
link1406	Twi	Chr03	2197	Vvi	chr14	13380
link1407	Twi	Chr03	2198	Vvi	chr14	13342
link1408	Twi	Chr03	2199	Vvi	chr14	13341
link1409	Twi	Chr03	2200	Vvi	chr14	13359
link1410	Twi	Chr03	2205	Vvi	chr14	13364
link1411	Twi	Chr03	2207	Vvi	chr14	13365
link1412	Twi	Chr03	2208	Vvi	chr14	13366
link1413	Twi	Chr03	2209	Vvi	chr14	13371
link1414	Twi	Chr03	2210	Vvi	chr14	13331
link1415	Twi	Chr03	2211	Vvi	chr14	13333
link1416	Twi	Chr03	2211	Vvi	chr14	13399
link1417	Twi	Chr03	2213	Vvi	chr14	13321
link1418	Twi	Chr03	2215	Vvi	chr14	13327
link1419	Twi	Chr03	2217	Vvi	chr14	13319
link1420	Twi	Chr03	2220	Vvi	chr01	861
link1421	Twi	Chr03	2221	Vvi	chr01	859
link1422	Twi	Chr03	2223	Vvi	chr01	873
link1423	Twi	Chr03	2226	Vvi	chr01	882
link1424	Twi	Chr03	2228	Vvi	chr01	879
link1425	Twi	Chr03	2234	Vvi	chr01	885
link1426	Twi	Chr03	2235	Vvi	chr01	887
link1427	Twi	Chr03	2237	Vvi	chr01	889
link1428	Twi	Chr03	2238	Vvi	chr01	898
link1429	Twi	Chr03	2239	Vvi	chr01	892
link1430	Twi	Chr03	2242	Vvi	chr01	901
link1431	Twi	Chr03	2243	Vvi	chr01	904
link1432	Twi	Chr03	2244	Vvi	chr01	906
link1433	Twi	Chr03	2245	Vvi	chr01	908
link1434	Twi	Chr03	2246	Vvi	chr01	468
link1435	Twi	Chr03	2248	Vvi	chr01	464
link1436	Twi	Chr03	2249	Vvi	chr01	463
link1437	Twi	Chr03	2250	Vvi	chr01	462
link1438	Twi	Chr03	2252	Vvi	chr01	461
link1439	Twi	Chr03	2253	Vvi	chr01	460
link1440	Twi	Chr03	2254	Vvi	chr01	458
link1441	Twi	Chr03	2255	Vvi	chr01	457
link1442	Twi	Chr03	2256	Vvi	chr01	454
link1443	Twi	Chr03	2259	Vvi	chr01	453
link1444	Twi	Chr03	2260	Vvi	chr01	451
link1445	Twi	Chr03	2261	Vvi	chr01	450
link1446	Twi	Chr03	2263	Vvi	chr01	449
link1447	Twi	Chr03	2264	Vvi	chr01	448
link1448	Twi	Chr03	2266	Vvi	chr01	447
link1449	Twi	Chr03	2269	Vvi	chr01	445
link1450	Twi	Chr03	2270	Vvi	chr01	443
link1451	Twi	Chr03	2271	Vvi	chr01	442
link1452	Twi	Chr03	2272	Vvi	chr01	440
link1453	Twi	Chr03	2273	Vvi	chr01	439
link1454	Twi	Chr03	2274	Vvi	chr01	438
link1455	Twi	Chr03	2277	Vvi	chr01	436
link1456	Twi	Chr03	2278	Vvi	chr01	431
link1457	Twi	Chr03	2280	Vvi	chr01	430
link1458	Twi	Chr03	2281	Vvi	chr01	429
link1459	Twi	Chr03	2282	Vvi	chr01	428
link1460	Twi	Chr03	2283	Vvi	chr01	427
link1461	Twi	Chr03	2284	Vvi	chr01	426
link1462	Twi	Chr03	2285	Vvi	chr01	424
link1463	Twi	Chr03	2286	Vvi	chr01	420
link1464	Twi	Chr03	2289	Vvi	chr01	419
link1465	Twi	Chr03	2292	Vvi	chr01	418
link1466	Twi	Chr03	2295	Vvi	chr01	417
link1467	Twi	Chr03	2296	Vvi	chr01	416
link1468	Twi	Chr03	2297	Vvi	chr01	415
link1469	Twi	Chr03	2298	Vvi	chr01	414
link1470	Twi	Chr03	2300	Vvi	chr01	412
link1471	Twi	Chr03	2301	Vvi	chr01	411
link1472	Twi	Chr03	2302	Vvi	chr01	410
link1473	Twi	Chr03	2303	Vvi	chr01	409
link1474	Twi	Chr03	2304	Vvi	chr01	408
link1475	Twi	Chr03	2305	Vvi	chr01	407
link1476	Twi	Chr03	2306	Vvi	chr01	406
link1477	Twi	Chr03	2307	Vvi	chr01	404
link1478	Twi	Chr03	2308	Vvi	chr01	403
link1479	Twi	Chr03	2314	Vvi	chr01	401
link1480	Twi	Chr03	2315	Vvi	chr01	400
link1481	Twi	Chr03	2316	Vvi	chr01	397
link1482	Twi	Chr03	2317	Vvi	chr01	394
link1483	Twi	Chr03	2319	Vvi	chr01	392
link1484	Twi	Chr03	2320	Vvi	chr01	391
link1485	Twi	Chr03	2321	Vvi	chr01	390
link1486	Twi	Chr03	2322	Vvi	chr01	389
link1487	Twi	Chr03	2323	Vvi	chr01	385
link1488	Twi	Chr03	2324	Vvi	chr01	379
link1489	Twi	Chr03	2332	Vvi	chr01	368
link1490	Twi	Chr03	2334	Vvi	chr01	369
link1491	Twi	Chr03	2335	Vvi	chr01	370
link1492	Twi	Chr03	2336	Vvi	chr01	372
link1493	Twi	Chr03	2337	Vvi	chr01	373
link1494	Twi	Chr03	2338	Vvi	chr01	374
link1495	Twi	Chr03	2339	Vvi	chr01	376
link1496	Twi	Chr03	2323	Vvi	chr14	13500
link1497	Twi	Chr03	2325	Vvi	chr14	13485
link1498	Twi	Chr03	2327	Vvi	chr14	13482
link1499	Twi	Chr03	2329	Vvi	chr14	13487
link1500	Twi	Chr03	2330	Vvi	chr14	13489
link1501	Twi	Chr03	2331	Vvi	chr14	13491
link1502	Twi	Chr03	2341	Vvi	chr14	13474
link1503	Twi	Chr03	2342	Vvi	chr14	13473
link1504	Twi	Chr03	2344	Vvi	chr14	13471
link1505	Twi	Chr03	2346	Vvi	chr14	13470
link1506	Twi	Chr03	2347	Vvi	chr14	13469
link1507	Twi	Chr03	2348	Vvi	chr14	13465
link1508	Twi	Chr03	2349	Vvi	chr14	13464
link1509	Twi	Chr03	2350	Vvi	chr14	13463
link1510	Twi	Chr03	2352	Vvi	chr14	13461
link1511	Twi	Chr03	2354	Vvi	chr14	13457
link1512	Twi	Chr03	2355	Vvi	chr14	13456
link1513	Twi	Chr03	2356	Vvi	chr14	13455
link1514	Twi	Chr03	2358	Vvi	chr14	13450
link1515	Twi	Chr03	2363	Vvi	chr04	3424
link1516	Twi	Chr03	2365	Vvi	chr04	3399
link1517	Twi	Chr03	2366	Vvi	chr04	3397
link1518	Twi	Chr03	2367	Vvi	chr04	3398
link1519	Twi	Chr03	2368	Vvi	chr04	3408
link1520	Twi	Chr03	2369	Vvi	chr04	3355
link1521	Twi	Chr03	2369	Vvi	chr04	3396
link1522	Twi	Chr03	2371	Vvi	chr04	3388
link1523	Twi	Chr03	2372	Vvi	chr04	3386
link1524	Twi	Chr03	2375	Vvi	chr04	3376
link1525	Twi	Chr03	2376	Vvi	chr04	3374
link1526	Twi	Chr03	2377	Vvi	chr04	3377
link1527	Twi	Chr03	2378	Vvi	chr04	3378
link1528	Twi	Chr03	2379	Vvi	chr04	3380
link1529	Twi	Chr03	2385	Vvi	chr04	3424
link1530	Twi	Chr03	2381	Vvi	chr08	8418
link1531	Twi	Chr03	2382	Vvi	chr08	8419
link1532	Twi	Chr03	2383	Vvi	chr08	8420
link1533	Twi	Chr03	2384	Vvi	chr08	8421
link1534	Twi	Chr03	2386	Vvi	chr08	8423
link1535	Twi	Chr03	2387	Vvi	chr08	8427
link1536	Twi	Chr03	2388	Vvi	chr08	8434
link1537	Twi	Chr03	2389	Vvi	chr08	8430
link1538	Twi	Chr03	2390	Vvi	chr08	8432
link1539	Twi	Chr03	2392	Vvi	chr08	8435
link1540	Twi	Chr03	2395	Vvi	chr08	8440
link1541	Twi	Chr03	2396	Vvi	chr08	8447
link1542	Twi	Chr03	2397	Vvi	chr08	8449
link1543	Twi	Chr03	2399	Vvi	chr08	8451
link1544	Twi	Chr03	2400	Vvi	chr08	8453
link1545	Twi	Chr03	2401	Vvi	chr08	8454
link1546	Twi	Chr03	2402	Vvi	chr08	8465
link1547	Twi	Chr03	2403	Vvi	chr08	8464
link1548	Twi	Chr03	2404	Vvi	chr08	8463
link1549	Twi	Chr03	2406	Vvi	chr08	8461
link1550	Twi	Chr03	2407	Vvi	chr08	8455
link1551	Twi	Chr03	2408	Vvi	chr08	8456
link1552	Twi	Chr03	2408	Vvi	chr08	8466
link1553	Twi	Chr03	2409	Vvi	chr08	8467
link1554	Twi	Chr03	2410	Vvi	chr08	8468
link1555	Twi	Chr03	2411	Vvi	chr08	8470
link1556	Twi	Chr03	2413	Vvi	chr08	8472
link1557	Twi	Chr03	2414	Vvi	chr08	8479
link1558	Twi	Chr03	2416	Vvi	chr08	8480
link1559	Twi	Chr03	2420	Vvi	chr08	8481
link1560	Twi	Chr03	2422	Vvi	chr08	8482
link1561	Twi	Chr03	2423	Vvi	chr08	8483
link1562	Twi	Chr03	2424	Vvi	chr08	8486
link1563	Twi	Chr03	2425	Vvi	chr08	8488
link1564	Twi	Chr03	2417	Vvi	chr08	8262
link1565	Twi	Chr03	2418	Vvi	chr08	8263
link1566	Twi	Chr03	2429	Vvi	chr08	8268
link1567	Twi	Chr03	2430	Vvi	chr08	8267
link1568	Twi	Chr03	2431	Vvi	chr08	8266
link1569	Twi	Chr03	2432	Vvi	chr08	8261
link1570	Twi	Chr03	2439	Vvi	chr08	8255
link1571	Twi	Chr03	2440	Vvi	chr08	8254
link1572	Twi	Chr03	2441	Vvi	chr08	8253
link1573	Twi	Chr03	2444	Vvi	chr08	8251
link1574	Twi	Chr03	2445	Vvi	chr08	8248
link1575	Twi	Chr03	2446	Vvi	chr08	8246
link1576	Twi	Chr03	2448	Vvi	chr08	8240
link1577	Twi	Chr03	2451	Vvi	chr08	8228
link1578	Twi	Chr03	2453	Vvi	chr08	8226
link1579	Twi	Chr03	2454	Vvi	chr08	8225
link1580	Twi	Chr03	2461	Vvi	chr08	8217
link1581	Twi	Chr03	2462	Vvi	chr08	8216
link1582	Twi	Chr03	2463	Vvi	chr08	8214
link1583	Twi	Chr03	2464	Vvi	chr08	8212
link1584	Twi	Chr03	2465	Vvi	chr08	8210
link1585	Twi	Chr03	2467	Vvi	chr08	8208
link1586	Twi	Chr03	2468	Vvi	chr08	8206
link1587	Twi	Chr03	2469	Vvi	chr08	8201
link1588	Twi	Chr03	2471	Vvi	chr08	8200
link1589	Twi	Chr03	2472	Vvi	chr08	7670
link1590	Twi	Chr03	2473	Vvi	chr08	7668
link1591	Twi	Chr03	2474	Vvi	chr08	7666
link1592	Twi	Chr03	2475	Vvi	chr08	7664
link1593	Twi	Chr03	2476	Vvi	chr08	7662
link1594	Twi	Chr03	2478	Vvi	chr08	7656
link1595	Twi	Chr03	2479	Vvi	chr08	7655
link1596	Twi	Chr03	2480	Vvi	chr08	7654
link1597	Twi	Chr03	2481	Vvi	chr08	7652
link1598	Twi	Chr03	2482	Vvi	chr08	7651
link1599	Twi	Chr03	2483	Vvi	chr08	7650
link1600	Twi	Chr03	2484	Vvi	chr08	7647
link1601	Twi	Chr03	2485	Vvi	chr08	7645
link1602	Twi	Chr03	2486	Vvi	chr08	7644
link1603	Twi	Chr03	2487	Vvi	chr08	7643
link1604	Twi	Chr03	2488	Vvi	chr08	7642
link1605	Twi	Chr03	2489	Vvi	chr08	7641
link1606	Twi	Chr03	2490	Vvi	chr08	7640
link1607	Twi	Chr03	2491	Vvi	chr08	7638
link1608	Twi	Chr03	2491	Vvi	chr08	7649
link1609	Twi	Chr03	2492	Vvi	chr08	7637
link1610	Twi	Chr03	2493	Vvi	chr08	7636
link1611	Twi	Chr03	2494	Vvi	chr08	7635
link1612	Twi	Chr03	2495	Vvi	chr08	7634
link1613	Twi	Chr03	2496	Vvi	chr08	7632
link1614	Twi	Chr03	2498	Vvi	chr08	7629
link1615	Twi	Chr03	2499	Vvi	chr08	7626
link1616	Twi	Chr03	2502	Vvi	chr08	7621
link1617	Twi	Chr03	2504	Vvi	chr08	7618
link1618	Twi	Chr03	2505	Vvi	chr08	7594
link1619	Twi	Chr03	2506	Vvi	chr08	7599
link1620	Twi	Chr03	2507	Vvi	chr08	7600
link1621	Twi	Chr03	2508	Vvi	chr08	7602
link1622	Twi	Chr03	2509	Vvi	chr08	7603
link1623	Twi	Chr03	2510	Vvi	chr08	7604
link1624	Twi	Chr03	2512	Vvi	chr08	7607
link1625	Twi	Chr03	2514	Vvi	chr08	7611
link1626	Twi	Chr03	2516	Vvi	chr08	7593
link1627	Twi	Chr03	2517	Vvi	chr08	7585
link1628	Twi	Chr03	2524	Vvi	chr08	7807
link1629	Twi	Chr03	2525	Vvi	chr08	7805
link1630	Twi	Chr03	2526	Vvi	chr08	7802
link1631	Twi	Chr03	2527	Vvi	chr08	7801
link1632	Twi	Chr03	2528	Vvi	chr08	7811
link1633	Twi	Chr03	2529	Vvi	chr08	7812
link1634	Twi	Chr03	2530	Vvi	chr08	7813
link1635	Twi	Chr03	2531	Vvi	chr08	7751
link1636	Twi	Chr03	2532	Vvi	chr08	7750
link1637	Twi	Chr03	2533	Vvi	chr08	7714
link1638	Twi	Chr03	2534	Vvi	chr08	7715
link1639	Twi	Chr03	2537	Vvi	chr08	7722
link1640	Twi	Chr03	2539	Vvi	chr08	7723
link1641	Twi	Chr03	2540	Vvi	chr08	7725
link1642	Twi	Chr03	2541	Vvi	chr08	7727
link1643	Twi	Chr03	2542	Vvi	chr08	7728
link1644	Twi	Chr03	2543	Vvi	chr08	7729
link1645	Twi	Chr03	2544	Vvi	chr08	7730
link1646	Twi	Chr03	2546	Vvi	chr08	7733
link1647	Twi	Chr03	2547	Vvi	chr08	7735
link1648	Twi	Chr03	2548	Vvi	chr08	7736
link1649	Twi	Chr03	2550	Vvi	chr08	7737
link1650	Twi	Chr03	2551	Vvi	chr08	7738
link1651	Twi	Chr03	2554	Vvi	chr08	7745
link1652	Twi	Chr03	2555	Vvi	chr08	7749
link1653	Twi	Chr03	2556	Vvi	chr08	7748
link1654	Twi	Chr03	2557	Vvi	chr08	7714
link1655	Twi	Chr03	2558	Vvi	chr08	7709
link1656	Twi	Chr03	2560	Vvi	chr08	7706
link1657	Twi	Chr03	2561	Vvi	chr08	7704
link1658	Twi	Chr03	2562	Vvi	chr08	7693
link1659	Twi	Chr03	2563	Vvi	chr08	7694
link1660	Twi	Chr03	2564	Vvi	chr08	7697
link1661	Twi	Chr03	2567	Vvi	chr08	7690
link1662	Twi	Chr03	2569	Vvi	chr08	7692
link1663	Twi	Chr03	2569	Vvi	chr08	7703
link1664	Twi	Chr03	2570	Vvi	chr08	7702
link1665	Twi	Chr03	2572	Vvi	chr08	7700
link1666	Twi	Chr03	2573	Vvi	chr08	7699
link1667	Twi	Chr03	2578	Vvi	chr08	7684
link1668	Twi	Chr03	2579	Vvi	chr08	7683
link1669	Twi	Chr03	2580	Vvi	chr08	7682
link1670	Twi	Chr03	2581	Vvi	chr08	7679
link1671	Twi	Chr03	2583	Vvi	chr08	7677
link1672	Twi	Chr03	2584	Vvi	chr08	7675
link1673	Twi	Chr03	2585	Vvi	chr08	7672
link1674	Twi	Chr03	2586	Vvi	chr08	8199
link1675	Twi	Chr03	2587	Vvi	chr08	8198
link1676	Twi	Chr03	2588	Vvi	chr08	8195
link1677	Twi	Chr03	2589	Vvi	chr08	8194
link1678	Twi	Chr03	2590	Vvi	chr08	8190
link1679	Twi	Chr03	2591	Vvi	chr08	8192
link1680	Twi	Chr03	2592	Vvi	chr08	8188
link1681	Twi	Chr03	2593	Vvi	chr08	8187
link1682	Twi	Chr03	2594	Vvi	chr08	8185
link1683	Twi	Chr03	2595	Vvi	chr08	8184
link1684	Twi	Chr03	2596	Vvi	chr08	8183
link1685	Twi	Chr03	2597	Vvi	chr08	8182
link1686	Twi	Chr03	2598	Vvi	chr08	8180
link1687	Twi	Chr03	2600	Vvi	chr08	8178
link1688	Twi	Chr03	2602	Vvi	chr08	8176
link1689	Twi	Chr03	2604	Vvi	chr08	8173
link1690	Twi	Chr03	2605	Vvi	chr08	8170
link1691	Twi	Chr03	2606	Vvi	chr08	8167
link1692	Twi	Chr03	2607	Vvi	chr08	8166
link1693	Twi	Chr03	2608	Vvi	chr08	8164
link1694	Twi	Chr03	2609	Vvi	chr08	8160
link1695	Twi	Chr03	2611	Vvi	chr08	8159
link1696	Twi	Chr03	2612	Vvi	chr08	8157
link1697	Twi	Chr03	2613	Vvi	chr08	8152
link1698	Twi	Chr03	2614	Vvi	chr08	8150
link1699	Twi	Chr03	2615	Vvi	chr08	8154
link1700	Twi	Chr03	2616	Vvi	chr08	8153
link1701	Twi	Chr03	2616	Vvi	chr08	8161
link1702	Twi	Chr03	2617	Vvi	chr08	8149
link1703	Twi	Chr03	2618	Vvi	chr08	8148
link1704	Twi	Chr03	2620	Vvi	chr08	8145
link1705	Twi	Chr03	2621	Vvi	chr08	8144
link1706	Twi	Chr03	2622	Vvi	chr08	8143
link1707	Twi	Chr03	2623	Vvi	chr08	8135
link1708	Twi	Chr03	2624	Vvi	chr08	8129
link1709	Twi	Chr03	2625	Vvi	chr08	8127
link1710	Twi	Chr03	2626	Vvi	chr08	8125
link1711	Twi	Chr03	2627	Vvi	chr08	8124
link1712	Twi	Chr03	2628	Vvi	chr08	8123
link1713	Twi	Chr03	2629	Vvi	chr08	8119
link1714	Twi	Chr03	2629	Vvi	chr08	8121
link1715	Twi	Chr03	2633	Vvi	chr08	8114
link1716	Twi	Chr03	2634	Vvi	chr08	8113
link1717	Twi	Chr03	2635	Vvi	chr08	8112
link1718	Twi	Chr03	2636	Vvi	chr08	8111
link1719	Twi	Chr03	2637	Vvi	chr08	8109
link1720	Twi	Chr03	2638	Vvi	chr08	8104
link1721	Twi	Chr03	2639	Vvi	chr08	8103
link1722	Twi	Chr03	2640	Vvi	chr08	8102
link1723	Twi	Chr03	2641	Vvi	chr08	8101
link1724	Twi	Chr03	2642	Vvi	chr08	8098
link1725	Twi	Chr03	2643	Vvi	chr08	8097
link1726	Twi	Chr03	2644	Vvi	chr08	8095
link1727	Twi	Chr03	2647	Vvi	chr08	8096
link1728	Twi	Chr03	2649	Vvi	chr08	8094
link1729	Twi	Chr03	2651	Vvi	chr08	8090
link1730	Twi	Chr03	2654	Vvi	chr08	8078
link1731	Twi	Chr03	2655	Vvi	chr08	8080
link1732	Twi	Chr03	2656	Vvi	chr08	8082
link1733	Twi	Chr03	2657	Vvi	chr08	8083
link1734	Twi	Chr03	2658	Vvi	chr08	8084
link1735	Twi	Chr03	2659	Vvi	chr08	8085
link1736	Twi	Chr03	2660	Vvi	chr08	8086
link1737	Twi	Chr03	2661	Vvi	chr08	8087
link1738	Twi	Chr03	2663	Vvi	chr08	8075
link1739	Twi	Chr03	2664	Vvi	chr08	8071
link1740	Twi	Chr03	2666	Vvi	chr08	8069
link1741	Twi	Chr03	2668	Vvi	chr08	8068
link1742	Twi	Chr03	2669	Vvi	chr08	8066
link1743	Twi	Chr03	2670	Vvi	chr08	8065
link1744	Twi	Chr03	2673	Vvi	chr08	8063
link1745	Twi	Chr03	2674	Vvi	chr08	8062
link1746	Twi	Chr03	2675	Vvi	chr08	8057
link1747	Twi	Chr03	2679	Vvi	chr08	8055
link1748	Twi	Chr03	2680	Vvi	chr08	8054
link1749	Twi	Chr03	2682	Vvi	chr08	8053
link1750	Twi	Chr03	2683	Vvi	chr08	8052
link1751	Twi	Chr03	2685	Vvi	chr08	8050
link1752	Twi	Chr03	2686	Vvi	chr08	8048
link1753	Twi	Chr03	2687	Vvi	chr08	8047
link1754	Twi	Chr03	2688	Vvi	chr08	8046
link1755	Twi	Chr03	2689	Vvi	chr08	8044
link1756	Twi	Chr03	2690	Vvi	chr08	8043
link1757	Twi	Chr03	2692	Vvi	chr08	8039
link1758	Twi	Chr03	2693	Vvi	chr08	8041
link1759	Twi	Chr03	2694	Vvi	chr08	8036
link1760	Twi	Chr03	2695	Vvi	chr08	8037
link1761	Twi	Chr03	2696	Vvi	chr08	8036
link1762	Twi	Chr03	2697	Vvi	chr08	8035
link1763	Twi	Chr03	2698	Vvi	chr08	8033
link1764	Twi	Chr03	2699	Vvi	chr08	8032
link1765	Twi	Chr03	2700	Vvi	chr08	8031
link1766	Twi	Chr03	2701	Vvi	chr08	8030
link1767	Twi	Chr03	2702	Vvi	chr08	8029
link1768	Twi	Chr03	2703	Vvi	chr08	8028
link1769	Twi	Chr03	2704	Vvi	chr08	8025
link1770	Twi	Chr03	2705	Vvi	chr08	8023
link1771	Twi	Chr03	2706	Vvi	chr08	8022
link1772	Twi	Chr03	2716	Vvi	chr08	8016
link1773	Twi	Chr03	2717	Vvi	chr08	8015
link1774	Twi	Chr03	2718	Vvi	chr08	8012
link1775	Twi	Chr03	2719	Vvi	chr08	8011
link1776	Twi	Chr03	2720	Vvi	chr08	8009
link1777	Twi	Chr03	2721	Vvi	chr08	8008
link1778	Twi	Chr03	2726	Vvi	chr08	8005
link1779	Twi	Chr03	2727	Vvi	chr08	8004
link1780	Twi	Chr03	2729	Vvi	chr08	8003
link1781	Twi	Chr03	2730	Vvi	chr08	8001
link1782	Twi	Chr03	2731	Vvi	chr08	8000
link1783	Twi	Chr03	2732	Vvi	chr08	7998
link1784	Twi	Chr03	2733	Vvi	chr08	7994
link1785	Twi	Chr03	2734	Vvi	chr08	7993
link1786	Twi	Chr03	2735	Vvi	chr08	7992
link1787	Twi	Chr03	2737	Vvi	chr08	7991
link1788	Twi	Chr03	2738	Vvi	chr08	7990
link1789	Twi	Chr03	2740	Vvi	chr08	7989
link1790	Twi	Chr03	2743	Vvi	chr08	7442
link1791	Twi	Chr03	2746	Vvi	chr08	7438
link1792	Twi	Chr03	2747	Vvi	chr08	7436
link1793	Twi	Chr03	2749	Vvi	chr08	7421
link1794	Twi	Chr03	2750	Vvi	chr08	7362
link1795	Twi	Chr03	2751	Vvi	chr08	7425
link1796	Twi	Chr03	2752	Vvi	chr08	7426
link1797	Twi	Chr03	2753	Vvi	chr08	7427
link1798	Twi	Chr03	2754	Vvi	chr08	7408
link1799	Twi	Chr03	2755	Vvi	chr08	7411
link1800	Twi	Chr03	2756	Vvi	chr08	7413
link1801	Twi	Chr03	2757	Vvi	chr08	7417
link1802	Twi	Chr03	2758	Vvi	chr08	7376
link1803	Twi	Chr03	2759	Vvi	chr08	7405
link1804	Twi	Chr03	2760	Vvi	chr08	7429
link1805	Twi	Chr03	2762	Vvi	chr08	7403
link1806	Twi	Chr03	2763	Vvi	chr08	7402
link1807	Twi	Chr03	2765	Vvi	chr08	7404
link1808	Twi	Chr03	2766	Vvi	chr08	7395
link1809	Twi	Chr03	2767	Vvi	chr08	7386
link1810	Twi	Chr03	2767	Vvi	chr08	7391
link1811	Twi	Chr03	2768	Vvi	chr08	7390
link1812	Twi	Chr03	2768	Vvi	chr08	7430
link1813	Twi	Chr03	2770	Vvi	chr08	7385
link1814	Twi	Chr03	2771	Vvi	chr08	7383
link1815	Twi	Chr03	2772	Vvi	chr08	7369
link1816	Twi	Chr03	2772	Vvi	chr08	7382
link1817	Twi	Chr03	2774	Vvi	chr08	7381
link1818	Twi	Chr03	2775	Vvi	chr08	7379
link1819	Twi	Chr03	2777	Vvi	chr08	7377
link1820	Twi	Chr03	2778	Vvi	chr08	7374
link1821	Twi	Chr03	2779	Vvi	chr08	7371
link1822	Twi	Chr03	2780	Vvi	chr08	8353
link1823	Twi	Chr03	2781	Vvi	chr08	8352
link1824	Twi	Chr03	2782	Vvi	chr08	8349
link1825	Twi	Chr03	2783	Vvi	chr08	8348
link1826	Twi	Chr03	2784	Vvi	chr08	8347
link1827	Twi	Chr03	2785	Vvi	chr08	8346
link1828	Twi	Chr03	2786	Vvi	chr08	8345
link1829	Twi	Chr03	2787	Vvi	chr08	8344
link1830	Twi	Chr03	2790	Vvi	chr08	8342
link1831	Twi	Chr03	2793	Vvi	chr08	8340
link1832	Twi	Chr03	2794	Vvi	chr08	8338
link1833	Twi	Chr03	2795	Vvi	chr08	8337
link1834	Twi	Chr03	2796	Vvi	chr08	8333
link1835	Twi	Chr03	2797	Vvi	chr08	8329
link1836	Twi	Chr03	2799	Vvi	chr08	8326
link1837	Twi	Chr03	2800	Vvi	chr08	8325
link1838	Twi	Chr03	2802	Vvi	chr08	8320
link1839	Twi	Chr03	2803	Vvi	chr08	8318
link1840	Twi	Chr03	2804	Vvi	chr08	8317
link1841	Twi	Chr03	2806	Vvi	chr08	8310
link1842	Twi	Chr03	2809	Vvi	chr08	8305
link1843	Twi	Chr03	2812	Vvi	chr08	8304
link1844	Twi	Chr03	2813	Vvi	chr08	8301
link1845	Twi	Chr03	2814	Vvi	chr08	8302
link1846	Twi	Chr03	2815	Vvi	chr08	8301
link1847	Twi	Chr03	2816	Vvi	chr08	8303
link1848	Twi	Chr03	2817	Vvi	chr08	8300
link1849	Twi	Chr03	2819	Vvi	chr08	8299
link1850	Twi	Chr03	2820	Vvi	chr08	8297
link1851	Twi	Chr03	2822	Vvi	chr08	8296
link1852	Twi	Chr03	2823	Vvi	chr08	8294
link1853	Twi	Chr03	2826	Vvi	chr08	8290
link1854	Twi	Chr03	2827	Vvi	chr08	8289
link1855	Twi	Chr03	2829	Vvi	chr08	8288
link1856	Twi	Chr03	2830	Vvi	chr08	8287
link1857	Twi	Chr03	2836	Vvi	chr08	8274
link1858	Twi	Chr03	2837	Vvi	chr08	8276
link1859	Twi	Chr03	2838	Vvi	chr08	8278
link1860	Twi	Chr03	2839	Vvi	chr08	8279
link1861	Twi	Chr03	2840	Vvi	chr08	8281
link1862	Twi	Chr03	2841	Vvi	chr08	8283
link1863	Twi	Chr03	2842	Vvi	chr08	8286
link1864	Twi	Chr03	2844	Vvi	chr08	7235
link1865	Twi	Chr03	2846	Vvi	chr08	7234
link1866	Twi	Chr03	2847	Vvi	chr08	7233
link1867	Twi	Chr03	2848	Vvi	chr08	7231
link1868	Twi	Chr03	2849	Vvi	chr08	7232
link1869	Twi	Chr03	2852	Vvi	chr08	7240
link1870	Twi	Chr03	2853	Vvi	chr08	7242
link1871	Twi	Chr03	2854	Vvi	chr08	7243
link1872	Twi	Chr03	2855	Vvi	chr08	7244
link1873	Twi	Chr03	2856	Vvi	chr08	7245
link1874	Twi	Chr03	2857	Vvi	chr08	7249
link1875	Twi	Chr03	2858	Vvi	chr08	7253
link1876	Twi	Chr03	2859	Vvi	chr08	7254
link1877	Twi	Chr03	2861	Vvi	chr08	7258
link1878	Twi	Chr03	2863	Vvi	chr08	7261
link1879	Twi	Chr03	2864	Vvi	chr08	7262
link1880	Twi	Chr03	2865	Vvi	chr08	7266
link1881	Twi	Chr03	2866	Vvi	chr08	7267
link1882	Twi	Chr03	2867	Vvi	chr08	7268
link1883	Twi	Chr03	2869	Vvi	chr08	7269
link1884	Twi	Chr03	2863	Vvi	chr08	7555
link1885	Twi	Chr03	2863	Vvi	chr08	7560
link1886	Twi	Chr03	2870	Vvi	chr08	7583
link1887	Twi	Chr03	2871	Vvi	chr08	7581
link1888	Twi	Chr03	2873	Vvi	chr08	7580
link1889	Twi	Chr03	2875	Vvi	chr08	7578
link1890	Twi	Chr03	2876	Vvi	chr08	7575
link1891	Twi	Chr03	2877	Vvi	chr08	7574
link1892	Twi	Chr03	2878	Vvi	chr08	7571
link1893	Twi	Chr03	2880	Vvi	chr08	7570
link1894	Twi	Chr03	2881	Vvi	chr08	7568
link1895	Twi	Chr03	2883	Vvi	chr08	7562
link1896	Twi	Chr03	2884	Vvi	chr08	7560
link1897	Twi	Chr03	2886	Vvi	chr08	7558
link1898	Twi	Chr03	2887	Vvi	chr08	7557
link1899	Twi	Chr03	2888	Vvi	chr08	7556
link1900	Twi	Chr03	2890	Vvi	chr08	7551
link1901	Twi	Chr03	2891	Vvi	chr08	7550
link1902	Twi	Chr03	2892	Vvi	chr08	7547
link1903	Twi	Chr03	2893	Vvi	chr08	7546
link1904	Twi	Chr03	2895	Vvi	chr08	7543
link1905	Twi	Chr03	2896	Vvi	chr08	7542
link1906	Twi	Chr03	2897	Vvi	chr08	7541
link1907	Twi	Chr03	2898	Vvi	chr08	7536
link1908	Twi	Chr03	2900	Vvi	chr08	7535
link1909	Twi	Chr03	2901	Vvi	chr08	7534
link1910	Twi	Chr03	2902	Vvi	chr08	7533
link1911	Twi	Chr03	2903	Vvi	chr08	7532
link1912	Twi	Chr03	2904	Vvi	chr08	7530
link1913	Twi	Chr03	2905	Vvi	chr08	7526
link1914	Twi	Chr03	2906	Vvi	chr08	7525
link1915	Twi	Chr03	2907	Vvi	chr08	7523
link1916	Twi	Chr03	2907	Vvi	chr08	7524
link1917	Twi	Chr03	2909	Vvi	chr08	7521
link1918	Twi	Chr03	2910	Vvi	chr08	7517
link1919	Twi	Chr03	2911	Vvi	chr08	7514
link1920	Twi	Chr03	2914	Vvi	chr08	7511
link1921	Twi	Chr03	2915	Vvi	chr08	7510
link1922	Twi	Chr03	2917	Vvi	chr08	7508
link1923	Twi	Chr03	2919	Vvi	chr08	7506
link1924	Twi	Chr03	2921	Vvi	chr08	7502
link1925	Twi	Chr03	2922	Vvi	chr08	7500
link1926	Twi	Chr03	2923	Vvi	chr08	7498
link1927	Twi	Chr03	2925	Vvi	chr08	7495
link1928	Twi	Chr03	2927	Vvi	chr08	7494
link1929	Twi	Chr03	2928	Vvi	chr08	7493
link1930	Twi	Chr03	2929	Vvi	chr08	7487
link1931	Twi	Chr03	2930	Vvi	chr08	7486
link1932	Twi	Chr03	2931	Vvi	chr08	7485
link1933	Twi	Chr03	2932	Vvi	chr08	7484
link1934	Twi	Chr03	2933	Vvi	chr08	7483
link1935	Twi	Chr03	2934	Vvi	chr08	7482
link1936	Twi	Chr03	2935	Vvi	chr08	7476
link1937	Twi	Chr03	2937	Vvi	chr08	7472
link1938	Twi	Chr03	2938	Vvi	chr08	7471
link1939	Twi	Chr03	2939	Vvi	chr08	7470
link1940	Twi	Chr03	2940	Vvi	chr08	7469
link1941	Twi	Chr03	2941	Vvi	chr08	7468
link1942	Twi	Chr03	2942	Vvi	chr08	7467
link1943	Twi	Chr03	2943	Vvi	chr08	7466
link1944	Twi	Chr03	2944	Vvi	chr08	7464
link1945	Twi	Chr03	2945	Vvi	chr08	7463
link1946	Twi	Chr03	2945	Vvi	chr08	7510
link1947	Twi	Chr03	2946	Vvi	chr08	7462
link1948	Twi	Chr03	2947	Vvi	chr08	7461
link1949	Twi	Chr03	2949	Vvi	chr08	7460
link1950	Twi	Chr03	2950	Vvi	chr08	7459
link1951	Twi	Chr03	2951	Vvi	chr08	7458
link1952	Twi	Chr03	2952	Vvi	chr08	7456
link1953	Twi	Chr03	2953	Vvi	chr08	7455
link1954	Twi	Chr03	2954	Vvi	chr08	7430
link1955	Twi	Chr03	2954	Vvi	chr08	7454
link1956	Twi	Chr03	2955	Vvi	chr08	7453
link1957	Twi	Chr03	2957	Vvi	chr08	7451
link1958	Twi	Chr03	2958	Vvi	chr08	7450
link1959	Twi	Chr03	2959	Vvi	chr08	7449
link1960	Twi	Chr03	2960	Vvi	chr08	7448
link1961	Twi	Chr03	2961	Vvi	chr08	7985
link1962	Twi	Chr03	2962	Vvi	chr08	7984
link1963	Twi	Chr03	2963	Vvi	chr08	7983
link1964	Twi	Chr03	2964	Vvi	chr08	7982
link1965	Twi	Chr03	2966	Vvi	chr08	7979
link1966	Twi	Chr03	2968	Vvi	chr08	7977
link1967	Twi	Chr03	2969	Vvi	chr08	7976
link1968	Twi	Chr03	2971	Vvi	chr08	7973
link1969	Twi	Chr03	2972	Vvi	chr08	7972
link1970	Twi	Chr03	2974	Vvi	chr08	7971
link1971	Twi	Chr03	2975	Vvi	chr08	7970
link1972	Twi	Chr03	2976	Vvi	chr08	7965
link1973	Twi	Chr03	2978	Vvi	chr08	7962
link1974	Twi	Chr03	2979	Vvi	chr08	7960
link1975	Twi	Chr03	2980	Vvi	chr08	7958
link1976	Twi	Chr03	2981	Vvi	chr08	7957
link1977	Twi	Chr03	2983	Vvi	chr08	7955
link1978	Twi	Chr03	2986	Vvi	chr08	7952
link1979	Twi	Chr03	2988	Vvi	chr08	7947
link1980	Twi	Chr03	2989	Vvi	chr08	7945
link1981	Twi	Chr03	2990	Vvi	chr08	7943
link1982	Twi	Chr03	2991	Vvi	chr08	7941
link1983	Twi	Chr03	2992	Vvi	chr08	7940
link1984	Twi	Chr03	2993	Vvi	chr08	7937
link1985	Twi	Chr03	2994	Vvi	chr08	7934
link1986	Twi	Chr03	2997	Vvi	chr08	7933
link1987	Twi	Chr03	2998	Vvi	chr08	7932
link1988	Twi	Chr03	2999	Vvi	chr08	7930
link1989	Twi	Chr03	3000	Vvi	chr08	7927
link1990	Twi	Chr03	3001	Vvi	chr08	7926
link1991	Twi	Chr03	3001	Vvi	chr08	7956
link1992	Twi	Chr03	3002	Vvi	chr08	7924
link1993	Twi	Chr03	3003	Vvi	chr08	7925
link1994	Twi	Chr03	3004	Vvi	chr08	7922
link1995	Twi	Chr03	3006	Vvi	chr08	7920
link1996	Twi	Chr03	3009	Vvi	chr08	7919
link1997	Twi	Chr03	3010	Vvi	chr08	7918
link1998	Twi	Chr03	3011	Vvi	chr08	7917
link1999	Twi	Chr03	3012	Vvi	chr08	7914
[truncated: 14,193 more rows]

## Sheet: Fig 1e
Links	Species1	Chromosome	Start	End	Species2	Chromosome	Start	End
link1	Twi	Chr01	8580515	8832447	Vvi	chr10	4527597	5848279
link2	Twi	Chr01	8189862	8578064	Vvi	chr10	6186811	8753543
link3	Twi	Chr01	8843460	9097571	Vvi	chr10	2888793	4129933
link4	Twi	Chr01	6674305	7538645	Vvi	chr13	185617	1808939
link5	Twi	Chr01	7655596	8068209	Vvi	chr13	22272771	23402389
link6	Twi	Chr01	9971916	10187462	Vvi	chr18	10395587	10791840
link7	Twi	Chr01	9873884	10640542	Vvi	chr4	17400740	20371108
link8	Twi	Chr01	1093695	1611124	Vvi	chr5	4117626	5509055
link9	Twi	Chr01	1614453	2053149	Vvi	chr5	5537597	7305034
link10	Twi	Chr01	2172138	3872437	Vvi	chr5	7894022	14544632
link11	Twi	Chr01	754784	1092828	Vvi	chr5	2941406	4117488
link12	Twi	Chr01	154946	543382	Vvi	chr5	86891	1224887
link13	Twi	Chr01	9171863	9680146	Vvi	chr7	15305304	17053374
link14	Twi	Chr01	390574	725783	Vvi	chr7	3240109	3953472
link15	Twi	Chr02	10270031	11202898	Vvi	chr1	2131271	4683400
link16	Twi	Chr02	11523144	11711646	Vvi	chr1	231562	774384
link17	Twi	Chr02	10953904	11172605	Vvi	chr17	3777808	4708871
link18	Twi	Chr02	10573491	10842137	Vvi	chr17	2692406	3455610
link19	Twi	Chr02	840842	1178949	Vvi	chr3	5135516	5887385
link20	Twi	Chr02	39623	380799	Vvi	chr3	1872399	2927090
link21	Twi	Chr02	473055	818358	Vvi	chr3	41298	736907
link22	Twi	Chr02	1579684	2105794	Vvi	chr3	3594469	4479745
link23	Twi	Chr02	11335739	11509447	Vvi	chr3	1263103	1854705
link24	Twi	Chr02	9872479	10125007	Vvi	chr4	21388610	23453956
link25	Twi	Chr02	9387596	9518405	Vvi	chr6	20319327	21362550
link26	Twi	Chr02	8250167	8625851	Vvi	chr6	17622274	20299876
link27	Twi	Chr02	4875353	8169803	Vvi	chr6	3220942	9402123
link28	Twi	Chr02	8656578	9324073	Vvi	chr6	10229159	16854125
link29	Twi	Chr02	9532240	9856294	Vvi	chr7	18550287	20826921
link30	Twi	Chr02	3011949	4827893	Vvi	chr9	1887505	2394672
link31	Twi	Chr03	2753300	3851968	Vvi	chr1	16963289	19047780
link32	Twi	Chr03	3910469	8349386	Vvi	chr1	4866990	6618298
link33	Twi	Chr03	13157269	13627993	Vvi	chr13	3120586	4511248
link34	Twi	Chr03	12658743	12803768	Vvi	chr13	838338	1218962
link35	Twi	Chr03	12958555	13119129	Vvi	chr13	221271	586196
link36	Twi	Chr03	2225328	2716399	Vvi	chr14	13377828	19606440
link37	Twi	Chr03	8190547	8511860	Vvi	chr14	20028092	21444191
link38	Twi	Chr03	8190547	8473752	Vvi	chr17	3220947	3661380
link39	Twi	Chr03	10441460	11638619	Vvi	chr8	16334427	18996818
link40	Twi	Chr03	13003598	13771535	Vvi	chr8	14280562	16310409
link41	Twi	Chr03	11901189	12261399	Vvi	chr8	19953705	20853745
link42	Twi	Chr03	10078805	10439914	Vvi	chr8	12363666	13510103
link43	Twi	Chr03	9050837	9508009	Vvi	chr8	19002021	19833603
link44	Twi	Chr03	12423669	12996116	Vvi	chr8	7427221	10968945
link45	Twi	Chr03	9510391	10005261	Vvi	chr8	11018287	12337667
link46	Twi	Chr03	11650540	11896114	Vvi	chr8	3793012	7339743
link47	Twi	Chr03	8664086	9137826	Vvi	chr8	21468897	22372476
link48	Twi	Chr04	5621607	5802243	Vvi	chr1	150565	666715
link49	Twi	Chr04	14130210	16110257	Vvi	chr11	3880844	11004684
link50	Twi	Chr04	2287660	3785745	Vvi	chr11	145591	3816469
link51	Twi	Chr04	13528495	14040291	Vvi	chr11	18325314	19781001
link52	Twi	Chr04	1495487	1735326	Vvi	chr11	2170747	2813928
link53	Twi	Chr04	4009009	4346519	Vvi	chr14	24736030	25647572
link54	Twi	Chr04	5442828	5784022	Vvi	chr14	22528753	24340925
link55	Twi	Chr04	5785256	6319477	Vvi	chr14	28664569	30203339
link56	Twi	Chr04	6032965	6241645	Vvi	chr17	6316168	6995184
link57	Twi	Chr04	6335937	6796878	Vvi	chr18	1811442	2907290
link58	Twi	Chr04	8854470	9366776	Vvi	chr18	15784878	18213988
link59	Twi	Chr04	7904678	8180497	Vvi	chr18	18680551	19888837
link60	Twi	Chr04	8700056	9453596	Vvi	chr18	19919361	20776002
link61	Twi	Chr04	1237728	1591927	Vvi	chr4	2682072	3977416
link62	Twi	Chr04	1603971	2268159	Vvi	chr4	69849	1873513
link63	Twi	Chr04	851507	1238271	Vvi	chr4	4123087	5215609
link64	Twi	Chr04	211836	408175	Vvi	chr4	1910470	2517298
link65	Twi	Chr04	639267	846233	Vvi	chr4	5247592	6424321
link66	Twi	Chr04	3030650	3208419	Vvi	chr4	419081	775186
link67	Twi	Chr04	4459863	5262841	Vvi	chr6	112373	2755278
link68	Twi	Chr04	4877377	5116306	Vvi	chr8	20406504	20888537
link69	Twi	Chr04	7192608	7429634	Vvi	chr8	1066341	3534417
link70	Twi	Chr04	2442635	2814706	Vvi	chr9	531559	1659821
link71	Twi	Chr04	3410159	3564873	Vvi	chr9	3750260	4173403
link72	Twi	Chr04	15905611	16076037	Vvi	chr9	5603021	6412621
link73	Twi	Chr04	2828541	3142592	Vvi	chr9	2035377	2394672
link74	Twi	Chr05	10855574	11636389	Vvi	chr8	16424080	18996818
link75	Twi	Chr05	9871133	10307503	Vvi	chr8	9037688	10966349
link76	Twi	Chr05	10425695	10722328	Vvi	chr8	19963759	20853745
link77	Twi	Chr05	8289348	9716387	Vvi	chr8	14280562	16265789
link78	Twi	Chr05	12039495	12268187	Vvi	chr8	19010367	19913013
link79	Twi	Chr06	3022302	3807909	Vvi	chr1	20625481	23001188
link80	Twi	Chr06	4186644	6281055	Vvi	chr1	6671069	7327622
link81	Twi	Chr06	6461831	8085179	Vvi	chr1	7333255	11239025
link82	Twi	Chr06	3830602	4170854	Vvi	chr1	19146130	19957398
link83	Twi	Chr06	1355024	1562886	Vvi	chr10	414897	1125200
link84	Twi	Chr06	1017464	1387222	Vvi	chr12	6936323	8183878
link85	Twi	Chr06	1816943	2349782	Vvi	chr12	8959646	10291128
link86	Twi	Chr06	1392980	1764023	Vvi	chr12	5449824	6585318
link87	Twi	Chr06	593379	755804	Vvi	chr12	4215367	4764469
link88	Twi	Chr06	10075766	10528882	Vvi	chr14	26388586	27699434
link89	Twi	Chr06	8122100	8629445	Vvi	chr14	439701	2057311
link90	Twi	Chr06	3192734	3416277	Vvi	chr17	109248	548441
link91	Twi	Chr06	3774215	4050582	Vvi	chr17	1081237	1394077
link92	Twi	Chr06	10988688	11438278	Vvi	chr18	7926705	9069766
link93	Twi	Chr06	12300779	12705523	Vvi	chr18	257320	1697042
link94	Twi	Chr06	11473837	12293054	Vvi	chr18	9336602	12961382
link95	Twi	Chr06	9063952	9633106	Vvi	chr18	4149204	6343462
link96	Twi	Chr06	11243139	11499144	Vvi	chr3	3785857	4329320
link97	Twi	Chr06	120108	383066	Vvi	chr4	16462428	17385152
link98	Twi	Chr06	383883	675370	Vvi	chr7	3584986	4231584
link99	Twi	Chr07	4684264	5614054	Vvi	chr1	2088886	4748620
link100	Twi	Chr07	6932304	7468609	Vvi	chr1	12125592	14010547
link101	Twi	Chr07	792145	1185044	Vvi	chr13	2211724	3441188
link102	Twi	Chr07	5243235	5756495	Vvi	chr17	3763213	5162715
link103	Twi	Chr07	4701310	5024203	Vvi	chr17	2368322	3074093
link104	Twi	Chr07	15415631	15628512	Vvi	chr18	10790221	11292722
link105	Twi	Chr07	5804149	6167421	Vvi	chr3	967527	1806216
link106	Twi	Chr07	14446511	14737019	Vvi	chr3	3554244	4236062
link107	Twi	Chr07	14132591	14432682	Vvi	chr3	5943312	6801869
link108	Twi	Chr07	15778380	16262167	Vvi	chr3	1872399	3052628
link109	Twi	Chr07	6246005	6690237	Vvi	chr3	277473	760117
link110	Twi	Chr07	4127892	4412720	Vvi	chr4	22059055	23532718
link111	Twi	Chr07	1824570	2833476	Vvi	chr6	17590085	21362550
link112	Twi	Chr07	9971	1817230	Vvi	chr6	2949191	9132975
link113	Twi	Chr07	2841272	3610016	Vvi	chr6	10159255	17102957
link114	Twi	Chr07	3613651	3831876	Vvi	chr7	18469575	19730803
link115	Twi	Chr07	3838638	4065935	Vvi	chr7	19815444	20613641
link116	Twi	Chr07	1898818	2441257	Vvi	chr8	17565550	18973771
link117	Twi	Chr07	1117097	1371976	Vvi	chr8	13526487	14113527
link118	Twi	Chr07	13175908	14118564	Vvi	chr9	812032	1666280
link119	Twi	Chr08	4500068	8651483	Vvi	chr12	20041412	21204639
link120	Twi	Chr08	2608171	2802447	Vvi	chr14	130390	600371
link121	Twi	Chr08	12122651	12564270	Vvi	chr15	18151771	19305102
link122	Twi	Chr08	10976960	11710800	Vvi	chr15	9607467	15072045
link123	Twi	Chr08	943232	1167568	Vvi	chr16	11311623	14978354
link124	Twi	Chr08	437954	767838	Vvi	chr16	16728137	18834557
link125	Twi	Chr08	1354218	1779187	Vvi	chr17	10827	1414839
link126	Twi	Chr08	1785057	2106583	Vvi	chr17	9558818	11992975
link127	Twi	Chr08	9982455	10716302	Vvi	chr7	1153067	3548850
link128	Twi	Chr08	2589957	2828182	Vvi	chr7	4353850	5167581
link129	Twi	Chr09	2427117	2904584	Vvi	chr1	949722	1690883
link130	Twi	Chr09	1950343	2407719	Vvi	chr10	1296567	2855651
link131	Twi	Chr09	1158330	1318575	Vvi	chr10	435843	1176476
link132	Twi	Chr09	11891840	13266196	Vvi	chr11	145591	3836913
link133	Twi	Chr09	606371	955511	Vvi	chr11	7317082	10093260
link134	Twi	Chr09	18105	599688	Vvi	chr11	3959545	7025503
link135	Twi	Chr09	11274189	11773028	Vvi	chr11	17464806	18934481
link136	Twi	Chr09	4646206	5969765	Vvi	chr13	1813649	3715104
link137	Twi	Chr09	3753095	4461147	Vvi	chr13	4753121	8346475
link138	Twi	Chr09	3164729	3392439	Vvi	chr13	19555982	20541398
link139	Twi	Chr09	1177194	1325473	Vvi	chr19	6416897	6964683
link140	Twi	Chr09	14067415	14443745	Vvi	chr4	3662745	5245845
link141	Twi	Chr09	14909006	15097840	Vvi	chr4	1913863	2595257
link142	Twi	Chr09	13781112	14060796	Vvi	chr4	2657853	3545598
link143	Twi	Chr09	14444471	14682318	Vvi	chr4	5247592	6447007
link144	Twi	Chr09	13281292	13730486	Vvi	chr4	466811	1891698
link145	Twi	Chr09	12418977	12592077	Vvi	chr4	408368	775186
link146	Twi	Chr09	10078511	10576643	Vvi	chr5	23680087	24417853
link147	Twi	Chr09	3801051	4078139	Vvi	chr8	12708383	13448152
link148	Twi	Chr09	12718087	13078810	Vvi	chr9	621420	1691868
link149	Twi	Chr10	2789	780167	Vvi	chr1	6653070	11016961
link150	Twi	Chr10	995186	1506291	Vvi	chr1	20925190	23021248
link151	Twi	Chr10	2810015	3199132	Vvi	chr12	6955807	8195986
link152	Twi	Chr10	2508820	2789137	Vvi	chr12	5472811	6544161
link153	Twi	Chr10	2162019	2416065	Vvi	chr12	8959646	10309072
link154	Twi	Chr10	1195929	1401035	Vvi	chr17	47749	548441
link155	Twi	Chr10	10330021	10496919	Vvi	chr7	59086	688584
link156	Twi	Chr10	3667024	4243160	Vvi	chr7	3687560	4231584
link157	Twi	Chr10	9912715	10191024	Vvi	chr7	7211328	8136971
link158	Twi	Chr10	8336086	9245112	Vvi	chr9	2909169	7405949
link159	Twi	Chr11	9869079	10660145	Vvi	chr14	5857910	6792239
link160	Twi	Chr11	3116315	5254616	Vvi	chr14	26355912	28636524
link161	Twi	Chr11	225497	743493	Vvi	chr14	657262	2470218
link162	Twi	Chr11	3205569	3620362	Vvi	chr17	8423943	9348963
link163	Twi	Chr11	2121333	3080996	Vvi	chr18	2924980	4529604
link164	Twi	Chr11	11630186	12366558	Vvi	chr18	7275007	9084453
link165	Twi	Chr11	940298	2128191	Vvi	chr18	4684278	7166217
link166	Twi	Chr11	12443651	13787403	Vvi	chr18	9351831	12961382
link167	Twi	Chr11	13791249	14477798	Vvi	chr18	70324	1782971
link168	Twi	Chr11	14161490	14384907	Vvi	chr3	2618017	2996342
link169	Twi	Chr11	12086839	12346948	Vvi	chr3	3567877	4198388
link170	Twi	Chr11	13211844	13632638	Vvi	chr4	19231762	20092562
link171	Twi	Chr12	12422708	12931937	Vvi	chr14	29846	2459040
link172	Twi	Chr12	9476704	10699247	Vvi	chr14	26425345	28631021
link173	Twi	Chr12	3969753	4530300	Vvi	chr18	9497807	10878952
link174	Twi	Chr12	10722534	12280262	Vvi	chr18	3069845	7254270
link175	Twi	Chr12	4606760	5084060	Vvi	chr18	7275007	7925177
link176	Twi	Chr12	3605856	3887381	Vvi	chr18	11539928	12809711
link177	Twi	Chr12	3190460	3598111	Vvi	chr18	99836	1757746
link178	Twi	Chr12	3244574	3438177	Vvi	chr3	2618017	2996342
link179	Twi	Chr12	744113	1336135	Vvi	chr7	5701995	8072533
link180	Twi	Chr12	2817743	3069603	Vvi	chr9	19484895	21918841
link181	Twi	Chr12	1764754	2150950	Vvi	chr9	5372963	7626075
link182	Twi	Chr12	1540728	1738441	Vvi	chr9	8307540	10834521
link183	Twi	Chr12	2164838	2693470	Vvi	chr9	2979013	4963989
link184	Twi	Chr13	5270442	6844198	Vvi	chr1	4879229	5659082
link185	Twi	Chr13	13805602	14071327	Vvi	chr10	6283984	8398244
link186	Twi	Chr13	14376957	14585138	Vvi	chr13	1045649	1808939
link187	Twi	Chr13	9376589	10153952	Vvi	chr14	13579253	19555165
link188	Twi	Chr13	12356231	12670923	Vvi	chr4	18974191	20846977
link189	Twi	Chr13	16081296	16500854	Vvi	chr5	2906822	4088014
link190	Twi	Chr13	15700395	16069343	Vvi	chr5	4145120	5509055
link191	Twi	Chr13	15120298	15370627	Vvi	chr5	7569272	11635718
link192	Twi	Chr13	16494347	16935646	Vvi	chr5	258235	1809826
link193	Twi	Chr13	13165191	13462595	Vvi	chr7	15310139	16400616
link194	Twi	Chr13	1895170	2676535	Vvi	chr8	16385082	18991320
link195	Twi	Chr13	1364157	1727443	Vvi	chr8	19963759	20860887
link196	Twi	Chr13	195613	369062	Vvi	chr8	14294382	14922764
link197	Twi	Chr13	2678305	3010394	Vvi	chr8	12363666	13495234
link198	Twi	Chr13	3110193	3595507	Vvi	chr8	11018287	12357060
link199	Twi	Chr13	3897352	4509426	Vvi	chr8	21468897	22372476
link200	Twi	Chr13	432619	788100	Vvi	chr8	15095129	16310409
link201	Twi	Chr13	3599883	4020321	Vvi	chr8	19002021	19913013
link202	Twi	Chr13	790429	1202872	Vvi	chr8	7395825	10968945
link203	Twi	Chr14	2844801	3327768	Vvi	chr10	6192248	8368568
link204	Twi	Chr14	2189502	2455743	Vvi	chr10	2888793	4028962
link205	Twi	Chr14	2595786	2841406	Vvi	chr10	4613525	5912967
link206	Twi	Chr14	3400702	3917823	Vvi	chr13	21938224	24352648
link207	Twi	Chr14	4092409	5258219	Vvi	chr13	154715	1811147
link208	Twi	Chr14	266717	414887	Vvi	chr18	12303409	12937903
link209	Twi	Chr14	496482	677463	Vvi	chr18	11175258	11711398
link210	Twi	Chr14	775948	1213475	Vvi	chr18	9901513	10890995
link211	Twi	Chr14	300457	1169160	Vvi	chr4	17421394	20391799
link212	Twi	Chr14	6059940	11508045	Vvi	chr5	5521922	15032692
link213	Twi	Chr14	11513232	12103752	Vvi	chr5	4135185	5511899
link214	Twi	Chr14	12706732	13258533	Vvi	chr5	249473	1911416
link215	Twi	Chr14	12104039	12706291	Vvi	chr5	2941406	4094801
link216	Twi	Chr14	4084276	4384774	Vvi	chr6	8545758	9076303
link217	Twi	Chr14	1430772	2058218	Vvi	chr7	15325228	17053374
link218	Twi	Chr14	10417436	10991120	Vvi	chr7	5910684	7383253
link219	Twi	Chr14	3647465	3901536	Vvi	chr8	21240782	21828919
link220	Twi	Chr15	1266902	1459760	Vvi	chr1	10605291	12261602
link221	Twi	Chr15	1340457	1588665	Vvi	chr14	28592838	29288855
link222	Twi	Chr15	11903360	12292395	Vvi	chr14	22568777	24215135
link223	Twi	Chr15	11214125	11885186	Vvi	chr14	28646091	30252880
link224	Twi	Chr15	13795600	14033283	Vvi	chr14	24836872	25646100
link225	Twi	Chr15	1014252	1527729	Vvi	chr17	5844511	8209315
link226	Twi	Chr15	90921	664301	Vvi	chr17	1437045	3671231
link227	Twi	Chr15	11999846	12292395	Vvi	chr17	4799076	5548137
link228	Twi	Chr15	779925	1120733	Vvi	chr17	4343550	5770324
link229	Twi	Chr15	1530684	1726446	Vvi	chr17	8454469	9348963
link230	Twi	Chr15	5658427	5990541	Vvi	chr18	18680551	20018606
link231	Twi	Chr15	10606027	11187827	Vvi	chr18	1996714	2903995
link232	Twi	Chr15	9590915	10424291	Vvi	chr18	12992564	14042290
link233	Twi	Chr15	2138003	2614605	Vvi	chr2	3511310	5389785
link234	Twi	Chr15	3246601	3790504	Vvi	chr2	6784848	13081615
link235	Twi	Chr15	2762161	3237180	Vvi	chr2	1379564	2750881
link236	Twi	Chr15	1730090	2024617	Vvi	chr2	236566	1348305
link237	Twi	Chr15	12570005	13632273	Vvi	chr6	106476	2903998
link238	Twi	Chr15	4327610	4619182	Vvi	chr8	1054489	3764659
link239	Twi	Chr15	12598592	12995537	Vvi	chr8	20406504	21088801
link240	Twi	Chr16	1178587	1737873	Vvi	chr13	4576806	7404016
link241	Twi	Chr16	1755861	2211998	Vvi	chr13	1826420	3709441
link242	Twi	Chr16	4209179	4680059	Vvi	chr17	6290493	8394406
link243	Twi	Chr16	4808388	5391197	Vvi	chr17	8408592	9720392
link244	Twi	Chr16	3277510	3741445	Vvi	chr17	1488104	4244304
link245	Twi	Chr16	3936676	4197288	Vvi	chr17	4277971	5629396
link246	Twi	Chr16	9047086	9511276	Vvi	chr2	1865523	2767868
link247	Twi	Chr16	8279650	8903346	Vvi	chr2	5758099	9152411
link248	Twi	Chr16	9622440	10714395	Vvi	chr2	2890820	5284039
link249	Twi	Chr16	5528259	8156653	Vvi	chr2	125134	1235761
link250	Twi	Chr16	2363851	2706253	Vvi	chr5	19871964	21127612
link251	Twi	Chr17	5339193	9910035	Vvi	chr12	20041412	22662359
link252	Twi	Chr17	14894	311436	Vvi	chr12	22151	1791770
link253	Twi	Chr17	320369	554870	Vvi	chr12	2258723	3206961
link254	Twi	Chr17	12686813	12930607	Vvi	chr14	130390	536982
link255	Twi	Chr17	952539	1158269	Vvi	chr14	1402188	1887828
link256	Twi	Chr17	2028784	3331350	Vvi	chr15	8652926	15127142
link257	Twi	Chr17	3821599	5251982	Vvi	chr15	18082593	20268488
link258	Twi	Chr17	3356952	3676522	Vvi	chr15	15163744	15964695
link259	Twi	Chr17	13406700	13591254	Vvi	chr15	17167159	18081116
link260	Twi	Chr17	10764504	11437275	Vvi	chr3	8315466	9706730
link261	Twi	Chr17	10086603	10695972	Vvi	chr3	6817139	7852853
link262	Twi	Chr17	934313	1868870	Vvi	chr7	1125463	3569911
link263	Twi	Chr17	12645853	12998993	Vvi	chr7	4252964	5175801
link264	Twi	Chr17	13005359	13336976	Vvi	chr9	56559	776348
link265	Twi	Chr18	71	206839	Vvi	chr12	92079	1791770
link266	Twi	Chr18	1435701	2164246	Vvi	chr15	9661911	13710873
link267	Twi	Chr18	2856062	3963533	Vvi	chr15	18133533	20114144
link268	Twi	Chr18	2185029	2764323	Vvi	chr15	14397074	16213665
link269	Twi	Chr18	9987077	10297728	Vvi	chr15	16362876	17092960
link270	Twi	Chr18	12384727	12703653	Vvi	chr16	16728137	18742994
link271	Twi	Chr18	12925746	13118442	Vvi	chr16	21145035	21937941
link272	Twi	Chr18	11823387	12003839	Vvi	chr16	5200444	8615805
link273	Twi	Chr18	11461119	11772706	Vvi	chr17	44814	1365304
link274	Twi	Chr18	11127224	11360464	Vvi	chr17	9360728	10965768
link275	Twi	Chr18	8422631	8768653	Vvi	chr3	6804577	7705724
link276	Twi	Chr18	8854851	9296221	Vvi	chr3	8281360	11401503
link277	Twi	Chr18	553379	1261515	Vvi	chr7	1125463	3564033
link278	Twi	Chr18	10302727	10550270	Vvi	chr7	4252964	5156188
link279	Twi	Chr18	10552656	10803335	Vvi	chr9	56559	771803
link280	Twi	Chr19	12952913	13518515	Vvi	chr16	11311623	16227081
link281	Twi	Chr19	13580504	14046396	Vvi	chr16	17046250	18978184
link282	Twi	Chr19	14306358	14763979	Vvi	chr16	21061024	21978336
link283	Twi	Chr19	12655081	12950605	Vvi	chr16	5102506	10716375
link284	Twi	Chr19	11373873	12045589	Vvi	chr17	9360728	12811693
link285	Twi	Chr19	12044949	12607886	Vvi	chr17	10827	1380573
link286	Twi	Chr19	1698524	2601818	Vvi	chr19	2304680	4172072
link287	Twi	Chr19	123225	1674162	Vvi	chr19	4668721	10947051
link288	Twi	Chr19	2461541	3131656	Vvi	chr19	1119884	2074365
link289	Twi	Chr19	3887798	5323676	Vvi	chr19	48560	518217
link290	Twi	Chr20	10593956	10904604	Vvi	chr14	20274264	21749101
link291	Twi	Chr20	1561658	1815571	Vvi	chr16	11604893	13109122
link292	Twi	Chr20	10106570	10972202	Vvi	chr17	1437045	4224826
link293	Twi	Chr20	9458819	9978430	Vvi	chr17	4277971	5758937
link294	Twi	Chr20	8442059	9423695	Vvi	chr17	5847380	7632281
link295	Twi	Chr20	180525	841620	Vvi	chr2	5758099	13081615
link296	Twi	Chr20	1507781	1768617	Vvi	chr2	4822703	5389785
link297	Twi	Chr20	923640	1312590	Vvi	chr2	1817330	2791186
link298	Twi	Chr20	1863478	3949946	Vvi	chr2	2794278	4803085
link299	Twi	Chr20	3970102	7980845	Vvi	chr2	264751	1335344
link300	Twi	Chr21	15078357	15727660	Vvi	chr1	785438	1708350
link301	Twi	Chr21	6957881	7531432	Vvi	chr10	1278819	2866619
link302	Twi	Chr21	14105695	14311053	Vvi	chr10	618767	1176476
link303	Twi	Chr21	15839002	16155556	Vvi	chr10	8791523	10493286
link304	Twi	Chr21	14440294	14998839	Vvi	chr10	1336331	2877937
link305	Twi	Chr21	14496518	15014362	Vvi	chr12	2547189	4004910
link306	Twi	Chr21	13567016	13790838	Vvi	chr12	7357990	8195986
link307	Twi	Chr21	17122516	17907487	Vvi	chr13	4559102	8957091
link308	Twi	Chr21	16700895	17111323	Vvi	chr13	10064541	14886690
link309	Twi	Chr21	17907983	18449678	Vvi	chr13	1813649	3838396
link310	Twi	Chr21	4213718	5481378	Vvi	chr19	4971785	9758305
link311	Twi	Chr21	1619091	2489273	Vvi	chr19	21903685	23955930
link312	Twi	Chr21	973355	1182692	Vvi	chr19	2703385	3915228
link313	Twi	Chr21	3448135	4070651	Vvi	chr19	2237461	3512868
link314	Twi	Chr21	14092813	14311053	Vvi	chr19	6416897	6884732
link315	Twi	Chr21	423382	604625	Vvi	chr19	7015129	7669239
link316	Twi	Chr21	133303	402417	Vvi	chr19	8137684	9736109
link317	Twi	Chr21	13163648	13568786	Vvi	chr19	3429401	3915228
link318	Twi	Chr22	2606514	3212246	Vvi	chr1	8666041	11467416
link319	Twi	Chr22	13025712	13370782	Vvi	chr1	2488784	4357753
link320	Twi	Chr22	1707394	2194761	Vvi	chr1	20701556	22922342
link321	Twi	Chr22	2318275	2588978	Vvi	chr1	6671069	7990025
link322	Twi	Chr22	586262	763602	Vvi	chr12	6936323	8080179
link323	Twi	Chr22	13558330	13831056	Vvi	chr3	922119	1834888
link324	Twi	Chr22	5214082	5480231	Vvi	chr3	2604678	3033376
link325	Twi	Chr22	13668285	13831056	Vvi	chr4	19786982	20354485
link326	Twi	Chr22	1360749	1564405	Vvi	chr5	13658816	15846695
link327	Twi	Chr22	9823267	10282246	Vvi	chr6	6322695	7342988
link328	Twi	Chr22	8945999	9703078	Vvi	chr6	7567597	8885897
link329	Twi	Chr22	10284461	11275370	Vvi	chr6	2949191	6137393
link330	Twi	Chr22	11278507	11716166	Vvi	chr6	17590085	19915965
link331	Twi	Chr22	11894177	12226637	Vvi	chr6	12340340	17064976
link332	Twi	Chr22	4571545	4754988	Vvi	chr7	5799103	7202858
link333	Twi	Chr22	12255041	12516132	Vvi	chr7	18469575	20732543
link334	Twi	Chr22	4772819	5023270	Vvi	chr7	59086	1316685
link335	Twi	Chr22	3414294	4156238	Vvi	chr9	2946791	7445837
link336	Twi	Chr23	3516011	3945502	Vvi	chr11	3855357	5575151
link337	Twi	Chr23	8998479	10948985	Vvi	chr11	867815	3792348
link338	Twi	Chr23	4300119	5011574	Vvi	chr11	7097373	10543465
link339	Twi	Chr23	342170	860248	Vvi	chr14	28655004	30203339
link340	Twi	Chr23	98642	332665	Vvi	chr18	1792259	2905064
link341	Twi	Chr23	11503196	12187594	Vvi	chr4	2657033	5970124
link342	Twi	Chr23	11226732	11490527	Vvi	chr4	409964	1290719
link343	Twi	Chr23	1381336	1752697	Vvi	chr6	106476	2250171
link344	Twi	Chr23	2717853	2926069	Vvi	chr8	20865562	21136464
link345	Twi	Chr23	2976652	3296699	Vvi	chr8	1066341	3329069
link346	Twi	Chr23	1521289	1706828	Vvi	chr8	20406504	21088801
link347	Twi	Chr23	10216547	10576205	Vvi	chr9	2164998	2981600
link348	Twi	Chr23	10698443	10948985	Vvi	chr9	845751	1691868

## Sheet: Fig 2
Data 1
Gene	ID	Tw0_1	Tw0_2	Tw0_4	CK4_1	CK4_2	CK4_4	CK12_1	CK12_3	CK12_4	CK24_1	CK24_2	CK24_3	CK48_1	CK48_3	CK48_4	CK72_1	CK72_2	CK72_3	CK120_3	CK120_4	CK120_5	CK240_2	CK240_3	CK240_4	MJ4_1	MJ4_2	MJ4_4	MJ12_1	MJ12_3	MJ12_5	MJ24_1	MJ24_2	MJ24_4	MJ48_1	MJ48_2	MJ48_4	MJ72_1	MJ72_2	MJ72_3	MJ120_2	MJ120_3	MJ120_4	MJ240_1	MJ240_3	MJ240_4
ACAT1	TW025077.1	19.7793	24.0301	17.8819	21.4826	24.2538	22.5983	28.5582	27.7446	28.2347	19.6203	22.2562	24.3516	30.7207	30.719	28.1915	33.3178	22.8104	27.247	32.3412	27.6751	30.5257	37.1051	29.614	38.0451	211.126	159.518	204.272	50.4985	53.5907	43.8027	35.2485	47.8931	41.5575	32.0613	35.0125	40.3606	34.1484	38.0921	41.5237	36.4263	42.4189	24.6084	30.1796	36.728	33.1685
ACAT2	TW024523.1	62.7651	89.1116	65.0546	100.487	109.785	98.582	98.7291	101.584	101.471	117.013	120.38	110.758	155.361	160.227	162.774	158.936	125.506	155.249	113.587	301.48	158.754	166.886	148.957	148.056	170.272	154.541	193.221	493.549	497.03	442.868	432.81	455.922	367.027	195.542	267.894	208.284	321.321	352.124	398.202	363.33	461.539	143.981	149.752	165.298	149.656
ACAT3	TW003543.1	118.175	121.944	120.811	259.281	235.477	245.294	172.818	165.188	153.312	162.035	121.401	116.522	156.894	150.265	136.871	165.65	110.423	154.816	241.418	132.211	186.949	235.861	289.343	205.029	203.576	205.676	190.902	172.355	214.786	195.175	179.101	166.219	167.366	108.746	116.873	119.755	116.099	123.832	129.186	122.743	149.211	239.579	301.53	203.641	253.646
ACAT4	TW025655.1	25.4773	23.6152	19.9841	42.6379	43.0862	34.6501	28.1591	27.3244	30.0232	28.4275	24.5344	18.6296	35.5555	33.9716	34.551	35.2747	30.0389	36.8338	47.0587	35.3303	33.9856	44.5741	40.0664	45.3142	26.3531	23.4021	24.9418	40.0208	42.1855	38.756	39.9761	38.7337	38.0038	28.3409	36.9341	32.445	36.8901	39.6625	37.4139	33.2325	39.2076	55.5818	41.2737	48.6997	62.7106
CMK1	TW013910.1	14.988	16.8885	10.3969	19.615	21.7929	17.7978	19.0947	18.5687	19.6989	14.4215	16.2757	15.488	15.7669	19.6678	16.77	16.6209	12.1506	18.3513	11.8995	12.0033	16.7239	17.3731	17.8599	17.2089	19.2658	14.3871	19.227	18.578	12.7693	16.2223	14.5978	15.6095	12.2812	12.4272	15.1654	15.0799	13.9873	15.9704	13.5632	14.5903	15.3859	16.3773	15.3407	16.6393	14.8841
CMK2	TW021748.1	7.81015	8.51108	5.53147	9.75613	10.4335	10.4033	10.028	8.45904	9.55076	6.77052	7.39071	6.8129	10.5428	11.07	9.55658	12.2204	8.8447	10.209	12.0958	7.57337	12.4776	16.1792	9.53486	13.5851	13.0237	17.183	13.8566	13.0451	10.6733	12.0572	10.4646	12.0069	11.042	7.09311	9.88333	12.111	13.0178	14.5838	12.2813	10.2176	10.8318	13.0455	15.1588	15.6162	12.4385
DXR1	TW000662.1	21.3469	20.9159	12.8699	30.7462	27.7524	27.0754	22.7306	30.9838	27.9442	26.7223	37.0199	27.1238	35.9233	44.5211	37.0638	36.5701	21.5487	29.4517	30.5682	91.7724	30.1586	32.1602	22.0047	35.7293	85.2604	85.5885	87.1863	144.825	114.28	126.048	118.332	106.966	93.5127	56.5793	87.4654	76.7292	90.167	104.522	105.739	93.9997	134.014	30.7941	58.5097	67.5912	53.2665
DXS1	TW006278.1	5.79021	8.44615	16.756	16.5962	14.4278	15.1728	3.62079	3.70863	4.51204	10.5111	9.25021	8.70589	10.3694	11.7378	12.4506	15.5217	6.85562	14.0421	3.27203	50.2379	5.57003	4.65807	3.062	1.71344	22.9306	23.8029	44.9588	70.509	92.8032	68.8295	92.7466	71.7587	64.1184	34.8395	50.5329	66.1803	56.7933	83.224	80.0657	38.8335	74.1602	5.82028	22.5541	12.926	14.1132
DXS2	TW000900.1	0	0	0	0	0	0	0	0	0	0	0	0	0	0	0.0249906	0	0	0.0239179	0	0	0	0.0244851	0.0371276	0	0.0604987	0.153157	0.14623	0	0.0138738	0	0	0	0	0	0.0139703	0.0278241	0	0.0218659	0	0	0	0	0	0.0263712	0
DXS3	TW008579.1	0	0	0	0	0.0239609	0	0	0	0	0	0	0	0	0	0	0	0	0	0	0	0	0	0.0123711	0	0	0.076549	0	0	0.0138685	0	0	0	0	0	0	0	0	0	0	0	0	0	0	0	0
DXS4	TW009935.1	0.622661	0.412026	1.10496	1.11603	1.26984	1.10799	1.00117	0.756977	0.562767	0.939281	1.07783	0.874938	0.73002	0.4703	0.694503	0.795365	0.540302	0.893182	1.03666	3.3758	0.71588	1.27586	0.967312	0.874143	3.59377	5.03222	4.52948	1.68769	2.81942	2.50118	1.85486	1.69282	1.30169	1.43286	1.72283	1.44984	2.12835	1.42422	1.78084	1.46007	4.09527	0.786959	1.10281	0.938992	0.894469
DXS5	TW002930.1	25.1411	26.4492	15.0664	27.4801	26.3806	25.5223	31.9456	30.4303	30.5752	27.135	22.6335	25.4649	26.0711	30.19	26.8581	29.4598	26.8051	24.8432	32.6211	26.5606	27.5936	38.6854	35.8353	23.6428	24.8594	25.0109	25.6074	30.0282	22.6368	27.3719	26.9926	26.0067	27.8232	20.0058	18.9168	22.6824	23.1916	22.3045	22.7896	27.1809	26.1016	30.0958	34.9526	27.93	20.9752
DXS6	TW012478.1	0.22946	0.0896792	0.0660715	0.320318	0.1424	0.275609	0.384157	0.134497	0.277058	0.537996	0.275289	0.10882	0.211152	0.190102	0.161959	0.374707	0.0671995	0.180842	0.0486542	0.121895	0.123662	0.171907	0.066838	0.217441	0.19604	0.33086	0.236923	0.0929955	0.254755	0.212705	0.158603	0.269299	0.388552	0.152417	0.0452693	0.135242	0.052418	0.24799	0.332234	0.0796466	0.228065	0.223719	0.109105	0.213633	0.111249
DXS7	TW023064.1	0.619395	0.342529	0.135886	0.617609	0.399365	0.793566	0.830943	0.580891	0.374876	0.742917	0.787721	0.321718	0.52112	0.586462	0.277578	0.385321	0.414618	0.371929	0.437784	0.208914	0.432361	0.367151	0.756044	0.363351	0.618219	0.113411	0.392521	0.327873	0.308201	0.42379	0.682037	0.440565	0.416207	0.289356	0.356896	0.278145	0.539028	0.145723	0.185058	0.262088	0.390875	0.230056	0.673174	0.410078	0.2145
DXS8	TW026472.1	1.54022	0.687955	0.878547	1.36514	1.48963	1.65619	1.45655	1.7884	2.23725	3.18378	1.4997	2.13914	1.45783	1.32746	1.86365	0.728203	0.859178	1.98184	0.668723	0.65803	0.837973	1.57235	1.19638	0.955656	0.501293	0.493525	0.875094	1.23995	0.90051	1.35977	2.00939	1.43985	1.90433	1.06431	1.0997	1.69071	0.268076	0.679429	1.16814	0.570259	1.03677	1.00113	1.37503	0.801212	1.28013
FPS1	TW001817.1	47.8127	35.6807	28.8742	56.4132	64.7653	54.6631	42.9701	39.7724	40.5525	44.1642	38.9971	42.731	48.603	30.0063	43.6975	44.1686	43.6241	47.1389	81.1296	66.2338	54.5739	75.5536	70.7097	83.5475	65.6526	66.9652	82.751	90.9769	75.0638	85.1036	70.1268	70.9663	65.9438	56.8796	65.9753	54.345	72.6188	72.695	70.2766	71.962	77.0106	78.658	82.4147	77.5527	62.0245
FPS2	TW004801.1	52.7614	65.7173	44.2153	80.925	83.346	74.09	62.3682	52.989	63.4257	69.1138	60.3937	75.825	92.3097	81.5495	86.1084	91.8215	80.4893	92.9997	96.2966	139.298	119.929	74.4523	84.165	65.63	341.138	315.35	367.38	541.406	511.574	405.354	273.385	287.077	246.088	163.772	173.818	180.197	213.228	221.489	179.636	165.277	212.83	109.296	118.532	98.2941	96.816
GGPPS1	TW001897.1	0.0521817	0.279689	0	0	0.0942061	0.150424	0.120498	0.195752	0.106115	0.223719	0.130651	0.14848	0.0768293	0	0.392866	0.054536	0.048902	0.188002	0.132774	4.55845	0.0449954	1.80432	0.413431	1.48345	23.4678	25.3061	23.1559	6.81576	8.53333	5.34504	2.99037	1.00213	1.47268	1.98369	3.23941	0.902159	5.24498	2.92183	0.931829	17.0112	11.2027	0.508762	0.22685	0.259107	0.202393
GGPPS2	TW005800.1	14.1657	16.3372	33.6416	16.2035	16.1916	17.6784	20.0523	19.9482	18.9296	19.5548	16.8005	19.2595	19.9204	14.0865	19.7906	17.3028	17.9813	20.541	10.5082	17.3129	18.2277	12.1316	12.7134	10.2236	29.4157	28.2038	20.971	14.6866	21.195	25.2666	16.5127	16.2461	17.353	15.5069	19.2196	20.7249	14.3467	17.7134	19.1558	14.6626	16.9129	15.6072	12.9171	11.2586	11.2268
GGPPS3	TW013615.1	1.40942	2.36704	1.97397	2.07243	2.79894	2.65444	2.18712	2.11489	3.64002	2.84003	2.04674	1.87154	1.39035	3.1617	3.2099	3.59414	2.27184	2.1835	0.812873	4.0198	3.08691	1.19561	1.7604	0.400679	4.44409	3.46838	5.6658	7.5726	6.65679	6.66318	4.47775	6.23153	11.5512	3.8024	4.98282	7.29538	2.85908	8.58815	5.36022	2.78657	7.81985	1.51157	2.20578	1.20373	2.37797
GPS1	TW007487.1	5.40709	3.71453	2.31567	4.77692	5.63702	4.77122	3.50314	4.82813	5.31201	5.15877	5.45339	3.5683	4.35056	4.33308	3.85588	6.60614	6.12352	3.82757	8.06108	7.04837	5.50299	6.20755	5.30973	7.49095	5.57991	6.19329	5.56371	7.02653	4.99748	6.33946	6.23249	3.48413	4.5737	5.54113	6.08995	5.21871	6.33256	6.10789	4.46946	6.24268	6.59371	5.73216	7.18431	8.75798	6.12915
GPS2	TW029911.1	14.5035	13.5354	18.6517	13.3411	16.8851	15.2746	13.7515	15.2008	17.1885	18.0417	18.3371	18.1064	17.2353	17.7023	14.8695	17.5168	16.3373	18.5569	17.7389	19.2757	16.5022	18.1999	19.2038	17.157	20.4384	20.6818	22.0605	19.4634	18.5424	20.0776	19.9169	18.5279	19.3817	17.1377	15.9173	21.3107	17.4874	17.0834	20.6286	19.5234	20.7054	18.4249	15.0059	14.3079	15.1111
GPS3	TW018801.1	10.4155	9.0707	7.23065	12.2824	11.8703	13.1615	14.2992	15.6333	13.5885	12.3615	10.8559	12.0667	11.9215	10.3293	10.8315	9.76705	7.77751	11.4803	10.992	4.51398	9.7808	8.68289	11.3708	9.21646	8.84164	7.74912	7.2677	8.34876	6.90776	9.69906	7.4114	10.3108	7.89231	6.78477	6.10508	7.67428	4.43271	7.53866	5.48593	6.02214	4.85307	9.59848	7.98592	7.95841	5.74147
HDR1	TW005049.1	22.7029	21.4707	18.8043	34.3239	32.2566	31.4429	21.4813	25.327	21.9798	28.66	24.3173	23.6322	23.9385	22.9404	28.0377	27.9029	23.657	24.2505	57.471	30.8258	34.7886	52.4662	50.039	56.5609	37.8309	44.3366	36.6522	31.1287	26.8274	32.8973	28.4902	24.3622	23.5935	25.3947	27.7038	25.9996	28.7584	32.0569	27.828	29.45	34.2138	46.7669	71.4836	65.8272	72.2805
HDR2	TW010180.1	53.1788	50.9605	55.6703	109.548	106.457	110.37	58.9902	63.2654	70.4819	73.5	56.8593	53.0493	83.9369	74.8778	75.6648	82.1362	56.8762	91.3086	97.5879	118.332	100.09	126.461	88.2293	91.9061	260.816	244.514	253.206	169.972	133.052	146.049	149.154	162.707	130.085	109.63	123.125	122.041	116.373	140.329	154.019	136.199	190.734	113.704	205.317	150.531	161.835
HDS1	TW014055.1	42.6184	45.0328	33.881	83.1872	64.327	75.2247	42.5961	46.4059	50.3568	51.4496	57.2348	44.0976	59.8111	76.5702	59.1448	94.9513	54.8984	55.9919	40.5774	102.753	47.5973	55.8213	38.6428	49.4065	179.474	146.184	188.849	176.576	162.166	142.678	153.593	161.211	167.136	113.79	125.443	156.987	152.908	182.432	164.342	137.29	156.931	35.129	98.2991	105.226	85.8441
HDS2	TW019187.1	16.447	15.6359	13.6505	20.8211	21.7803	20.9575	23.6302	29.2796	22.4415	27.3319	25.5297	17.0308	23.7308	28.1138	25.0957	30.6506	34.1303	21.9305	34.0885	46.5459	35.2478	36.0095	30.5328	33.3028	51.6027	57.1876	49.2758	33.4194	38.7148	36.2013	33.0986	31.4483	31.8066	26.8132	29.3859	24.9515	38.405	34.2696	36.0281	45.16	46.1611	33.9299	39.2534	41.8347	43.1218
HMGR1	TW003170.1	9.69064	8.36633	9.72816	7.18254	10.0586	9.87416	10.6532	12.4633	9.5447	13.5701	11.7607	11.5355	14.2839	14.8771	14.9958	16.9024	20.8246	15.1332	11.915	26.4319	22.5633	9.39519	7.8809	7.97097	18.8675	23.4863	16.3953	24.6615	12.9124	19.413	24.0846	19.6329	17.9391	24.1925	27.852	15.9464	29.873	34.2568	35.6583	34.9399	31.4305	18.0086	12.252	12.1427	11.6248
HMGR2	TW027293.1	19.3607	24.4143	67.1457	13.8733	15.4875	21.0811	20.4595	20.9269	21.6161	23.2635	27.1912	26.2555	21.707	23.2308	26.1835	21.459	25.4365	32.4909	6.10312	16.1592	22.1514	7.4995	7.79964	4.59775	15.1017	21.7427	16.2848	24.8178	15.6505	30.3751	23.8009	26.4682	26.0896	26.2521	30.0388	27.826	32.405	38.3307	33.4396	22.7021	18.1816	10.3751	6.57234	8.10046	5.8865
HMGS1	TW000414.1	11.1715	18.036	10.1473	30.5988	32.3396	29.4398	10.971	11.7184	11.5564	24.4396	24.6274	22.4642	25.8157	31.4022	27.5212	23.7937	12.8014	21.889	29.4882	127.088	21.64	25.6139	17.1083	18.3129	120.737	137.06	125.387	268.97	225.502	180.073	176.069	159.841	115.455	52.7638	88.7257	80.9219	108.467	122.798	134.018	108.815	182.725	26.4815	30.8237	29.2695	26.4053
HMGS2	TW031662.1	21.3735	27.724	43.1671	31.5331	35.3368	31.0912	19.2793	17.8437	21.1762	21.6631	28.9632	31.5541	30.9491	31.7845	25.8402	29.101	22.5286	24.9158	18.4952	111.879	28.3916	25.0655	19.6463	24.3998	161.887	225.653	157.518	71.852	126.288	68.0564	82.8845	78.3794	68.2949	53.091	73.9884	50.067	102.232	80.643	89.6726	107.312	146.495	25.1931	21.3472	24.4845	20.1505
IDI1	TW020293.1	0	0.174409	0	0.12113	0	0	0	0	0	0.139506	0.108629	0	0.0958184	0.199076	0	0	0.0609886	0	0	0	0.112233	0.0600072	0.0606606	0	0.177921	0.187676	0.298646	0.0602861	0.272011	0.241308	0.130859	0	0.587734	0	0.410853	0.13638	0	0.214352	0.439728	0.722853	0.114992	0	0	0.0646295	0
IDI2	TW024713.1	24.7769	19.3453	17.4851	28.1482	30.9426	26.3295	16.6606	19.869	19.0982	29.0434	22.6381	31.1767	42.926	28.9537	42.8398	46.4488	34.8423	30.3278	33.2437	40.2771	34.4169	32.2441	26.8537	21.6992	54.3215	72.6733	65.6092	68.9075	66.0383	49.4176	69.7876	89.3782	52.5729	33.2629	54.0582	51.0544	47.3752	58.1583	44.6063	51.8502	64.0836	24.938	34.163	32.3688	30.3192
IDI3	TW029745.1	72.6547	39.4312	37.8516	56.5006	100.98	92.3835	83.7494	89.6063	92.0392	69.099	100.196	61.9025	61.0512	63.2753	149.981	80.2752	80.983	59.8826	47.0185	116.34	59.0873	141.487	112.738	50.9294	146.526	139.562	185.888	243.93	371.04	160.508	187.993	345.153	140.921	146.581	86.8664	75.6847	121.16	130.634	127.076	149.544	441.323	132.043	82.5325	61.7006	110.476
MCS1	TW013581.1	58.1096	59.4405	64.1745	70.2118	69.0117	65.6593	62.1335	58.0166	58.544	64.5345	62.007	54.6909	69.3735	64.7063	62.7253	64.7702	57.1343	64.422	90.7095	70.7739	61.6254	89.6029	65.0495	90.2814	49.2553	53.7593	42.6405	72.9234	63.2369	66.2752	78.807	74.4342	70.8471	62.6396	69.5403	74.5616	65.6116	67.4271	73.824	69.0234	73.1362	80.2463	76.973	92.3054	81.4644
MCT1	TW020651.1	40.5199	47.6493	39.897	42.6602	46.0069	45.7969	46.126	38.4505	44.5867	47.2828	46.5167	44.7735	47.6286	48.9643	46.9056	45.7789	44.5079	48.6693	50.8291	45.0561	53.1636	49.3816	48.7355	50.4322	46.5563	43.1659	49.2409	51.165	54.1085	44.9801	44.1831	46.0389	43.8219	44.8605	44.3492	39.1679	51.192	44.1978	46.3289	46.8167	49.2629	48.8512	40.7307	40.835	38.663
MCT2	TW011900.1	46.9428	50.7929	36.8636	51.7949	53.1098	49.5132	49.0516	48.8625	47.1771	50.7138	53.6725	47.7591	44.4738	53.8564	49.9496	58.5254	53.7953	46.5667	68.1564	81.9807	58.9871	58.0825	56.3375	70.1206	54.741	56.2269	42.0845	63.3966	74.0269	59.7734	66.6731	50.6838	53.5755	71.67	58.7708	51.7393	69.1602	60.2939	66.2255	81.5856	85.453	57.9229	51.517	54.616	61.1079
MCT3	TW030853.1	27.3631	20.2602	20.4127	18.2174	20.5912	22.6019	26.5871	28.0062	26.0835	22.3911	27.2287	17.0444	25.8965	25.9158	27.5094	25.5453	32.6951	27.0159	31.0407	39.359	30.7411	25.1093	27.8596	32.6117	19.3256	19.5252	18.4248	30.1006	24.7984	28.4381	29.8911	25.2643	23.6129	34.48	28.6251	24.9218	34.5719	32.1725	35.0728	42.4626	37.3547	33.502	26.5934	30.0221	31.8648
MCT4	TW031000.1	23.9894	24.345	16.6958	26.1256	27.6441	26.6947	27.2941	23.4213	23.8175	25.8101	23.7183	28.9779	24.048	24.8886	23.8459	26.1385	24.2412	26.4017	23.346	23.568	25.7313	27.5993	29.1572	17.4124	24.4699	22.2542	24.092	23.9957	20.6861	20.9196	24.4851	24.7391	23.8299	22.9353	19.6024	23.7801	21.9206	20.7743	23.2265	22.8595	26.7987	27.939	24.5071	20.4203	21.211
MVD1	TW001485.1	23.8004	26.4805	16.0982	22.1496	23.1067	26.0545	30.3729	26.36	29.3597	29.5842	29.2093	32.8756	27.2122	30.0729	27.4563	34.1701	25.3404	25.9573	21.0598	35.9528	30.8889	23.5686	23.0398	23.8136	50.4268	46.8913	57.626	64.6682	47.313	50.1657	47.1605	53.7353	43.4199	33.2048	33.968	30.7852	47.6708	46.1346	39.7113	34.9012	36.1318	22.073	23.2212	22.669	21.5892
MVD2	TW023960.1	103.263	123.605	117.35	182.509	163.564	168.041	109.279	113.499	109.99	184.912	177.949	149.969	177.466	171.072	188.414	192.259	139.751	173.912	132.544	316.834	143.184	122.248	132.388	95.1126	357.909	303.753	452.058	655.464	620.764	573.085	543.424	621.964	468.199	300.093	346.517	301.622	367.467	453.554	426.402	335.458	384.115	124.591	167.602	157.479	132.441
MVK1	TW015762.1	25.1536	17.1285	27.6779	27.0145	28.0525	29.5112	29.5352	25.0907	24.3485	25.516	20.009	16.9614	25.6267	26.0776	28.2956	30.2493	22.5203	30.1912	56.9306	46.2643	40.91	50.8908	39.6696	51.0508	33.4887	43.3935	30.7125	63.9741	58.5517	56.2105	54.2473	42.1486	35.7481	35.1146	45.1052	31.7391	45.1223	46.7413	45.0099	45.1826	50.6462	33.3651	43.966	58.7418	63.2897
MVK2	TW019597.1	15.3	18.7159	15.9939	21.005	20.4651	21.8985	18.2614	20.8984	19.2273	23.3779	21.9625	21.2636	21.3595	21.0018	20.4949	20.5564	17.5159	16.3181	11.7033	51.5046	24.5385	13.361	13.7423	10.9658	66.3484	67.8131	64.5913	56.2708	54.5015	50.3355	55.6953	55.4186	47.036	40.8205	43.876	42.6149	43.8375	41.5458	47.79	46.5607	61.9827	14.9501	21.1567	17.2883	20.1844
PMK1	TW021225.1	9.96954	11.6371	8.97177	11.8914	11.414	10.841	11.4495	10.6588	11.6574	11.8966	10.5809	10.701	11.5716	11.1144	10.8366	11.8607	11.3205	9.44358	10.8655	9.74479	10.8317	11.3222	10.2374	10.9904	10.5087	12.73	8.98226	13.1141	10.7647	13.8777	13.1304	11.7997	11.4045	10.1472	10.0703	10.6376	11.2354	10.4668	10.2648	11.3688	9.60063	9.0559	10.2031	8.97662	8.36196
PMK2	TW031844.1	40.3865	45.9698	31.6615	50.9769	50.8252	50.3148	46.7665	44.9949	48.8951	56.933	49.0216	53.5094	62.6501	61.7146	59.5431	66.2782	48.7951	57.9002	50.912	92.3599	61.8644	57.5235	58.7337	43.7533	79.7041	72.1367	93.1738	138.64	121.385	118.051	136.168	141.346	128.435	75.7797	88.8659	86.5069	96.5016	100.737	99.9666	91.0474	126.706	57.7527	59.9725	51.1042	44.5742
CPS1	TW023853.1	9.76595	9.08761	6.24898	31.6418	28.3646	28.4129	9.56355	15.8584	10.1138	16.8641	14.4899	13.6798	29.8227	33.1472	34.3376	57.7898	30.6766	37.9949	94.5642	222.163	30.916	106.808	51.2039	138.859	78.0793	61.1941	74.8175	247.277	320.22	245.936	249.054	226.953	198.75	147.592	250.612	187.033	289.195	325.759	292.883	253.858	271.464	49.195	127.416	168.332	93.9945
MS	TW023854.1	143.303	138.479	86.3774	241.96	184.632	201.171	121.684	124.348	126.638	147.398	143.266	151.953	137.232	133.724	143.968	169.681	107.687	138.022	123.901	119.233	79.1398	109.338	93.5986	136.043	299.156	291.114	320.269	281.981	284.881	288.872	213.988	233.842	243.957	204.915	227.734	207.132	209.695	231.026	172.853	154.602	146.386	97.1087	159.009	176.144	109.769
Data 2
group		Triptolide ug/g	Triptophenolide ug/g
C-CK0	1	14.6523	18.3984
	2	17.625	30.7628
	4	56.709	17.3105
C-CK4	1	11.1925	13.2209
	2	11.192	15.9025
	4	16.0995	20.8779
C-CK8	1	14.9575	13.2209
	2	20.22	15.9025
	4	13.7736	20.8779
C-CK12	1	19.5811	13.6988
	3	22.5031	14.9634
	4	17.0833	16.0048
C-CK24	1	11.4268	14.6168
	2	13.8858	13.0569
	3	12.7497	23.7069
C-CK36	1	15.1078	13.3986
	3	17.7265	13.7375
	4	13.5022	14.4839
C-CK48	1	14.5113	7.34104
	3	16.5181	11.0929
	4	16.5633	10.8354
C-CK72	1	22.348	9.89525
	2	16.4208	11.3554
	3	15.0496	10.4938
C-CK96	1	14.9705	12.1186
	2	12.9822	15.6411
	4	13.0792	8.55881
C-CK120	3	28.8646	32.5231
	4	24.1514	18.2141
	5	31.161	22.5389
C-CK240	2	36.9149	15.161
	3	49.2974	14.1331
	4	40.8481	14.5544
C-CK360	1	41.2438	14.9049
	2	37.7406	9.76417
	3	42.209	15.0696
C-CK480	1	28.7276	9.89317
	2	39.7033	11.1348
	4	42.304	24.994
C-MJ4	1	23.6798	17.3505
	2	30.1361	13.7845
	4	29.1012	11.3439
C-MJ8	1	28.4012	12.3215
	2	27.8886	12.3022
	4	35.4252	9.95888
C-MJ12	1	32.5263	6.61184
	3	37.3238	7.88257
	5	31.2854	8.19024
C-MJ24	1	20.7208	17.2839
	2	17.9118	14.017
	4	28.7458	13.2375
C-MJ36	1	17.9065	30.3159
	2	17.1767	31.7194
	4	23.1852	33.1306
C-MJ48	1	20.4326	110.625
	2	21.2737	94.5587
	4	42.8347	106.507
C-MJ72	1	39.1354	89.1414
	2	42.607	89.32
	3	33.1515	63.6647
C-MJ96	1	35.076	92.184
	3	47.8701	104.759
	4	44.9511	141.348
C-MJ120	2	44.0234	212.471
	3	45.6069	283.603
	4	45.7001	135.06
C-MJ240	1	100.889	607.192
	3	99.7837	473.168
	4	111.372	555.423
C-MJ360	1	166.787	835.437
	3	140.129	522.361
	4	129.659	832.223
C-MJ480	3	150.995	517.995
	4	153.223	610.838
	5	117.739	356.849

[truncated: 3 more sheets: Fig 3a, Fig 3b, Fig 3f]
